# Supplementary material for: Reliability and applications of statistical methods based on oligonucleotide frequencies in bacterial and archaeal genomes
Source: BMC Genomics. 2008 Feb 28;9:104. doi: 10.1186/1471-2164-9-104 (PMC2289816; doi:10.1186/1471-2164-9-104)
Supplement: Additional file 1 — Random genome compared with sequenced bacterial and archaeal genomes using ZOMs. A detailed Excel table and plot of Figure 1 containing labels of all chromosomes and plasmids correlated (column A) with a random DNA sequence using di- to hexanucleotide ZOM (columns E-I, respectively), MCM and ROF measures (columns J and K, respectively). DNA sequence size and AT content is respectively found in columns B and C. [file 1471-2164-9-104-S1.xls]

## Sheet: Fake_vs_All_gc
Acidobacteria_bacterium_Ellin345_NC_008009.fna	5.65037	0.416162		0.110884	0.111619	0.0641057	0.0367089	0.0231338	-0.0290768	0.0364081
Acinetobacter_sp_ADP1_NC_005966.fna	3.59862	0.595704		-0.152789	-0.235757	-0.12017	-0.0601129	-0.0237949	0.175596	-0.0258772
Aeropyrum_pernix_NC_000854.fna	1.66969	0.436887		0.135722	0.0916862	0.00791325	-0.0229197	-0.0120547	-0.102071	-0.017243
Agrobacterium_tumefaciens_C58_UWash_NC_003304.fna	2.84149	0.406248		0.271031	0.127567	0.0364902	0.0131832	0.0118844	-0.0714565	0.0417329
Agrobacterium_tumefaciens_C58_UWash_NC_003305.fna	2.07556	0.407239		0.294569	0.130815	0.0366462	0.0121434	0.0115143	-0.0792296	0.0270946
Agrobacterium_tumefaciens_C58_UWash_NC_003306.fna	0.54278	0.426679		0.276144	0.110789	0.0363872	0.02023	0.0174781	-0.0733204	0.00580265
Agrobacterium_tumefaciens_C58_UWash_NC_003308.fna	0.214234	0.433302		0.298122	0.145778	0.0635652	0.0424115	0.027777	-0.0727204	0.0434614
Alcanivorax_borkumensis_SK2_NC_008260.fna	3.12014	0.452722		-0.0957257	-0.108598	-0.102209	-0.0662608	-0.0314036	-0.136925	0.0152497
Anabaena_variabilis_ATCC_29413.fna	0.366354	0.594668		-0.195834	-0.150368	-0.0582479	-0.0275692	-0.0114545	0.0527311	-0.0404971
Anabaena_variabilis_ATCC_29413_NC_007411.fna	0.035762	0.61501		-0.148954	-0.125644	-0.0529794	-0.0250813	-0.00539171	0.00172221	-0.0825589
Anabaena_variabilis_ATCC_29413_NC_007412.fna	0.300758	0.580467		-0.251287	-0.157698	-0.0524756	-0.0158534	-0.00305953	0.0817378	0.075607
Anabaena_variabilis_ATCC_29413_NC_007413.fna	6.36573	0.585786		-0.135397	-0.121129	-0.034449	-0.0113693	-0.00242156	0.070209	-0.0112793
Anaeromyxobacter_dehalogenans_2CP-C_NC_007760.fna	5.01348	0.250947		0.223124	0.179318	0.0877235	0.0361121	0.017965	-0.0498998	0.0262229
Anaplasma_marginale_St_Maries_NC_004842.fna	1.19769	0.502373		-0.369374	-0.147083	-0.0963999	-0.0607713	-0.03147	-0.124388	0.0103492
Anaplasma_phagocytophilum_HZ_NC_007797.fna	1.47128	0.583641		-0.344769	-0.1245	-0.0806439	-0.0452015	-0.0221959	-0.102542	-0.0631355
Aquifex_aeolicus_NC_000918.fna	1.55133	0.565238		0.138868	0.0755384	0.00605823	-0.0177747	-0.0198126	-0.101768	0.013831
Aquifex_aeolicus_NC_001880.fna	0.039456	0.635619		0.131452	0.120171	0.0461986	0.0108177	-0.00513284	-0.0799554	0.025081
Archaeoglobus_fulgidus_NC_000917.fna	2.1784	0.514183		0.172372	0.0121935	-0.0584801	-0.0627687	-0.0399281	-0.140521	0.0185507
Aster_yellows_witches-broom_phytoplasma_AYWB_NC_007716.fna	0.706569	0.731137		0.00120911	-0.0206496	0.00839522	0.00305982	0.00930616	0.0299333	-0.033213
Azoarcus_sp_EbN1_NC_006513.fna	4.29623	0.348785		0.168559	0.0614232	0.0106495	0.00930432	0.0112782	-0.0620891	0.02895
Azoarcus_sp_EbN1_NC_006823.fna	0.207355	0.42367		0.0888062	0.0231776	-0.0107081	-0.0104303	-0.00551998	-0.0894627	0.0800199
Azoarcus_sp_EbN1_NC_006824.fna	0.22367	0.368945		0.149928	0.0429629	-0.00452148	-0.00476671	0.00118789	-0.100685	0.0194857
Bacillus_anthracis_Ames_0581_NC_007322.fna	0.181677	0.674703		0.191483	0.142499	0.0555278	0.0172586	0.00575715	-0.0628848	-0.00691225
Bacillus_anthracis_Ames_0581_NC_007323.fna	0.09483	0.669567		-0.0201452	0.0288503	0.0107754	-0.0016643	-0.0173806	-0.0114087	-0.168185
Bacillus_anthracis_Ames_0581_NC_007530.fna	5.22742	0.646228		-0.143928	0.00362313	-0.00359443	-0.0170659	-0.0157807	-0.0172507	-0.030556
Bacillus_anthracis_str_Sterne_NC_005945.fna	5.22866	0.646206		-0.143611	0.00368212	-0.00328261	-0.0168004	-0.0156031	-0.0164672	-0.0307478
Bacillus_cereus_ATCC_10987_NC_003909.fna	5.22428	0.644167		-0.12297	0.00947534	-0.00120208	-0.0162556	-0.0147605	-0.0191461	-0.0199021
Bacillus_cereus_ATCC14579_NC_004721.fna	0.015274	0.619746		0.0157125	0.128413	0.0731489	0.0109139	-0.0133272	-0.0120414	0.326831
Bacillus_cereus_ATCC14579_NC_004722.fna	5.41181	0.647194		-0.12478	0.00923325	-0.00179295	-0.0155056	-0.0145721	-0.0218011	-0.0234368
Bacillus_cereus_ZK_NC_006274.fna	5.30091	0.646481		-0.134482	0.00666816	-0.00132069	-0.0159366	-0.0162795	-0.0146495	-0.0283249
Bacillus_cereus_ZK_NC_007103.fna	0.46637	0.668778		0.18713	0.141799	0.0649883	0.0259466	0.00808166	-0.0440097	-0.00543428
Bacillus_cereus_ZK_NC_007105.fna	0.053501	0.680548		0.289443	0.164296	0.0620994	0.0057733	-0.0127857	-0.0590048	-0.0368694
Bacillus_clausii_KSM-K16_NC_006582.fna	4.30387	0.552467		-0.19745	-0.128702	-0.0652747	-0.0345537	-0.0144323	-0.00962347	-0.00842028
Bacillus_halodurans_NC_002570.fna	4.20235	0.563145		0.186624	0.0690526	0.0164283	-0.00617984	-0.0068961	-0.0439893	0.00352721
Bacillus_licheniformis_ATCC_14580_NC_006270.fna	4.22233	0.538042		0.110995	-0.0102522	-0.0251806	-0.0181691	-0.0106774	0.0380857	-0.00323782
Bacillus_licheniformis_DSM_13_NC_006322.fna	4.22264	0.538053		0.110783	-0.0103161	-0.0252526	-0.0182201	-0.0107433	0.0376201	-0.00358905
Bacillus_subtilis_NC_000964.fna	4.21463	0.564822		0.0422309	-0.0473796	-0.0405798	-0.0323143	-0.0211299	0.0276069	-0.01446
Bacillus_thuringiensis_konkukian_NC_005957.fna	5.23768	0.645946		-0.138177	0.00328045	-0.00433923	-0.018163	-0.0164568	-0.017814	-0.0300308
Bacillus_thuringiensis_konkukian_NC_006578.fna	0.077112	0.673592		0.0207938	0.0362925	0.00281132	-0.0069203	-0.0131021	-0.0444483	-0.206293
Bacteroides_fragilis_NCTC_9434_NC_003228.fna	5.20514	0.568094		0.482369	0.187425	0.0692548	0.0428922	0.0280052	-0.0661002	-0.00996242
Bacteroides_fragilis_NCTC_9434_NC_006873.fna	0.03656	0.677626		0.10791	0.131886	0.0501257	0.012207	-0.00417008	-0.0763883	-0.176082
Bacteroides_fragilis_YCH46_NC_006297.fna	0.033716	0.66461		0.163171	0.0482776	-0.00399125	0.00205852	0.00308061	-0.0982153	0.177181
Bacteroides_fragilis_YCH46_NC_006347.fna	5.27727	0.56734		0.46812	0.185961	0.0691553	0.0428334	0.0277514	-0.0678556	-0.0176168
Bacteroides_thetaiotaomicron_VPI-5482_NC_004663.fna	6.26036	0.571628		0.460414	0.183137	0.0801436	0.0532117	0.029632	-0.0309388	-0.0248809
Bacteroides_thetaiotaomicron_VPI-5482_NC_004703.fna	0.033038	0.527605		0.330628	0.0852551	-0.00901394	0.0093438	0.00578435	-0.0858987	0.169933
Bartonella_henselae_Houston_1_NC_005956.fna	1.93105	0.617697		-0.114052	-0.111212	-0.071511	-0.0321381	-0.0101474	-0.0405429	0.0182263
Bartonella_quintana_Toulouse_NC_005955.fna	1.58138	0.612032		-0.108771	-0.104325	-0.0660475	-0.0321242	-0.0127809	-0.0233667	0.000789201
Baumannia_cicadellinicola_Homalodisca_coagulata_NC_007984.fna	0.686194	0.66761		-0.500802	-0.252094	-0.148325	-0.0762308	-0.037578	-0.0202278	-0.0425317
Bdellovibrio_bacteriovorus_NC_005363.fna	3.78295	0.493545		0.111837	-0.00377443	-0.03681	-0.0184749	-0.00274687	-0.0842326	0.0126037
Bifidobacterium_longum_NC_004307.fna	2.25664	0.398802		0.279741	0.148109	0.0593562	0.0303582	0.0176442	-0.08973	0.0316769
Bordetella_bronchiseptica_NC_002927.fna	5.33918	0.31923		0.136112	0.059438	0.0033589	0.00115028	0.00817865	-0.0582276	0.020556
Bordetella_parapertussis_NC_002928.fna	4.77355	0.319		0.133545	0.0550743	0.000533501	0.000640285	0.00850565	-0.0627543	0.0199634
Bordetella_pertussis_NC_002929.fna	4.08619	0.322794		0.124711	0.0527308	-0.000147231	0.00335637	0.00730295	-0.0546758	0.0218472
Borrelia_afzelii_PKo_NC_008273.fna	0.030017	0.707832		-0.299049	-0.131168	-0.101439	-0.0778365	-0.0439813	-0.071408	-0.186824
Borrelia_afzelii_PKo_NC_008274.fna	0.026533	0.741115		0.010602	-0.00591307	-0.0148494	-0.00426213	-0.00305862	-0.0410508	0.0988371
Borrelia_afzelii_PKo_NC_008277.fna	0.905394	0.716889		0.0487012	-0.015859	-0.0115214	-0.0182708	-0.00536649	-0.0458593	-0.0347607
Borrelia_burgdorferi_NC_000956.fna	0.052971	0.727115		-0.162307	-0.126324	-0.0799611	-0.0496262	-0.0152234	-0.0135631	0.0124894
Borrelia_burgdorferi_NC_001318.fna	0.910724	0.71402		0.0258379	-0.0340638	-0.0223699	-0.0225305	-0.0112514	-0.0536314	-0.0357965
Borrelia_burgdorferi_NC_001849.fna	0.016823	0.76871		-0.0254407	-0.0448239	0.00262999	0.0384345	0.0236001	-0.0304231	0.10806
Borrelia_burgdorferi_NC_001857.fna	0.053561	0.718377		-0.298002	-0.214684	-0.0992344	-0.0641502	-0.0408169	-0.0634961	-0.0221538
Borrelia_garinii_PBi_NC_006128.fna	0.027108	0.743987		-0.00456585	-0.0291787	-0.01663	-0.00264925	0.00693946	-0.0565155	0.0985939
Borrelia_garinii_PBi_NC_006129.fna	0.05556	0.735349		-0.253066	-0.174714	-0.0911358	-0.0645677	-0.0301222	-0.0656182	-0.0368556
Borrelia_garinii_PBi_NC_006156.fna	0.904246	0.716952		0.0388789	-0.0208086	-0.0176261	-0.0251147	-0.0147076	-0.0713046	-0.0349912
Bradyrhizobium_japonicum_NC_004463.fna	9.10583	0.359406		0.319833	0.164367	0.0760886	0.0389794	0.0263472	-0.042353	0.0287485
Brucella_abortus_9_941_NC_006932.fna	2.12424	0.428442		0.178625	0.0992564	0.0323817	0.0137578	0.0163915	-0.0859081	0.030382
Brucella_abortus_9_941_NC_006933.fna	1.1622	0.426645		0.180569	0.0948662	0.0275109	0.00913654	0.0124738	-0.0852603	0.017356
Brucella_melitensis_biovar_Abortus_NC_007618.fna	2.12136	0.42843		0.178782	0.0991853	0.0322942	0.0136987	0.0163187	-0.0853966	0.0301399
Brucella_melitensis_biovar_Abortus_NC_007624.fna	1.15695	0.426592		0.180372	0.0946831	0.0274206	0.00898639	0.0122536	-0.0846629	0.0178257
Brucella_melitensis_NC_003317.fna	2.11714	0.428416		0.176099	0.0892978	0.022864	0.00717826	0.0103512	-0.0870802	0.0245117
Brucella_melitensis_NC_003318.fna	1.17779	0.42662		0.181811	0.0929881	0.0264219	0.00836503	0.011346	-0.0922306	0.0321829
Brucella_suis_1330_NC_004310.fna	2.10779	0.42786		0.179608	0.0996161	0.0327686	0.0139848	0.016107	-0.0853321	0.0292521
Brucella_suis_1330_NC_004311.fna	1.20738	0.426836		0.180785	0.0953577	0.0271102	0.00770279	0.0110931	-0.0868608	0.0219571
Buchnera_aphidicola_NC_004545.fna	0.61598	0.746586		0.0203746	0.104619	0.0137531	-0.00348409	-0.0116759	-0.109447	-0.0389015
Buchnera_aphidicola_Sg_NC_004061.fna	0.641454	0.746694		0.137704	0.028095	-0.0251702	-0.0165325	-0.00976522	-0.083571	-0.0211858
Buchnera_sp_NC_002528.fna	0.640681	0.736875		0.159654	0.0546886	0.00129461	-0.00371401	-0.00531913	-0.060808	-0.0171844
Burkholderia_383_NC_007509.fna	1.39507	0.347252		0.189226	0.0723058	0.0220769	0.0196363	0.0145358	-0.0429849	0.0245743
Burkholderia_383_NC_007510.fna	3.69413	0.337949		0.123549	0.0371564	0.00328586	0.0126877	0.0139853	-0.0271599	0.0250935
Burkholderia_383_NC_007511.fna	3.58708	0.332702		0.160993	0.0630893	0.017736	0.0192485	0.0163855	-0.0306761	0.0220264
Burkholderia_cenocepacia_AU_1054_NC_008060.fna	3.29456	0.330643		0.134181	0.0444109	0.00643309	0.0146206	0.0146589	-0.0330917	0.0279979
Burkholderia_cenocepacia_AU_1054_NC_008061.fna	2.78846	0.331386		0.163024	0.0622583	0.0157907	0.0169296	0.0139571	-0.0374578	0.0203287
Burkholderia_cenocepacia_AU_1054_NC_008062.fna	1.19609	0.329553		0.160735	0.0510788	0.00752106	0.0118311	0.0131144	-0.0383902	0.0287484
Burkholderia_mallei_ATCC_23344_NC_006348.fna	3.51015	0.318458		0.158059	0.0663213	0.0273032	0.0213175	0.0151004	-0.0179292	0.0254963
Burkholderia_mallei_ATCC_23344_NC_006349.fna	2.32538	0.310144		0.179841	0.0785674	0.0359098	0.0266495	0.0160775	-0.0133663	0.0226516
Burkholderia_pseudomallei_1710b_NC_007434.fna	4.12629	0.32394		0.154867	0.0621648	0.0242274	0.0194611	0.0143973	-0.0167164	0.021649
Burkholderia_pseudomallei_1710b_NC_007435.fna	3.18176	0.315392		0.185053	0.0796497	0.0342934	0.0251388	0.0156342	-0.0249155	0.0263181
Burkholderia_pseudomallei_K96243_NC_006350.fna	4.07454	0.322801		0.155886	0.0636014	0.025138	0.0207951	0.0148085	-0.0178163	0.021015
Burkholderia_pseudomallei_K96243_NC_006351.fna	3.173	0.315062		0.185964	0.0807103	0.0354376	0.0263328	0.0171486	-0.0237013	0.0270085
Burkholderia_thailandensis_E264_NC_007650.fna	2.91477	0.31925		0.188832	0.0804056	0.0376151	0.0277982	0.0184427	-0.00948334	0.0257111
Burkholderia_thailandensis_E264_NC_007651.fna	3.8092	0.327138		0.154973	0.0549383	0.0198588	0.018387	0.0144723	-0.00843018	0.019958
Burkholderia_xenovorans_LB400_NC_007951.fna	4.89584	0.372441		0.040031	0.0106781	-0.0181597	-0.0032634	0.00194549	-0.0718061	0.0226543
Burkholderia_xenovorans_LB400_NC_007952.fna	3.36352	0.371645		0.0559482	0.0263995	-0.00649089	0.00179904	0.00505366	-0.0706862	0.0248658
Burkholderia_xenovorans_LB400_NC_007953.fna	1.47178	0.382729		0.134389	0.0473292	-0.00591143	0.00133857	0.0054792	-0.115267	0.0249641
Campylobacter_jejuni_NC_002163.fna	1.64148	0.694514		-0.280831	-0.150339	-0.0399652	-0.0109394	-0.000113466	0.130437	-0.0171591
Campylobacter_jejuni_RM1221_NC_003912.fna	1.77783	0.696939		-0.286044	-0.150991	-0.0382191	-0.0108663	-0.000588504	0.130765	-0.0166462
Candidatus_Blochmannia_floridanus_NC_005061.fna	0.705557	0.726168		0.41982	0.204475	0.0330294	0.012368	0.00469274	-0.134131	-0.0242643
Candidatus_Blochmannia_pennsylvanicus_BPEN_NC_007292.fna	0.791654	0.704353		0.0708476	0.0278841	-0.0323767	-0.0280172	-0.0181817	-0.139333	-0.00165375
Candidatus_Pelagibacter_ubique_HTCC1062_NC_007205.fna	1.30876	0.703169		0.0229356	-0.04819	-0.048757	-0.0258257	-0.0123241	-0.0766082	-0.0190655
Carboxydothermus_hydrogenoformans_Z2901_NC_007503.fna	2.40152	0.579503		0.0754019	0.0264749	-0.0236762	-0.0311364	-0.0191029	-0.0944652	-0.00765931
Caulobacter_crescentus_NC_002696.fna	4.01695	0.32786		0.352117	0.13863	0.048789	0.021302	0.0157542	-0.0354459	0.0319555
Chlamydia_muridarum_NC_002620.fna	1.07295	0.596617		0.129547	0.120613	0.0678897	0.038554	0.0239814	-0.0568937	-0.00078056
Chlamydia_trachomatis_A_HAR-13_NC_007429.fna	1.04446	0.586974		0.0890477	0.120757	0.0690528	0.039205	0.0215442	-0.0533013	0.00506918
Chlamydia_trachomatis_NC_000117.fna	1.04252	0.586927		0.0869509	0.118413	0.0684675	0.0391694	0.0218863	-0.0474751	0.00577062
Chlamydophila_abortus_S26_3_NC_004552.fna	1.14438	0.601336		0.114384	0.101535	0.0715883	0.0537956	0.0409746	0.0433947	-0.00864191
Chlamydophila_caviae_NC_003361.fna	1.17339	0.607771		0.07595	0.0839563	0.0563029	0.0430817	0.032606	0.0269989	-0.00600314
Chlamydophila_felis_Fe_C-56_NC_007899.fna	1.16624	0.606246		0.123206	0.114159	0.0645678	0.0437839	0.02702	-0.0265171	-0.0142064
Chlamydophila_pneumoniae_AR39_NC_002179.fna	1.22985	0.594218		0.149838	0.102925	0.0735374	0.0523346	0.036453	0.0811882	-0.0209372
Chlamydophila_pneumoniae_CWL029_NC_000922.fna	1.23023	0.594223		0.155251	0.0972167	0.0693098	0.0485492	0.0373372	0.0917272	0.00839909
Chlamydophila_pneumoniae_J138_NC_002491.fna	1.22656	0.594185		0.155676	0.0974587	0.0693829	0.0486106	0.037075	0.0917433	0.00962741
Chlamydophila_pneumoniae_TW_183_NC_005043.fna	1.22593	0.594238		0.155703	0.0972196	0.0691471	0.0484986	0.0374219	0.091575	0.00865073
Chlorobium_chlorochromatii_CaD3_NC_007514.fna	2.57208	0.557218		-0.416873	-0.215199	-0.124345	-0.0771333	-0.0389742	-0.0382339	-0.00853703
Chlorobium_tepidum_TLS_NC_002932.fna	2.15495	0.4347		0.146968	0.0125664	-0.0388552	-0.0367356	-0.0152427	-0.0803171	0.0425295
Chromobacterium_violaceum_NC_005085.fna	4.75108	0.351663		0.0404006	0.0159977	-0.0368623	-0.0256492	-0.00700544	-0.097173	0.0195852
Chromohalobacter_salexigens_DSM_3043_NC_007963.fna	3.69665	0.360881		0.315611	0.0798777	-0.0016544	-0.00328654	0.00513652	-0.110433	0.023628
Clostridium_acetobutylicum_NC_001988.fna	0.192	0.690885		-0.0859773	-0.0560454	-0.0414421	-0.0208	-0.0148439	-0.0545105	-0.0561657
Clostridium_acetobutylicum_NC_003030.fna	3.94088	0.690742		0.0240755	0.0405004	0.0128815	-0.00178248	-0.00213929	-0.0321539	-0.0254232
Clostridium_perfringens_ATCC_13124_NC_008261.fna	3.25668	0.716208		0.12529	0.100103	0.040006	0.0192523	0.00865819	0.0071689	-0.0574434
Clostridium_perfringens_NC_003042.fna	0.05431	0.745038		0.0771947	0.0868633	0.0921758	0.0531071	0.0135935	0.0469351	-0.119514
Clostridium_perfringens_NC_003366.fna	3.03143	0.714339		0.120131	0.0973646	0.039518	0.0200402	0.00972063	0.010641	-0.0681023
Clostridium_perfringens_SM101_NC_008262.fna	2.89739	0.71751		0.116663	0.0957002	0.0375509	0.0188708	0.00995412	0.0179099	-0.0690994
Clostridium_perfringens_SM101_NC_008263.fna	0.012397	0.733161		0.00403743	0.0373946	0.0575927	0.0267959	0.02019	0.0220867	0.132748
Clostridium_perfringens_SM101_NC_008264.fna	0.012206	0.741766		-0.054476	-0.035837	-0.015295	0.00766171	-0.00302203	-0.00502084	-0.224881
Clostridium_perfringens_SM101_NC_008265.fna	0.038092	0.718707		-0.267491	-0.0634966	-0.034344	-0.0120312	0.00337993	-0.0246402	-0.265792
Clostridium_tetani_E88_NC_004557.fna	2.79925	0.712507		0.155562	0.134913	0.066844	0.0318017	0.0140412	-0.00561513	-0.0426111
Clostridium_tetani_E88_NC_004565.fna	0.074082	0.754718		0.164733	0.0883875	0.047203	0.0210577	0.000395718	0.0307482	-0.0208797
Colwellia_psychrerythraea_34H_NC_003910.fna	5.37318	0.619946		-0.536233	-0.371991	-0.207882	-0.117756	-0.056055	-0.0249862	-0.0357015
Corynebacterium_diphtheriae_NC_002935.fna	2.48863	0.465215		-0.0734341	-0.0255501	-0.049983	-0.0253337	-0.0109214	-0.125263	0.018002
Corynebacterium_efficiens_YS-314_NC_004369.fna	3.14709	0.3686		0.601133	0.338085	0.129292	0.0540093	0.0295526	-0.116639	0.0316742
Corynebacterium_glutamicum_ATCC_13032_Bielefeld_NC_006958.fna	3.28271	0.461582		0.0703882	0.0496493	0.000671196	0.00369027	0.00286907	-0.107574	0.0246728
Corynebacterium_glutamicum_ATCC_13032_Kitasato_NC_003450.fna	3.3094	0.461897		0.0689337	0.0488078	-3.40211e-05	0.00339838	0.00280325	-0.108157	0.0253725
Corynebacterium_jeikeium_K411_NC_003080.fna	0.014323	0.462263		-0.0160835	0.02725	-0.0799514	-0.0421984	-0.0143731	-0.143803	0.338593
Corynebacterium_jeikeium_K411_NC_007164.fna	2.4625	0.386046		0.0586386	0.0994013	0.0162249	0.00559213	0.00566481	-0.13897	0.0181743
Coxiella_burnetii_NC_002971.fna	1.99528	0.573395		-0.0246696	-0.0604881	-0.0565268	-0.0346858	-0.0139542	-0.092853	-0.00930486
Coxiella_burnetii_NC_004704.fna	0.037393	0.606905		0.0260062	-0.0419482	-0.026205	-0.00742449	-0.000136758	-0.0185124	0.0584667
Cyanobacteria_bacterium_Yellowstone_A-Prime_NC_007775.fna	2.93277	0.397627		0.0724006	-0.0154854	-0.016446	-0.0321516	-0.0195859	-0.0319429	0.0282795
Cyanobacteria_bacterium_Yellowstone_B-Prime_NC_007776.fna	3.04668	0.415496		0.137598	0.0210671	0.0154276	-0.0125265	-0.00781375	0.00397448	0.0365287
Cytophaga_hutchinsonii_ATCC_33406_NC_008255.fna	4.43322	0.611535		-0.162608	-0.0883868	-0.0706664	-0.0299072	-0.0144656	-0.0965906	-0.0165641
Dechloromonas_aromatica_RCB_NC_007298.fna	4.5011	0.407528		0.151883	0.0217775	-0.031757	-0.0181927	-0.00190904	-0.127233	0.0173282
Dehalococcoides_CBDB1_NC_007356.fna	1.3955	0.529741		0.0233448	-0.137348	-0.11313	-0.0685123	-0.0361946	-0.104409	-0.0104717
Dehalococcoides_ethenogenes_195_NC_002936.fna	1.46972	0.511497		-0.00485783	-0.15943	-0.13248	-0.0779267	-0.0392942	-0.108349	-0.0241286
Deinococcus_geothermalis_DSM_11300_NC_008010.fna	0.574127	0.342962		-0.0253819	-0.0633186	-0.0638161	-0.0443739	-0.0226611	-0.0384293	0.0284214
Deinococcus_geothermalis_DSM_11300_NC_008025.fna	2.4672	0.333638		-0.0494172	-0.0923005	-0.068153	-0.0409504	-0.0152361	-0.00693118	0.0233985
Deinococcus_radiodurans_NC_000958.fna	0.177466	0.368071		-0.183526	-0.259351	-0.174518	-0.0977928	-0.0547867	0.0128761	0.0322865
Deinococcus_radiodurans_NC_000959.fna	0.045704	0.437883		0.0492447	-0.0416584	-0.0486628	-0.0229611	-0.0203123	-0.0462096	0.0303126
Deinococcus_radiodurans_NC_001263.fna	2.64864	0.329873		-0.233874	-0.239009	-0.159948	-0.0884474	-0.0427185	-0.0114072	0.0222878
Deinococcus_radiodurans_NC_001264.fna	0.412348	0.333109		-0.214717	-0.236934	-0.160479	-0.0870247	-0.0442518	-0.0187187	0.0426453
Desulfitobacterium_hafniense_Y51_NC_007907.fna	5.72753	0.526401		0.368524	0.104151	0.0217825	0.00211477	0.00312155	-0.105014	-0.031467
Desulfotalea_psychrophila_LSv54_NC_006138.fna	3.52338	0.531888		0.266494	-0.0226026	-0.0849078	-0.0646864	-0.0330727	-0.184534	0.0436906
Desulfotalea_psychrophila_LSv54_NC_006139.fna	0.121587	0.563934		-0.00396166	-0.136876	-0.147313	-0.0950527	-0.0508467	-0.183203	0.0843166
Desulfotalea_psychrophila_LSv54_NC_006140.fna	0.014664	0.714403		-0.0736568	-0.118058	-0.0422793	-0.00957674	0.0133182	0.0212323	0.0254334
Desulfovibrio_desulfuricans_G20_NC_007519.fna	3.73023	0.421639		-0.130574	-0.113917	-0.124204	-0.0755182	-0.0371975	-0.186646	0.0227033
Desulfovibrio_vulgaris_Hildenborough_NC_002937.fna	3.57086	0.368574		0.218322	0.125562	0.0169638	-0.00543457	-0.00204983	-0.127054	0.0305694
Desulfovibrio_vulgaris_Hildenborough_NC_005863.fna	0.202301	0.343152		0.200976	0.101442	0.0135347	-0.00383833	-0.00227986	-0.0947496	0.0291411
Ecoli_plasmid_pAPEC.fna	0.174241	0.503544		0.0674444	-0.121745	-0.120505	-0.0831405	-0.051202	-0.126997	0.0799438
Ehrlichia_canis_Jake_NC_007354.fna	1.31503	0.710423		-0.226121	-0.0834677	-0.0575299	-0.0353085	-0.0152833	-0.0889712	-0.0301175
Ehrlichia_chaffeensis_Arkansas_NC_007799.fna	1.17625	0.698993		-0.116779	-0.0349108	-0.0411424	-0.025781	-0.0106741	-0.130228	-0.0214823
Ehrlichia_ruminantium_Gardel_NC_006831.fna	1.49992	0.724874		-0.12419	-0.0398992	-0.0330979	-0.0169736	-0.00562805	-0.0686033	-0.0251444
Ehrlichia_ruminantium_str_Welgevonden_NC_006832.fna	1.51298	0.725211		-0.128947	-0.0424259	-0.0349333	-0.018784	-0.00692567	-0.0649287	-0.0250519
Ehrlichia_ruminantium_Welgevonden_NC_005295.fna	1.51635	0.725212		-0.129039	-0.0419407	-0.0350087	-0.01897	-0.00737169	-0.0664692	-0.0253057
Enterococcus_faecalis_V583_NC_004668.fna	3.21803	0.624726		-0.174649	-0.126495	-0.0838716	-0.0541393	-0.0266766	-0.0719708	-0.032142
Enterococcus_faecalis_V583_NC_004669.fna	0.06632	0.65585		-0.246216	-0.189217	-0.10555	-0.0472768	-0.0342659	-0.021691	-0.189325
Enterococcus_faecalis_V583_NC_004670.fna	0.017963	0.666759		-0.0193275	-0.0945538	-0.0239742	0.0193679	0.00560753	0.0831476	0.149177
Enterococcus_faecalis_V583_NC_004671.fna	0.05766	0.661048		-0.290515	-0.148268	-0.106374	-0.0447526	-0.0357116	-0.0967179	0.213385
Erwinia_carotovora_atroseptica_SCRI1043_NC_004547.fna	5.06402	0.490327		-0.12946	-0.194348	-0.144124	-0.0795571	-0.0380234	-0.0563474	0.00714079
Erythrobacter_litoralis_HTCC2594_NC_007722.fna	3.0524	0.369315		0.306872	0.170519	0.0893205	0.0533751	0.0364023	-0.0368153	0.0332109
Escherichia_coli_536_NC_008253.fna	4.93892	0.494825		-0.153059	-0.189814	-0.14419	-0.0810083	-0.0396892	-0.0747512	-0.00231885
Escherichia_coli_CFT073_NC_004431.fna	5.23143	0.495198		-0.150082	-0.18966	-0.145207	-0.0828374	-0.0417061	-0.0779851	0.00253255
Escherichia_coli_K-12_NC_000913.fna	4.64633	0.492004		-0.1607	-0.189008	-0.141014	-0.0772048	-0.0369649	-0.0607813	-0.00538385
Escherichia_coli_O157H7_EDL933_NC_002655.fna	5.52844	0.494969		-0.13825	-0.184775	-0.145189	-0.082975	-0.0430536	-0.0808965	0.00947799
Escherichia_coli_O157H7_EDL933_NC_007414.fna	0.092077	0.523649		0.105995	-0.0951668	-0.102169	-0.0793859	-0.0458392	-0.0909509	0.0886684
Escherichia_coli_O157H7_NC_002128.fna	0.092721	0.524002		0.103227	-0.0934194	-0.101402	-0.0785403	-0.0459255	-0.0919802	0.0870253
Escherichia_coli_O157H7_NC_002695.fna	5.49845	0.494629		-0.13686	-0.184833	-0.142885	-0.0812494	-0.0414682	-0.0735858	0.0011438
Escherichia_coli_UTI89_NC_007941.fna	0.11423	0.489749		0.0690203	-0.110024	-0.119524	-0.0811378	-0.0456912	-0.115162	0.0370438
Escherichia_coli_UTI89_NC_007946.fna	5.06574	0.493958		-0.155078	-0.189133	-0.143743	-0.0812072	-0.0400921	-0.0752122	-0.00691504
FakeEcoli.fna	5.3	0.499489		1	1	1	1	1	1	1
Francisella_tularensis_FSC_198_NC_008245.fna	1.89262	0.6774		-0.312704	-0.175525	-0.0803412	-0.043496	-0.0146749	0.0492924	-0.0210992
Francisella_tularensis_holarctica_NC_007880.fna	1.89599	0.678474		-0.307831	-0.165719	-0.0690172	-0.0330359	-0.0061766	0.06533	-0.0406973
Francisella_tularensis_tularensis_NC_006570.fna	1.89282	0.677407		-0.312608	-0.175489	-0.0802872	-0.04344	-0.014654	0.0493308	-0.0210196
Frankia_alni_ACN14a_NC_008278.fna	7.49793	0.271719		0.399841	0.166433	0.0710823	0.0375249	0.0231283	-0.0558838	0.0294839
Frankia_CcI3_NC_007777.fna	5.43363	0.299212		0.47132	0.217346	0.0877624	0.0435435	0.0264035	-0.0833826	0.0319202
Fusobacterium_nucleatum_NC_003454.fna	2.1745	0.728484		0.119488	0.0864582	0.0372813	0.019355	0.0105105	0.0606138	-0.0529813
Geobacillus_kaustophilus_HTA426_NC_006509.fna	0.04789	0.558488		0.286569	0.121676	0.0401677	0.000272664	-0.0129667	-0.0514791	-0.068371
Geobacillus_kaustophilus_HTA426_NC_006510.fna	3.54478	0.479138		0.0442557	0.00138356	-0.0112277	-0.00770283	-0.00546589	-0.00244225	0.0257983
Geobacter_metallireducens_GS_15_NC_007515.fna	0.013762	0.475222		0.127598	-0.0362516	-0.124382	-0.0731945	-0.0310787	-0.22243	-0.304983
Geobacter_metallireducens_GS_15_NC_007517.fna	3.99742	0.404905		0.579034	0.265926	0.0629733	0.00293759	-0.000179592	-0.116836	0.0509546
Geobacter_sulfurreducens_NC_002939.fna	3.81414	0.390627		0.543912	0.233213	0.049326	8.23303e-05	-0.00223465	-0.114631	0.0290532
Gloeobacter_violaceus_NC_005125.fna	4.65902	0.380021		0.0373105	-0.0524106	-0.0583795	-0.0333493	-0.0121471	-0.0429294	0.0346846
Gluconobacter_oxydans_621H_NC_006672.fna	0.163186	0.416758		0.3168	0.0864426	-0.00194617	-0.0076332	0.000184195	-0.0934273	0.0289099
Gluconobacter_oxydans_621H_NC_006673.fna	0.026568	0.438949		0.33601	0.0809022	-0.00653353	-0.00961773	-0.00745034	-0.0902694	0.0347864
Gluconobacter_oxydans_621H_NC_006674.fna	0.014547	0.440297		0.338281	0.122776	0.0286558	0.00942995	0.00645852	-0.106374	-0.0428381
Gluconobacter_oxydans_621H_NC_006675.fna	0.013223	0.45625		0.313629	0.0620853	-0.0202311	-0.0142319	-0.0135533	-0.102357	0.109764
Gluconobacter_oxydans_621H_NC_006677.fna	2.70217	0.389278		0.423186	0.158576	0.0475671	0.024087	0.0169219	-0.0753007	0.0198445
Haemophilus_ducreyi_35000HP_NC_002940.fna	1.69895	0.617795		-0.365062	-0.220797	-0.114708	-0.0649365	-0.0279064	0.00641088	-0.0605642
Haemophilus_influenzae_86_028NP_NC_007146.fna	1.91343	0.618477		-0.276809	-0.199431	-0.0941446	-0.0477648	-0.0254797	0.0680425	-0.0276673
Haemophilus_influenzae_NC_000907.fna	1.83014	0.618458		-0.282189	-0.203461	-0.0947132	-0.048913	-0.0250475	0.0729211	-0.0174695
Haemophilus_somnus_129PT_NC_008309.fna	2.0077	0.628026		-0.197625	-0.11704	-0.070944	-0.0380431	-0.0161309	-0.0455841	-0.0300565
Hahella_chejuensis_KCTC_2396_NC_007645.fna	7.21527	0.461303		0.000353016	-0.0739699	-0.063474	-0.0342517	-0.0177165	-0.0392414	0.0151795
Haloarcula_marismortui_ATCC_43049_NC_006389.fna	0.033303	0.457466		0.229299	0.0679023	-0.0120437	0.00210559	0.000768003	-0.121118	-0.0416991
Haloarcula_marismortui_ATCC_43049_NC_006390.fna	0.033452	0.44374		0.139596	-0.0133926	-0.0633699	-0.048516	-0.0418185	-0.143648	-0.00389121
Haloarcula_marismortui_ATCC_43049_NC_006391.fna	0.039521	0.399813		0.230694	0.0348065	-0.0318126	-0.00939212	-0.0150736	-0.134093	0.125991
Haloarcula_marismortui_ATCC_43049_NC_006392.fna	0.05006	0.426508		0.226296	0.0568925	-0.0356989	-0.0362087	-0.00653168	-0.161911	0.0759921
Haloarcula_marismortui_ATCC_43049_NC_006393.fna	0.132678	0.455177		0.182343	0.0600818	-0.00423736	0.00252984	-0.00546655	-0.116661	0.0891909
Haloarcula_marismortui_ATCC_43049_NC_006394.fna	0.1553	0.416671		0.415182	0.172727	0.0691963	0.0388175	0.0239474	-0.0812074	0.0371749
Haloarcula_marismortui_ATCC_43049_NC_006395.fna	0.410554	0.408809		0.245349	0.089883	0.0101337	0.00976654	0.00789744	-0.14309	0.0296184
Haloarcula_marismortui_ATCC_43049_NC_006396.fna	3.13172	0.376361		0.20412	0.0689215	0.00529651	0.00521951	0.00308136	-0.105795	0.0282685
Haloarcula_marismortui_ATCC_43049_NC_006397.fna	0.28805	0.42771		0.226308	0.0644095	-0.0074279	-0.00709296	-0.00798526	-0.140734	-0.0209518
Halobacterium_sp_NC_001869.fna	0.191346	0.420913		0.25751	0.101173	0.0388504	0.0279515	0.0152043	-0.0582687	0.00834615
Halobacterium_sp_NC_002607.fna	2.01424	0.32087		0.152908	0.0695648	0.00329096	0.00553339	0.00594918	-0.0723817	0.0285388
Halobacterium_sp_NC_002608.fna	0.365425	0.407758		0.252161	0.108511	0.0361314	0.0255017	0.0154436	-0.0860251	-0.00117774
Haloquadratum_walsbyi_NC_008212.fna	3.13249	0.521361		0.386078	0.132571	0.0287605	0.012651	0.00916031	-0.0993426	-0.000230042
Haloquadratum_walsbyi_NC_008213.fna	0.046867	0.523268		0.446129	0.172223	0.0595244	0.0345471	0.0180266	-0.0715518	-0.0270954
Helicobacter_acinonychis_Sheeba_NC_008229.fna	1.55393	0.618225		-0.195354	-0.129971	-0.0859782	-0.0280834	-0.00322125	-0.0745834	0.0017847
Helicobacter_hepaticus_NC_004917.fna	1.79915	0.640687		-0.278167	-0.130956	-0.0249652	0.00107196	0.00500682	0.0861393	-0.00948037
Helicobacter_pylori_HPAG1_NC_008086.fna	1.59637	0.609175		-0.199317	-0.135266	-0.0922888	-0.0333358	-0.00662926	-0.0772066	-0.0188725
Idiomarina_loihiensis_L2TR_NC_006512.fna	2.83932	0.529598		-0.520048	-0.363415	-0.230748	-0.12491	-0.0606601	-0.0885363	-0.0228527
Jannaschia_CCS1_NC_007801.fna	0.086072	0.421856		0.424328	0.172094	0.0701137	0.0374599	0.0232862	-0.000467924	0.0991643
Jannaschia_CCS1_NC_007802.fna	4.31798	0.376678		0.407211	0.177078	0.063551	0.0297014	0.0187425	-0.067761	0.02721
Lactobacillus_acidophilus_NCFM_NC_006814.fna	1.99356	0.652853		-0.218088	-0.185666	-0.110388	-0.060281	-0.0301805	-0.0227036	-0.0309082
Lactobacillus_delbrueckii_bulgaricus_NC_008054.fna	1.865	0.50281		-0.0373843	-0.155665	-0.132878	-0.0872789	-0.0504864	-0.0665709	-0.0108441
Lactobacillus_johnsonii_NCC_533_NC_005362.fna	1.99268	0.653888		-0.168589	-0.131957	-0.0880681	-0.0488955	-0.0236399	-0.0428406	-0.0186852
Lactobacillus_plantarum_NC_004567.fna	3.30827	0.555333		-0.140992	-0.183605	-0.157019	-0.102556	-0.0557921	-0.187359	-0.0379583
Lactobacillus_plantarum_NC_006377.fna	0.036069	0.591699		-0.247042	-0.220139	-0.148238	-0.0768185	-0.0234515	-0.0825048	-0.248397
Lactobacillus_sakei_23K_NC_007576.fna	1.88466	0.587424		-0.159314	-0.154532	-0.136022	-0.0939521	-0.050511	-0.183923	-0.026716
Lactobacillus_salivarius_UCC118_NC_006529.fna	0.020417	0.608904		-0.280211	-0.175654	-0.112753	-0.0383421	-0.0146519	-0.065573	-0.235413
Lactobacillus_salivarius_UCC118_NC_006530.fna	0.044013	0.604185		0.0186916	-0.0601078	-0.0848127	-0.040657	-0.0220805	-0.155689	0.0473817
Lactobacillus_salivarius_UCC118_NC_007929.fna	1.82711	0.670588		-0.0770885	-0.0406486	-0.0337267	-0.0168299	-0.00554071	-0.0138156	-0.0178478
Lactobacillus_salivarius_UCC118_NC_007930.fna	0.242436	0.679103		-0.0414115	-0.0101048	-0.022994	-0.0130336	-0.00210465	-0.0594698	-0.0807455
Lactococcus_lactis_NC_002662.fna	2.36559	0.646706		-0.00138216	-0.107413	-0.0712849	-0.0457418	-0.0211232	-0.0118415	-0.020385
Lawsonia_intracellularis_PHE_MN1_00_NC_008011.fna	1.45762	0.667155		-0.0491774	-0.0232385	-0.00967693	0.00139014	-0.000512368	-0.0234688	-0.0196911
Lawsonia_intracellularis_PHE_MN1_00_NC_008012.fna	0.027048	0.709516		0.115899	0.0381061	-0.0117688	-0.0284916	-0.009514	-0.0938959	-0.0225837
Lawsonia_intracellularis_PHE_MN1_00_NC_008013.fna	0.039794	0.707669		-0.00521271	0.0278326	0.0363632	0.0341981	0.0351374	-0.0685547	0.0595185
Lawsonia_intracellularis_PHE_MN1_00_NC_008014.fna	0.194553	0.670907		0.0281829	0.0352349	0.0144065	0.000499128	0.00626777	-0.0677328	0.0187341
Legionella_pneumophila_Lens_NC_006366.fna	0.059832	0.616142		-0.087033	-0.143604	-0.0753686	-0.0232349	0.00153004	0.0565188	-0.0257156
Legionella_pneumophila_Lens_NC_006369.fna	3.34569	0.615814		0.0670431	-0.0789444	-0.0509646	-0.0219694	-0.00334075	-0.0499495	-0.0092105
Legionella_pneumophila_Paris_NC_006365.fna	0.131885	0.625613		0.0214357	-0.052419	-0.0356653	-0.0190834	-0.00934404	-0.0691601	-0.00236495
Legionella_pneumophila_Paris_NC_006368.fna	3.50361	0.61625		0.0668626	-0.0793319	-0.0545599	-0.0269806	-0.00597224	-0.0693573	-0.0168842
Legionella_pneumophila_Philadelphia_1_NC_002942.fna	3.39775	0.617305		0.0673628	-0.0764177	-0.0508309	-0.0238216	-0.00512374	-0.0612188	-0.024111
Leifsonia_xyli_xyli_CTCB0_NC_006087.fna	2.58416	0.32324		0.376595	0.20651	0.0943217	0.0468774	0.0258489	-0.0781026	0.0357174
Leptospira_interrogans_serovar_Copenhageni_NC_005823.fna	4.27719	0.649505		0.373149	0.281521	0.176848	0.0973917	0.0455847	0.111713	-0.00769691
Leptospira_interrogans_serovar_Copenhageni_NC_005824.fna	0.350181	0.650189		0.376016	0.279666	0.171273	0.0924808	0.0436913	0.0891879	-0.0141551
Leptospira_interrogans_serovar_Lai_NC_004342.fna	4.33224	0.649948		0.373407	0.28148	0.17586	0.0961777	0.0442983	0.108762	-0.00639411
Leptospira_interrogans_serovar_Lai_NC_004343.fna	0.358943	0.648557		0.373411	0.27988	0.17339	0.0943024	0.0443706	0.0937582	-0.0110664
Listeria_innocua_NC_003212.fna	3.01121	0.62561		-0.264849	-0.0633557	-0.0158147	-0.00584605	-0.00182981	0.00363898	-0.0221933
Listeria_innocua_NC_003383.fna	0.081905	0.644796		0.163956	0.0867125	0.0193248	0.00913811	-0.00153811	-0.0909617	-0.0455307
Listeria_monocytogenes_4b_F2365_NC_002973.fna	2.90519	0.619588		-0.219738	-0.0282607	0.0051397	0.00517931	0.00489823	0.00676152	-0.00932831
Listeria_monocytogenes_NC_003210.fna	2.94453	0.62019		-0.220379	-0.0288541	0.00333711	0.00263047	0.00187841	0.00360824	-0.0160193
Magnetospirillum_magneticum_AMB_1_NC_007626.fna	4.96715	0.349058		0.490889	0.226839	0.0685565	0.0233852	0.016739	-0.104502	0.0317683
Mannheimia_succiniciproducens_MBEL55E_NC_006300.fna	2.31408	0.57462		-0.103272	-0.0436283	-0.0151393	-0.00601473	-0.000587127	0.101956	-0.0151707
Mesoplasma_florum_L1_NC_006055.fna	0.793224	0.729795		-0.100188	-0.0521952	-0.0425813	-0.0226189	-0.011698	-0.0209512	-0.0335414
Mesorhizobium_BNC1_NC_008242.fna	0.343931	0.382641		0.323441	0.158628	0.0766049	0.0478869	0.0285935	-0.0474578	0.0476761
Mesorhizobium_BNC1_NC_008243.fna	0.131247	0.397868		0.397643	0.203814	0.0984817	0.046731	0.0244758	-0.0457542	0.0397986
Mesorhizobium_BNC1_NC_008244.fna	0.047561	0.384706		0.307501	0.141954	0.0880871	0.0498536	0.0253817	0.0739797	0.0642494
Mesorhizobium_BNC1_NC_008254.fna	4.41245	0.389332		0.320309	0.177488	0.0926479	0.0440946	0.0272123	-0.0436684	0.0307216
Mesorhizobium_loti_NC_002678.fna	7.03607	0.372529		0.292938	0.156525	0.0729566	0.0392313	0.0285848	-0.0421365	0.029471
Mesorhizobium_loti_NC_002679.fna	0.351911	0.407137		0.27206	0.140086	0.0786461	0.0443334	0.0247934	-0.00134806	0.0225202
Mesorhizobium_loti_NC_002682.fna	0.208315	0.401243		0.234256	0.11596	0.0604531	0.0336065	0.0272638	-0.00957354	0.0195428
Methanobacterium_thermoautotrophicum_NC_000916.fna	1.75138	0.504561		0.60869	0.204142	0.0290934	-0.00736683	-0.00908086	-0.180834	-0.0138806
Methanococcoides_burtonii_DSM_6242_NC_007955.fna	2.57503	0.592419		0.492184	0.243202	0.103665	0.0509777	0.0315606	-0.139317	-0.0205087
Methanococcus_jannaschii_NC_000909.fna	1.66497	0.685729		0.266253	0.142919	0.038559	0.0167171	0.0110199	-0.0996372	-0.0119881
Methanococcus_jannaschii_NC_001732.fna	0.058407	0.718065		0.316678	0.142723	0.0152648	-0.000637133	0.0017282	-0.146435	-0.100656
Methanococcus_jannaschii_NC_001733.fna	0.01655	0.711118		0.270716	0.192754	0.148982	0.0800532	0.0315053	0.0299943	-0.244009
Methanococcus_maripaludis_S2_NC_005791.fna	1.66114	0.668997		0.184528	0.0385171	0.00505624	-0.00447654	-0.00349384	-0.0202101	-0.00927073
Methanopyrus_kandleri_NC_003551.fna	1.69497	0.388408		0.450058	0.224248	0.09925	0.0379504	0.019903	-0.0735675	0.0387956
Methanosarcina_acetivorans_NC_003552.fna	5.75149	0.573191		0.354225	0.0953651	0.0281072	-0.000241367	-0.00604821	-0.0456412	-0.0259029
Methanosarcina_barkeri_fusaro_NC_007349.fna	0.036358	0.664063		0.135922	0.038231	0.0211259	0.013649	-0.00435453	0.0368197	0.0658156
Methanosarcina_barkeri_fusaro_NC_007355.fna	4.83741	0.60724		0.245747	0.0358948	0.00848163	-0.008058	-0.0103242	0.00353424	-0.00278346
Methanosarcina_mazei_NC_003901.fna	4.09635	0.585151		0.286103	0.0358036	0.0016028	-0.00998071	-0.0105299	-0.028667	-0.00377788
Methanosphaera_stadtmanae_NC_007681.fna	1.7674	0.723663		0.211757	0.142357	0.0492357	0.0287326	0.0213387	0.0183126	-0.0120541
Methanospirillum_hungatei_JF-1_NC_007796.fna	3.54474	0.54851		0.807142	0.297411	0.108755	0.0539333	0.0268594	-0.114412	0.0333984
Methylobacillus_flagellatus_KT_NC_007947.fna	2.97152	0.442809		0.0854843	-0.00426727	-0.0211459	-0.0106282	0.0032043	-0.0600509	0.0107641
Methylococcus_capsulatus_Bath_NC_002977.fna	3.30456	0.364154		0.397314	0.187246	0.0713157	0.0382106	0.0239772	-0.0971961	0.035372
Moorella_thermoacetica_ATCC_39073_NC_007644.fna	2.62878	0.442085		0.224112	-0.0357318	-0.0777187	-0.05333	-0.0267733	-0.0892397	0.021663
Mycobacterium_avium_paratuberculosis_NC_002944.fna	4.82978	0.307014		0.255088	0.123342	0.0339204	0.0195936	0.0103754	-0.0776411	0.0285071
Mycobacterium_bovis_NC_002945.fna	4.34549	0.34367		0.217164	0.128973	0.0440117	0.0289815	0.0150477	-0.105235	0.026923
Mycobacterium_leprae_NC_002677.fna	3.2682	0.422033		-0.0128335	0.011349	-0.0323817	-0.0182815	-0.00964379	-0.165243	0.0129248
Mycobacterium_MCS_NC_008146.fna	5.70545	0.315466		0.30644	0.163282	0.068841	0.0398838	0.0221658	-0.0605799	0.0283126
Mycobacterium_MCS_NC_008147.fna	0.215075	0.333916		0.245281	0.107795	0.0245187	0.0102243	0.000174413	-0.113221	0.059357
Mycobacterium_tuberculosis_CDC1551_NC_000962.fna	4.40384	0.343892		0.217457	0.128701	0.0436553	0.0287163	0.0148593	-0.105849	0.0272614
Mycobacterium_tuberculosis_H37Rv_NC_002755.fna	4.41153	0.343859		0.218642	0.129195	0.0436848	0.0288477	0.0152691	-0.106235	0.0275399
Mycoplasma_capricolum_ATCC_27343_NC_007633.fna	1.01002	0.762296		-0.14723	-0.0462481	-0.0332626	-0.00824599	0.00620938	0.014372	-0.0236095
Mycoplasma_gallisepticum_NC_004829.fna	0.996422	0.6855		-0.178838	-0.078889	-0.0524909	-0.0322716	-0.0166177	-0.00844654	-0.0182598
Mycoplasma_genitalium_NC_000908.fna	0.580076	0.683109		-0.21532	-0.0917913	-0.0547051	-0.0273166	-0.00651768	-0.113107	-0.0024787
Mycoplasma_hyopneumoniae_232_NC_006360.fna	0.892758	0.714388		0.0834588	-0.00327508	-0.00575067	-0.0163488	-0.0124038	0.0450394	-0.0316031
Mycoplasma_hyopneumoniae_7448_NC_007332.fna	0.920079	0.715111		0.0743757	-0.00422664	-0.000724354	-0.0115967	-0.0131475	0.0508533	-0.0424975
Mycoplasma_hyopneumoniae_J_NC_007295.fna	0.897405	0.714778		0.0790233	-0.000388679	-0.00108504	-0.0123575	-0.00957271	0.0455602	-0.0383381
Mycoplasma_mobile_163K_NC_006908.fna	0.777079	0.750487		0.0152523	0.0516861	0.0368868	0.019644	0.00944022	0.00781483	-0.0281612
Mycoplasma_mycoides_NC_005364.fna	1.2117	0.760343		-0.119014	-0.00793608	-6.10235e-05	0.00542753	0.00828319	0.0586331	-0.0448955
Mycoplasma_penetrans_NC_004432.fna	1.35863	0.742825		-0.0168896	0.0359857	0.0192627	0.0151583	0.0137318	0.0623858	-0.0330173
Mycoplasma_pneumonia_NC_000912.fna	0.816394	0.59992		-0.418719	-0.172708	-0.10854	-0.0537518	-0.0238061	-0.148516	0.027121
Mycoplasma_pulmonis_NC_002771.fna	0.963879	0.733635		-0.0834837	-0.0456162	-0.0223256	-0.0264124	-0.0112431	0.0394453	-0.0113065
Mycoplasma_synoviae_53_NC_007294.fna	0.799476	0.715048		-0.402982	-0.187765	-0.103755	-0.064159	-0.0396025	0.0160322	-0.0644462
Myxococcus_xanthus_DK_1622_NC_008095.fna	9.13976	0.311088		0.102921	0.134691	0.063522	0.0175502	0.00540735	-0.033616	0.0328987
Nanoarchaeum_equitans_NC_005213.fna	0.490885	0.684405		0.127296	0.104062	0.0405078	0.0120287	0.000380493	-0.0815109	-0.017743
Natronomonas_pharaonis_NC_007426.fna	2.59522	0.365598		0.208494	0.0742855	0.00360594	0.00133826	0.00128323	-0.105529	0.0238462
Natronomonas_pharaonis_NC_007427.fna	0.130989	0.427784		0.278874	0.112332	0.0158063	0.00364903	0.00307562	-0.162792	0.0767437
Natronomonas_pharaonis_NC_007428.fna	0.023486	0.394065		0.253233	0.11825	0.0243781	-0.00295629	0.00271919	-0.137146	0.0284081
Neisseria_gonorrhoeae_FA_1090_NC_002946.fna	2.15392	0.473103		-0.0948324	-0.0865574	-0.0362788	-0.00369563	0.00805481	0.0369722	0.00589891
Neisseria_meningitidis_MC58_NC_003112.fna	2.27236	0.484722		-0.109793	-0.090997	-0.0306729	0.000227243	0.00951328	0.0582817	0.015542
Neisseria_meningitidis_Z2491_NC_003116.fna	2.18441	0.481909		-0.111243	-0.0945661	-0.0349598	-0.00172926	0.00822657	0.0524459	0.00800712
Neorickettsia_sennetsu_Miyayama_NC_007798.fna	0.859006	0.589157		-0.110296	-0.0102511	-0.0153103	-0.0242418	-0.0157666	-0.10653	-0.0302404
Nitrobacter_hamburgensis_X14_NC_007959.fna	0.294829	0.39587		0.232051	0.0994334	0.0401623	0.0294252	0.0215708	-0.0412885	0.0341333
Nitrobacter_hamburgensis_X14_NC_007960.fna	0.188318	0.388078		0.303119	0.1371	0.0583968	0.0264839	0.01281	-0.0502746	0.0539957
Nitrobacter_hamburgensis_X14_NC_007961.fna	0.121408	0.383006		0.307419	0.143314	0.0644325	0.0434857	0.0331005	-0.061142	0.0447703
Nitrobacter_hamburgensis_X14_NC_007964.fna	4.40697	0.382862		0.281291	0.136461	0.0550493	0.0297738	0.0210741	-0.069193	0.0319168
Nitrobacter_winogradskyi_Nb_255_NC_007406.fna	3.40209	0.37951		0.329902	0.169741	0.0778775	0.0403013	0.0245261	-0.0481872	0.0364336
Nitrosococcus_oceani_ATCC_19707_NC_007483.fna	0.04042	0.475656		0.109304	0.0106961	-0.050913	-0.0357189	0.00112821	-0.170562	0.0412328
Nitrosococcus_oceani_ATCC_19707_NC_007484.fna	3.48169	0.496824		0.150336	0.0196005	-0.0240667	-0.0213025	-0.00907203	-0.106026	0.0337707
Nitrosomonas_europaea_NC_004757.fna	2.81209	0.492818		0.250443	0.0012914	-0.0395059	-0.0210404	-0.00605864	-0.0894343	0.0313672
Nitrosospira_multiformis_ATCC_25196_NC_007614.fna	3.18424	0.460574		0.285287	0.10649	0.0295619	0.0127933	0.00859212	-0.0902591	0.0311519
Nitrosospira_multiformis_ATCC_25196_NC_007615.fna	0.018871	0.504637		0.0843981	-0.0529802	-0.0513388	-0.0378533	-0.0183011	-0.0111379	0.13174
Nitrosospira_multiformis_ATCC_25196_NC_007616.fna	0.017036	0.500293		0.14958	-0.00156722	-0.00736116	-0.0045626	-0.0129397	0.0137981	0.107568
Nitrosospira_multiformis_ATCC_25196_NC_007617.fna	0.014159	0.503708		0.0231545	-0.0784472	-0.0916102	-0.0610447	-0.0270774	-0.126317	0.0470037
Nocardia_farcinica_IFM10152_NC_006361.fna	6.02123	0.291666		0.316528	0.200343	0.110506	0.0634738	0.0340578	-0.0343371	0.0297386
Nocardia_farcinica_IFM10152_NC_006362.fna	0.184026	0.328464		0.360806	0.222576	0.119892	0.0724322	0.0356813	-0.0471384	0.0232993
Nocardia_farcinica_IFM10152_NC_006363.fna	0.087093	0.315858		0.336872	0.184005	0.0768508	0.0386997	0.0109804	-0.0997301	0.0378241
Nostoc_sp_NC_003240.fna	0.186614	0.59772		-0.247266	-0.164083	-0.0642436	-0.0311021	-0.00995785	0.0555705	0.177843
Nostoc_sp_NC_003267.fna	0.101965	0.589742		-0.198022	-0.191815	-0.0883351	-0.0309228	-0.00956909	0.0394819	-0.11145
Nostoc_sp_NC_003270.fna	0.04034	0.591448		-0.22636	-0.184364	-0.0680544	-0.0227285	-0.00654896	0.0564868	0.0641839
Nostoc_sp_NC_003272.fna	6.41377	0.586525		-0.128958	-0.122394	-0.0341188	-0.0120823	-0.00329164	0.0723488	-0.0276734
Nostoc_sp_NC_003273.fna	0.055414	0.583896		-0.195771	-0.203438	-0.103176	-0.0504183	-0.0276031	0.0301048	0.00603813
Nostoc_sp_NC_003276.fna	0.408101	0.594858		-0.198837	-0.159897	-0.076872	-0.0395872	-0.0170403	0.0203938	-0.0273508
Novosphingobium_aromaticivorans_DSM_12444_NC_007794.fna	3.56158	0.348472		0.279657	0.175831	0.0831338	0.0481416	0.0346028	-0.0495335	0.0340309
Oceanobacillus_iheyensis_NC_004193.fna	3.63053	0.643187		0.342247	0.240034	0.110763	0.0516661	0.0252049	-0.0539217	-0.028125
Onion_yellows_phytoplasma_NC_005303.fna	0.860631	0.72263		0.0346579	-0.0123541	0.00663767	0.00734499	0.00773005	0.021196	-0.00402221
Parachlamydia_sp_UWE25_NC_005861.fna	2.41446	0.652819		0.0142472	-0.0266871	-0.028047	-0.0228105	-0.014246	-0.0689126	-0.0263466
Pasteurella_multocida_NC_002663.fna	2.25749	0.595951		-0.237243	-0.179272	-0.0921614	-0.0484863	-0.016246	0.0185465	-0.0170619
Pelobacter_carbinolicus_NC_007498.fna	3.66589	0.448863		0.254228	0.0498601	-0.0328732	-0.0256262	-0.00760167	-0.172178	0.0216168
Pelodictyon_luteolum_DSM_273_NC_007512.fna	2.36484	0.4267		0.419786	0.153482	0.0101694	-0.0237592	-0.014172	-0.146474	0.0613482
Photobacterium_profundum_SS9_NC_005871.fna	0.080033	0.559732		-0.0155564	-0.15709	-0.0858588	-0.0558469	-0.0177156	0.042849	0.151322
Photobacterium_profundum_SS9_NC_006370.fna	4.0853	0.580309		-0.394008	-0.310034	-0.185058	-0.10389	-0.0535993	-0.0163347	-0.0437697
Photobacterium_profundum_SS9_NC_006371.fna	2.23794	0.587766		-0.3189	-0.289425	-0.171472	-0.0928458	-0.0469611	-0.0143042	-0.0367707
Photorhabdus_luminescens_NC_005126.fna	5.68899	0.571746		0.0745373	-0.0938746	-0.0890586	-0.0540582	-0.0265377	-0.0775082	-0.0267814
Picrophilus_torridus_DSM_9790_NC_005877.fna	1.5459	0.640296		0.313059	0.0456629	-0.0216595	-0.0235322	-0.0107479	-0.129017	-0.0270612
Pirellula_sp_NC_005027.fna	7.14558	0.445967		0.193862	0.11511	0.0719775	0.0447008	0.0235781	0.0330737	0.0445209
Polaromonas_JS666_NC_007948.fna	5.20026	0.375277		-0.0643775	-0.116192	-0.113205	-0.0734302	-0.0329579	-0.0866883	0.0256452
Polaromonas_JS666_NC_007949.fna	0.360405	0.43094		-0.00477795	-0.0535588	-0.0562912	-0.040293	-0.0189241	-0.0610768	0.0909542
Polaromonas_JS666_NC_007950.fna	0.338007	0.402782		-0.0112239	-0.0565667	-0.0556531	-0.0378889	-0.016764	-0.0426591	0.0232358
Porphyromonas_gingivalis_W83_NC_002950.fna	2.34348	0.517121		0.445288	0.1866	0.0732468	0.03534	0.0195197	-0.095222	0.0100027
Prochlorococcus_marinus_CCMP1375_NC_005042.fna	1.75108	0.635579		0.0322152	-0.0199418	-0.0115605	-0.00654649	-0.000955467	-0.0672919	-0.0152869
Prochlorococcus_marinus_MED4_NC_005072.fna	1.65799	0.692008		0.229346	0.0774717	0.0186054	0.00603457	0.00830581	-0.0939001	-0.0340343
Prochlorococcus_marinus_MIT_9312_NC_007577.fna	1.7092	0.687895		0.214205	0.0702599	0.0224321	0.00910642	0.0113396	-0.0687139	-0.0292302
Prochlorococcus_marinus_NATL2A_NC_007335.fna	1.8429	0.64877		0.147336	0.0264022	5.47211e-05	-0.001052	0.00207339	-0.0883791	-0.0181287
Propionibacterium_acnes_KPA171202_NC_006085.fna	2.56026	0.399893		0.461651	0.130687	0.0221829	0.00440179	0.00433727	-0.156358	0.0226703
Pseudoalteromonas_atlantica_T6c_NC_008228.fna	5.18701	0.553839		-0.462792	-0.366027	-0.221446	-0.12682	-0.0649772	-0.0236433	-0.0364405
Pseudoalteromonas_haloplanktis_TAC125_NC_007481.fna	3.21494	0.597652		-0.664781	-0.417909	-0.240754	-0.13227	-0.0626967	-0.0464126	-0.047784
Pseudoalteromonas_haloplanktis_TAC125_NC_007482.fna	0.635328	0.606328		-0.664759	-0.405721	-0.232083	-0.129889	-0.0585057	-0.059889	-0.0350215
Pseudomonas_aeruginosa_NC_002516.fna	6.2644	0.334443		0.122222	0.108569	0.0399971	0.0218441	0.0194863	-0.0731038	0.035642
Pseudomonas_entomophila_L48_NC_008027.fna	5.88878	0.358403		-0.0383683	-0.0231923	-0.0289848	-0.0136041	0.00166918	-0.0381516	0.0217645
Pseudomonas_fluorescens_Pf-5_NC_004129.fna	7.07489	0.366951		0.0160404	-0.038616	-0.0493775	-0.0292813	-0.00683634	-0.0499632	0.0298076
Pseudomonas_fluorescens_PfO-1_NC_007492.fna	6.43841	0.394788		0.0245175	-0.0404062	-0.0638881	-0.0316956	-0.00995413	-0.0686031	0.0304438
Pseudomonas_putida_KT2440_NC_002947.fna	6.18186	0.384759		-0.141241	-0.119582	-0.0847899	-0.043942	-0.0148855	-0.0476378	0.0154682
Pseudomonas_syringae_phaseolicola_1448A_NC_005773.fna	5.92879	0.41985		-0.0856072	-0.156178	-0.135169	-0.0744867	-0.0319686	-0.0924897	0.00603477
Pseudomonas_syringae_phaseolicola_1448A_NC_007274.fna	0.13195	0.458916		-0.11965	-0.199697	-0.141517	-0.0836659	-0.0443178	-0.0348521	-0.00784717
Pseudomonas_syringae_phaseolicola_1448A_NC_007275.fna	0.051711	0.440409		-0.0731687	-0.176639	-0.147321	-0.0927388	-0.0395337	-0.0802833	0.157031
Pseudomonas_syringae_pv_B728a_NC_007005.fna	6.0937	0.407672		-0.033915	-0.124966	-0.116	-0.0620741	-0.0246029	-0.0862154	0.012656
Pseudomonas_syringae_tomato_DC3000_NC_004578.fna	6.39713	0.416011		-0.10622	-0.169289	-0.142154	-0.0777441	-0.0330177	-0.0786662	0.0156036
Pseudomonas_syringae_tomato_DC3000_NC_004632.fna	0.067473	0.438338		-0.103039	-0.191676	-0.167197	-0.0984867	-0.0448747	-0.14122	0.00431419
Pseudomonas_syringae_tomato_DC3000_NC_004633.fna	0.073661	0.448541		-0.0768249	-0.186569	-0.15965	-0.0827082	-0.0357184	-0.156272	-0.00120122
Psychrobacter_arcticum_273-4_NC_007204.fna	2.6507	0.571998		-0.437619	-0.377169	-0.202641	-0.113869	-0.0568781	0.0574098	-0.0439749
Psychrobacter_cryohalolentis_K5_NC_007968.fna	0.041221	0.617355		-0.415228	-0.37528	-0.205819	-0.0931073	-0.0324322	0.0321383	0.079402
Psychrobacter_cryohalolentis_K5_NC_007969.fna	3.05988	0.577087		-0.426358	-0.371954	-0.196096	-0.107225	-0.0523424	0.0678671	-0.0469528
Pyrobaculum_aerophilum_NC_003364.fna	2.22243	0.486375		-0.199583	-0.220956	-0.187546	-0.120348	-0.0657959	-0.165055	0.020963
Pyrococcus_abyssi_NC_000868.fna	1.76512	0.552861		0.3524	0.196624	0.0707269	0.0237923	0.0112874	-0.104305	-0.0101855
Pyrococcus_furiosus_NC_003413.fna	1.90826	0.592301		0.262755	0.156233	0.0679144	0.0263455	0.012536	-0.0731943	-0.00625054
Pyrococcus_horikoshii_NC_000961.fna	1.7385	0.58121		0.372718	0.211849	0.0710083	0.0221783	0.00890627	-0.152888	-0.0174545
Ralstonia_eutropha_H16_NC_008313.fna	4.05203	0.335341		0.0727621	0.0588259	0.0192106	0.0155029	0.0184681	-0.0298712	0.0192874
Ralstonia_eutropha_JMP134_NC_007336.fna	0.634917	0.394091		0.143023	0.0741786	0.0316133	0.0225613	0.0212976	-0.0500577	0.0268005
Ralstonia_eutropha_JMP134_NC_007337.fna	0.087688	0.353412		0.0764321	0.0413001	0.00128308	-0.000654065	0.00478419	-0.0437193	-0.0293958
Ralstonia_eutropha_JMP134_NC_007347.fna	3.80653	0.353248		0.0712971	0.0534231	0.0190843	0.0193226	0.0191897	-0.0372905	0.0203065
Ralstonia_eutropha_JMP134_NC_007348.fna	2.72615	0.350165		0.0874124	0.0540336	0.019254	0.0178189	0.0170125	-0.0315319	0.032223
Ralstonia_metallidurans_CH34_NC_007971.fna	0.23372	0.398665		0.100624	0.0483922	0.0191755	0.013257	0.0146478	-0.0422071	0.0431994
Ralstonia_metallidurans_CH34_NC_007972.fna	0.171459	0.394952		0.0641002	0.0509876	0.023449	0.0222284	0.0241385	-0.0587761	0.0598975
Ralstonia_metallidurans_CH34_NC_007973.fna	3.92809	0.361797		0.149774	0.077746	0.0280099	0.0190006	0.0179829	-0.0508396	0.0143029
Ralstonia_metallidurans_CH34_NC_007974.fna	2.58008	0.364006		0.174486	0.0884834	0.0312269	0.0196048	0.0173066	-0.0597174	0.0358464
Ralstonia_solanacearum_NC_003295.fna	3.71641	0.32963		0.130722	0.0680774	0.00368822	0.00178102	0.00759599	-0.0674172	0.0181138
Ralstonia_solanacearum_NC_003296.fna	2.09451	0.331338		0.145307	0.0627733	-0.00243701	0.000758653	0.00686003	-0.0707524	0.025493
Rhizobium_etli_CFN_42_NC_007761.fna	4.38161	0.387278		0.343376	0.155938	0.0701827	0.0355269	0.0249709	-0.0393952	0.0310056
Rhizobium_etli_CFN_42_NC_007762.fna	0.194229	0.419973		0.302049	0.131807	0.0557919	0.0290243	0.0212893	-0.0478758	0.0406478
Rhizobium_etli_CFN_42_NC_007763.fna	0.184338	0.381929		0.39156	0.186186	0.0930522	0.0532857	0.0400165	-0.0247034	0.00833797
Rhizobium_etli_CFN_42_NC_007764.fna	0.250948	0.384821		0.391058	0.16286	0.0680596	0.031313	0.0207703	-0.0599856	0.0278255
Rhizobium_etli_CFN_42_NC_007765.fna	0.505334	0.383333		0.371843	0.167417	0.0717426	0.0335422	0.0256422	-0.0561072	0.0158696
Rhizobium_etli_CFN_42_NC_007766.fna	0.642517	0.387808		0.380645	0.17533	0.0823251	0.0445893	0.0302425	-0.0469773	0.0383
Rhodobacter_sphaeroides_2_4_1_NC_007488.fna	0.114178	0.299261		0.54539	0.267751	0.104405	0.0352254	0.0190121	-0.0859743	0.0197576
Rhodobacter_sphaeroides_2_4_1_NC_007489.fna	0.105284	0.362382		0.432213	0.204469	0.098069	0.0445045	0.0225967	-0.018065	0.0527591
Rhodobacter_sphaeroides_2_4_1_NC_007490.fna	0.100828	0.361665		0.393451	0.173594	0.0742349	0.0369362	0.0234036	-0.0233354	0.0487463
Rhodobacter_sphaeroides_2_4_1_NC_007493.fna	3.18861	0.309944		0.518498	0.279485	0.127986	0.0560956	0.0328728	-0.0565171	0.0298494
Rhodobacter_sphaeroides_2_4_1_NC_007494.fna	0.943016	0.309886		0.518943	0.269054	0.118878	0.052054	0.0327417	-0.0695367	0.0384126
Rhodococcus_RHA1_NC_008268.fna	7.80476	0.324842		0.359471	0.204063	0.108922	0.0634285	0.0336795	-0.0438108	0.0286033
Rhodococcus_RHA1_NC_008269.fna	1.12308	0.349499		0.417718	0.243317	0.121584	0.0694483	0.0344658	-0.0677142	0.0312668
Rhodococcus_RHA1_NC_008270.fna	0.442536	0.359894		0.399821	0.226075	0.10881	0.0619029	0.03502	-0.0962455	0.0295841
Rhodococcus_RHA1_NC_008271.fna	0.332361	0.350884		0.414436	0.247964	0.125668	0.0670695	0.0309892	-0.0688392	0.0379296
Rhodoferax_ferrireducens_T118_NC_007901.fna	0.257447	0.455896		0.0195859	-0.041671	-0.0454237	-0.0252748	-0.0105952	-0.0651575	-0.0988147
Rhodoferax_ferrireducens_T118_NC_007908.fna	4.71234	0.401207		-0.111915	-0.137433	-0.115662	-0.0742326	-0.0356583	-0.077569	0.0121824
Rhodopseudomonas_palustris_BisB18_NC_007925.fna	5.51384	0.350428		0.280192	0.152793	0.0644092	0.0397319	0.0286108	-0.0530772	0.029304
Rhodopseudomonas_palustris_BisB5_NC_007958.fna	4.89272	0.351922		0.323917	0.164835	0.0746609	0.0441993	0.0284545	-0.0454896	0.0261687
Rhodopseudomonas_palustris_CGA009_NC_005296.fna	5.45921	0.349619		0.298743	0.147523	0.063621	0.0388202	0.028556	-0.0504773	0.0253565
Rhodopseudomonas_palustris_HaA2_NC_007778.fna	5.33166	0.339616		0.348055	0.177387	0.0804051	0.0477121	0.0315592	-0.0349704	0.0279484
Rhodospirillum_rubrum_ATCC_11170_NC_007641.fna	0.053732	0.402293		0.391623	0.116375	0.0362024	0.0225293	0.0184758	-0.0501914	0.0322342
Rhodospirillum_rubrum_ATCC_11170_NC_007643.fna	4.35283	0.34552		0.451622	0.15601	0.0317369	0.0149048	0.0189642	-0.121965	0.0295294
Rickettsia_bellii_RML369_C_NC_007940.fna	1.52208	0.683541		-0.261708	-0.168555	-0.0814335	-0.0384709	-0.0232269	0.00316804	-0.0514253
Rickettsia_conorii_NC_003103.fna	1.26876	0.675612		-0.298772	-0.105505	-0.0438612	-0.0186441	-0.010892	0.0473738	-0.0384519
Rickettsia_felis_URRWXCal2_NC_007109.fna	1.48515	0.675496		-0.262583	-0.0868497	-0.0386701	-0.0141286	-0.00630098	0.0387286	-0.0141614
Rickettsia_felis_URRWXCal2_NC_007110.fna	0.062829	0.6642		-0.264206	-0.173353	-0.0923924	-0.0273894	-0.00818041	-0.0127636	-0.0463692
Rickettsia_felis_URRWXCal2_NC_007111.fna	0.039263	0.668084		-0.234283	-0.166724	-0.0887116	-0.0215647	-0.0213563	0.00756833	-0.114222
Rickettsia_prowazekii_NC_000963.fna	1.11152	0.709997		-0.356177	-0.205038	-0.101021	-0.048953	-0.0291778	0.0262834	-0.0414708
Rickettsia_typhi_wilmington_NC_006142.fna	1.1115	0.710806		-0.389458	-0.220435	-0.104562	-0.0482807	-0.0250081	0.0358797	-0.0360856
Roseobacter_denitrificans_OCh_114_NC_008209.fna	4.1331	0.410313		0.193671	0.0455373	-0.020075	-0.0099142	-0.000263649	-0.0956504	0.0275995
Rubrobacter_xylanophilus_DSM_9941_NC_008148.fna	3.22575	0.295234		0.431523	0.234115	0.0744628	0.00571564	0.000641873	-0.074643	0.0319759
Saccharophagus_degradans_2-40_NC_007912.fna	5.05753	0.541739		-0.598682	-0.307508	-0.164941	-0.0881777	-0.0410571	0.0126627	-0.0228494
Salinibacter_ruber_DSM_13855_NC_007677.fna	3.55182	0.337833		0.36676	0.100629	-0.00666107	-0.0248477	-0.0188647	-0.0707266	0.0348487
Salinibacter_ruber_DSM_13855_NC_007678.fna	0.035505	0.420589		0.114879	0.00718038	-0.0278519	-0.00906815	-0.0107076	-0.0383715	-0.043991
Salmonella_enterica_Choleraesuis_NC_006855.fna	0.049558	0.478853		0.0535473	-0.161969	-0.126993	-0.0775007	-0.0379088	-0.0517051	0.00415354
Salmonella_enterica_Choleraesuis_NC_006856.fna	0.138742	0.486911		-0.0773474	-0.182934	-0.139983	-0.0817448	-0.0399332	-0.0768997	0.101708
Salmonella_enterica_Choleraesuis_NC_006905.fna	4.7557	0.478433		-0.128767	-0.182753	-0.143613	-0.084487	-0.04331	-0.100019	0.00368536
Salmonella_enterica_Paratypi_ATCC_9150_NC_006511.fna	4.58523	0.478356		-0.128198	-0.18136	-0.141976	-0.0849895	-0.0442786	-0.0946511	-0.00171379
Salmonella_typhi_NC_003198.fna	4.80904	0.479073		-0.125636	-0.183801	-0.144869	-0.0857426	-0.043631	-0.0982052	-0.00440824
Salmonella_typhi_NC_003384.fna	0.21816	0.524189		0.0252213	-0.152213	-0.139886	-0.0848602	-0.0392511	-0.115341	0.0523283
Salmonella_typhi_NC_003385.fna	0.106516	0.493935		-0.120663	-0.142247	-0.105858	-0.05281	-0.0231047	-0.0857511	-0.246641
Salmonella_typhi_Ty2_NC_004631.fna	4.79196	0.479482		-0.124089	-0.182473	-0.14414	-0.0866438	-0.0464674	-0.0986351	-0.00508121
Salmonella_typhimurium_LT2_NC_003197.fna	4.85743	0.477785		-0.123911	-0.180377	-0.142013	-0.0839333	-0.0432824	-0.0988595	0.0024289
Salmonella_typhimurium_LT2_NC_003277.fna	0.093939	0.468719		0.101537	-0.133728	-0.129708	-0.0831723	-0.0443583	-0.092348	0.0508145
Shewanella_denitrificans_OS217_NC_007954.fna	4.54591	0.548508		-0.331846	-0.287317	-0.149707	-0.0769447	-0.0367983	0.0530775	-0.021542
Shewanella_MR-4_NC_008321.fna	4.70629	0.521055		-0.282917	-0.234093	-0.0996405	-0.0420325	-0.0170323	0.0995003	-0.0143745
Shewanella_oneidensis_NC_004347.fna	4.9698	0.54039		-0.313303	-0.25794	-0.125554	-0.0629669	-0.0284061	0.0742434	-0.0197694
Shewanella_oneidensis_NC_004349.fna	0.161613	0.563117		-0.296812	-0.280855	-0.157719	-0.0844171	-0.0338591	0.00937272	-0.0233898
Shigella_boydii_Sb227_NC_007608.fna	0.126697	0.5259		0.0544288	-0.137266	-0.139971	-0.0878071	-0.0518109	-0.148272	-0.0473742
Shigella_boydii_Sb227_NC_007613.fna	4.51982	0.487872		-0.175447	-0.206635	-0.15499	-0.0878561	-0.0448219	-0.0710885	-0.00161635
Shigella_dysenteriae_NC_007606.fna	4.36923	0.487503		-0.190387	-0.216505	-0.161155	-0.0908303	-0.0464528	-0.0675426	-0.0108722
Shigella_dysenteriae_NC_007607.fna	0.182726	0.551958		0.0785609	-0.127517	-0.129432	-0.0888123	-0.0520995	-0.130038	-0.0577446
Shigella_flexneri_2a_2457T_NC_004741.fna	4.59935	0.490937		-0.169305	-0.197132	-0.148663	-0.0834313	-0.0418525	-0.0728586	0.00374869
Shigella_flexneri_2a_NC_004337.fna	4.6072	0.491104		-0.170005	-0.198193	-0.149937	-0.0846711	-0.0429213	-0.0747591	0.00451332
Shigella_flexneri_2a_NC_004851.fna	0.221618	0.54233		0.0867163	-0.139811	-0.135426	-0.0912499	-0.0551859	-0.123891	-0.0688657
Shigella_flexneri_5_8401_NC_008258.fna	4.57428	0.490823		-0.16802	-0.197064	-0.148868	-0.0834235	-0.0415276	-0.0722995	0.00222281
Shigella_sonnei_Ss046_NC_007384.fna	4.82526	0.489902		-0.170202	-0.20418	-0.152197	-0.084535	-0.0417652	-0.0691336	-0.00033143
Shigella_sonnei_Ss046_NC_007385.fna	0.214396	0.547338		0.0544469	-0.124197	-0.122816	-0.0792153	-0.0476308	-0.103513	-0.0192408
Silicibacter_pomeroyi_DSS-3_NC_003911.fna	4.10944	0.357771		0.395435	0.172605	0.0642128	0.0376913	0.029444	-0.0887996	0.0286844
Silicibacter_pomeroyi_DSS-3_NC_006569.fna	0.491611	0.372117		0.387153	0.171271	0.0685204	0.0457909	0.0327762	-0.0724842	0.0443016
Silicibacter_TM1040_NC_008042.fna	0.130973	0.443038		0.142686	0.0311491	-0.00355796	-0.00449994	-0.00173427	-0.075077	0.0904762
Silicibacter_TM1040_NC_008043.fna	0.821788	0.406375		0.254018	0.0926318	0.0288924	0.0170287	0.0131577	-0.0474834	0.0392877
Silicibacter_TM1040_NC_008044.fna	3.20094	0.395871		0.236776	0.074572	0.0160598	0.0118641	0.0142202	-0.0472848	0.0298209
Sinorhizobium_meliloti_NC_003037.fna	1.35423	0.396306		0.313444	0.160235	0.0784315	0.0434113	0.0281804	-0.066547	0.0466018
Sinorhizobium_meliloti_NC_003047.fna	3.65414	0.372711		0.36717	0.190578	0.0909571	0.0454998	0.0269652	-0.0485915	0.0324805
Sinorhizobium_meliloti_NC_003078.fna	1.68333	0.375781		0.37746	0.191623	0.0944111	0.0486737	0.0290591	-0.0464335	0.0345705
Sodalis_glossinidius_morsitans_NC_007712.fna	4.17115	0.45301		-0.0406468	-0.147174	-0.134142	-0.0837856	-0.0414254	-0.131193	0.0124899
Sodalis_glossinidius_morsitans_NC_007713.fna	0.083306	0.511188		-0.118305	-0.187085	-0.149731	-0.0911122	-0.0444265	-0.109462	0.129581
Sodalis_glossinidius_morsitans_NC_007714.fna	0.02724	0.553377		-0.012528	-0.127043	-0.130181	-0.085159	-0.0438114	-0.14437	-0.182845
Sodalis_glossinidius_morsitans_NC_007715.fna	0.01081	0.522294		-0.00595724	-0.125625	-0.11357	-0.0429348	-0.0311804	-0.0780012	0.000442017
Sphingopyxis_alaskensis_RB2256_NC_008036.fna	0.028543	0.396314		0.246438	0.144957	0.0616592	0.0346737	0.0255592	-0.0755244	-0.0355743
Sphingopyxis_alaskensis_RB2256_NC_008048.fna	3.34517	0.344985		0.333146	0.151375	0.0727724	0.0393008	0.0242781	-0.0259009	0.0347936
Staphylococcus_aureus_aureus_MRSA252_NC_002952.fna	2.90262	0.671928		-0.253614	-0.176411	-0.105795	-0.0618652	-0.0287028	-0.042049	-0.0480741
Staphylococcus_aureus_aureus_MSSA476_NC_002953.fna	2.7998	0.671496		-0.254592	-0.17697	-0.107298	-0.0633262	-0.0299842	-0.0418501	-0.0368867
Staphylococcus_aureus_aureus_MSSA476_NC_005951.fna	0.020652	0.716347		-0.0708137	-0.182865	-0.141436	-0.0772217	-0.0239008	-0.0996349	-4.50093e-05
Staphylococcus_aureus_COL_NC_002951.fna	2.80942	0.671825		-0.252072	-0.180298	-0.111219	-0.0662199	-0.0320069	-0.0484397	-0.0337614
Staphylococcus_aureus_Mu50_NC_002758.fna	2.87853	0.671222		-0.253771	-0.176852	-0.108929	-0.0648563	-0.0315607	-0.0465606	-0.040337
Staphylococcus_aureus_Mu50_NC_002774.fna	0.025107	0.710678		-0.096643	-0.157284	-0.0954434	-0.0418795	-0.00264047	-0.0567761	-0.170003
Staphylococcus_aureus_MW2_NC_003923.fna	2.82046	0.671704		-0.256625	-0.177481	-0.107125	-0.0632251	-0.0295634	-0.041572	-0.0458851
Staphylococcus_aureus_N315_NC_002745.fna	2.81482	0.671565		-0.252733	-0.177431	-0.10904	-0.0652576	-0.0311388	-0.0465866	-0.0452956
Staphylococcus_aureus_N315_NC_003140.fna	0.024653	0.713017		-0.0709673	-0.126356	-0.0919217	-0.0317717	-0.000940966	-0.0882619	0.0218171
Staphylococcus_aureus_NCTC_8325_NC_007795.fna	2.82136	0.671317		-0.261686	-0.180587	-0.108892	-0.0650608	-0.0301963	-0.043712	-0.0546369
Staphylococcus_aureus_RF122_NC_007622.fna	2.74253	0.672213		-0.255435	-0.17889	-0.107829	-0.0629795	-0.0316657	-0.0423902	-0.0365504
Staphylococcus_aureus_USA300_NC_007792.fna	0.037136	0.713324		-0.0990481	-0.176558	-0.130599	-0.0615453	-0.0473831	-0.00898442	0.218382
Staphylococcus_aureus_USA300_NC_007793.fna	2.87277	0.67249		-0.252204	-0.179033	-0.108792	-0.0648462	-0.0304836	-0.044675	-0.0471784
Staphylococcus_epidermidis_ATCC_12228_NC_004461.fna	2.49928	0.679048		-0.085267	-0.125738	-0.085125	-0.0504575	-0.0267575	-0.0479863	-0.0631627
Staphylococcus_epidermidis_ATCC_12228_NC_005004.fna	0.024365	0.707285		0.294123	-0.00633749	-0.0280763	-0.00975296	0.00273979	-0.0552806	0.0367222
Staphylococcus_epidermidis_ATCC_12228_NC_005005.fna	0.017261	0.720121		0.0418143	-0.0837751	-0.0719077	-0.0440844	-0.0235493	-0.0253932	0.0373638
Staphylococcus_epidermidis_RP62A_NC_002976.fna	2.61653	0.678486		-0.103582	-0.138863	-0.0961766	-0.0566009	-0.030958	-0.0502588	-0.0734471
Staphylococcus_epidermidis_RP62A_NC_006663.fna	0.02731	0.68074		-0.118778	-0.296098	-0.129552	-0.036489	-0.011604	-0.012679	0.0220645
Staphylococcus_haemolyticus_NC_007168.fna	2.68501	0.672074		-0.203649	-0.174818	-0.11207	-0.0668332	-0.0298905	-0.0548601	-0.0202618
Staphylococcus_saprophyticus_NC_007350.fna	2.51658	0.667601		-0.209604	-0.171168	-0.0943071	-0.054863	-0.0205761	-0.0109789	-0.0273665
Staphylococcus_saprophyticus_NC_007351.fna	0.038454	0.692464		-0.345335	-0.317601	-0.187433	-0.082629	-0.0337499	-0.0595376	-0.119167
Staphylococcus_saprophyticus_NC_007352.fna	0.02287	0.686576		-0.194108	-0.294728	-0.183146	-0.0880539	-0.0462871	-0.0580354	-0.010094
Streptococcus_agalactiae_2603_NC_004116.fna	2.16027	0.643534		-0.067259	-0.131306	-0.100362	-0.057282	-0.0272261	-0.068521	-0.022385
Streptococcus_agalactiae_A909_NC_007432.fna	2.12784	0.643776		-0.0659413	-0.122764	-0.0964782	-0.0581881	-0.0292768	-0.0700524	-0.00851081
Streptococcus_agalactiae_NEM316_NC_004368.fna	2.21149	0.643726		-0.0609601	-0.121489	-0.0971252	-0.0593975	-0.0307567	-0.0756419	-0.0240551
Streptococcus_mutans_NC_004350.fna	2.03092	0.63175		-0.0889354	-0.163053	-0.10951	-0.062217	-0.0273184	-0.0671178	-0.0370496
Streptococcus_pneumoniae_R6_NC_003098.fna	2.03862	0.60284		0.106607	-0.0203859	-0.0246625	-0.0167028	-0.00374956	-0.00846742	-0.0127941
Streptococcus_pneumoniae_TIGR4_NC_003028.fna	2.16084	0.603029		0.0959829	-0.0287844	-0.0361495	-0.0242726	-0.00738569	-0.0249904	-0.00595488
Streptococcus_pyogenes_M1_GAS_NC_002737.fna	1.85244	0.614865		-0.142095	-0.18708	-0.136325	-0.0792872	-0.0370638	-0.101367	-0.0112951
Streptococcus_pyogenes_MGAS10270_NC_008022.fna	1.92825	0.615701		-0.143695	-0.189356	-0.137624	-0.0799431	-0.0373774	-0.0992497	-0.024413
Streptococcus_pyogenes_MGAS10394_NC_006086.fna	1.89988	0.613149		-0.143648	-0.18797	-0.135465	-0.0788369	-0.0357968	-0.0997636	-0.0416845
Streptococcus_pyogenes_MGAS10750_NC_008024.fna	1.93711	0.616841		-0.126321	-0.176029	-0.127397	-0.0756367	-0.0358364	-0.0885498	-0.00647503
Streptococcus_pyogenes_MGAS2096_NC_008023.fna	1.86035	0.612708		-0.136523	-0.186845	-0.133821	-0.0787372	-0.0364329	-0.0880417	-0.0303547
Streptococcus_pyogenes_MGAS315_NC_004070.fna	1.90052	0.614073		-0.163021	-0.19905	-0.142707	-0.0834457	-0.0392939	-0.103245	-0.0491141
Streptococcus_pyogenes_MGAS5005_NC_007297.fna	1.83855	0.614656		-0.142881	-0.190442	-0.137134	-0.0803646	-0.0369004	-0.0997998	-0.0380852
Streptococcus_pyogenes_MGAS6180_NC_007296.fna	1.89757	0.616468		-0.14108	-0.190081	-0.136959	-0.0799091	-0.0374403	-0.0951962	-0.0479041
Streptococcus_pyogenes_MGAS8232_NC_003485.fna	1.89502	0.614534		-0.152692	-0.193141	-0.13921	-0.0819178	-0.0383827	-0.0998645	-0.0323538
Streptococcus_pyogenes_MGAS9429_NC_008021.fna	1.83647	0.61462		-0.142358	-0.187558	-0.137349	-0.0809455	-0.0378888	-0.103874	-0.0145869
Streptococcus_pyogenes_SSI-1_NC_004606.fna	1.89427	0.614497		-0.15952	-0.197448	-0.142218	-0.082806	-0.0375643	-0.103998	-0.00992923
Streptococcus_thermophilus_CNRZ1066_NC_006449.fna	1.79623	0.609186		0.0602559	-0.0857811	-0.0763162	-0.0477262	-0.0242137	-0.0684252	-0.00690314
Streptococcus_thermophilus_LMG_18311_NC_006448.fna	1.79685	0.609083		0.0610092	-0.0852255	-0.076005	-0.0481778	-0.0241654	-0.0674234	-0.00683256
Streptomyces_avermitilis_NC_003155.fna	9.02561	0.292834		0.255334	0.108814	0.0319556	0.0152707	0.00843227	-0.0652043	0.0332895
Streptomyces_avermitilis_NC_004719.fna	0.094287	0.30754		0.205634	0.0980884	0.0234644	0.0194743	0.00125537	-0.0160275	0.0591168
Streptomyces_coelicolor_NC_003888.fna	8.66751	0.278813		0.222166	0.0976279	0.0260886	0.0115051	0.00728816	-0.0597218	0.0253504
Streptomyces_coelicolor_NC_003903.fna	0.356023	0.309407		0.213281	0.0819281	0.0136588	0.010294	0.0081487	-0.0770729	0.057158
Streptomyces_coelicolor_NC_003904.fna	0.031317	0.278826		0.231608	0.125953	0.0151286	0.00474968	0.00949985	-0.123819	-0.0183984
Sulfolobus_acidocaldarius_DSM_639_NC_007181.fna	2.22596	0.632924		0.279683	0.116294	0.0312504	-0.00131816	-0.0100008	-0.0742432	-0.0373066
Sulfolobus_solfataricus_NC_002754.fna	2.99225	0.642128		0.312924	0.169288	0.00721735	-0.025877	-0.0218077	-0.248486	-0.0445062
Sulfolobus_tokodaii_NC_003106.fna	2.69476	0.672133		0.209934	0.129393	0.00431699	-0.0233035	-0.0185638	-0.173538	-0.0412145
Symbiobacterium_thermophilum_IAM14863_NC_006177.fna	3.56614	0.313316		0.497192	0.199804	0.0677307	0.0106139	0.00868582	-0.0445561	0.0303659
Synechococcus_CC9311_NC_008319.fna	2.60675	0.475527		0.0944842	-0.0187761	-0.0298989	-0.0129569	-0.00231407	-0.0742865	0.00959446
Synechococcus_CC9605_NC_007516.fna	2.51066	0.407824		0.168914	0.0214634	-0.0312807	-0.0220551	-0.00725064	-0.0898192	0.0257928
Synechococcus_CC9902_NC_007513.fna	2.23483	0.458355		0.14941	0.0222786	-0.00833415	-0.00661464	-0.00172928	-0.0488897	0.011037
Synechococcus_elongatus_PCC_6301_NC_006576.fna	2.69625	0.445157		-0.00758213	-0.0879962	-0.0358955	-0.0192869	-0.0126406	0.070238	0.0147096
Synechococcus_elongatus_PCC_7942_NC_007595.fna	0.046366	0.471121		0.00968613	-0.0485485	-0.0257825	-0.000984245	0.000725851	-0.0222879	0.0329872
Synechococcus_elongatus_PCC_7942_NC_007604.fna	2.6959	0.4453		-0.00745681	-0.0881371	-0.0372528	-0.0177599	-0.0123377	0.0627798	0.0218447
Synechococcus_sp_WH8102_NC_005070.fna	2.43443	0.405874		0.216841	0.0335247	-0.0320555	-0.0224007	-0.00656593	-0.100015	0.0127523
Synechocystis_PCC6803_NC_000911.fna	3.57347	0.522797		0.212535	0.0462143	0.0166866	-0.000129656	-0.0021513	-0.0434101	-0.00059216
Synechocystis_PCC6803_NC_005229.fna	0.119895	0.570499		0.254611	0.0269203	0.0163899	0.00547476	0.00823976	-0.00604891	-0.0494357
Synechocystis_PCC6803_NC_005230.fna	0.103307	0.555209		0.254098	0.057712	0.0276182	-0.00194614	-0.0039713	-0.0287832	-0.0153896
Synechocystis_PCC6803_NC_005231.fna	0.044343	0.513813		0.0617103	-0.0265931	-0.0130896	-0.0083105	-0.0173963	-0.000344039	0.0129216
Synechocystis_PCC6803_NC_005232.fna	0.106004	0.572846		0.327452	0.102619	0.0109343	-0.00858693	-0.00163692	-0.113057	0.0949289
Syntrophus_aciditrophicus_SB_NC_007759.fna	3.1793	0.4854		0.533022	0.210888	0.0642289	0.0231123	0.0162334	-0.112224	0.0330631
Thermoanaerobacter_tengcongensis_NC_003869.fna	2.68945	0.624291		0.0688819	-0.0282065	-0.0312285	-0.0306149	-0.0195495	-0.0255621	-0.0214004
Thermobifida_fusca_YX_NC_007333.fna	3.64225	0.324971		0.1933	0.158995	0.0521295	0.0240071	0.00607092	-0.105773	0.0347921
Thermococcus_kodakaraensis_KOD1_NC_006624.fna	2.08874	0.480045		0.281812	0.0881906	-0.00496715	-0.0221869	-0.012287	-0.0824558	0.0351438
Thermoplasma_acidophilum_NC_002578.fna	1.56491	0.540056		0.71132	0.269204	0.0861738	0.028291	0.0121257	-0.229233	0.027215
Thermoplasma_volcanium_NC_002689.fna	1.5848	0.600815		0.403276	0.124829	0.0097781	-0.0118561	-0.0094255	-0.220954	-0.00705499
Thermosynechococcus_elongatus_NC_004113.fna	2.59386	0.460821		0.0882286	-0.043349	-0.029237	-0.0242792	-0.0141462	0.00747136	0.0260514
Thermotoga_maritima_NC_000853.fna	1.86072	0.537523		0.394934	0.218203	0.0795839	0.0287548	0.0135065	-0.143766	0.0299148
Thermus_thermophilus_HB27_NC_005835.fna	1.89488	0.305627		0.211869	0.12411	0.0105633	-0.0440222	-0.0368135	-0.0703295	0.029841
Thermus_thermophilus_HB27_NC_005838.fna	0.232605	0.308373		0.125906	0.0749769	-0.00554885	-0.0509905	-0.0369302	-0.0804897	0.0230254
Thermus_thermophilus_HB8_NC_006461.fna	1.84974	0.304818		0.202805	0.125924	0.0101227	-0.0445198	-0.0375209	-0.0783567	0.0333796
Thermus_thermophilus_HB8_NC_006462.fna	0.256992	0.306438		0.150052	0.0912015	0.00844244	-0.0413098	-0.0330106	-0.0548897	0.0223455
Thiobacillus_denitrificans_ATCC_25259_NC_007404.fna	2.90981	0.339328		0.129455	0.0227688	-0.00743693	0.00314007	0.00734397	-0.0307389	0.027104
Thiomicrospira_crunogena_XCL-2_NC_007520.fna	2.42773	0.5687		-0.0478158	-0.0920158	-0.0692138	-0.0435862	-0.0185831	-0.030678	-0.00319939
Thiomicrospira_denitrificans_ATCC_33889_NC_007575.fna	2.20156	0.65538		-0.274858	-0.110908	-0.0367582	-0.0178363	-0.00840676	0.00878659	-0.00524667
Treponema_denticola_ATCC_35405_NC_002967.fna	2.8432	0.621262		0.0493385	0.0133556	0.0112051	0.0093578	0.00660004	0.0760652	-0.0184139
Treponema_pallidum_NC_000919.fna	1.13801	0.47222		-0.430914	-0.188682	-0.127899	-0.0682225	-0.0315674	-0.0692361	0.00510158
Trichodesmium_erythraeum_IMS101_NC_008312.fna	7.75011	0.658566		0.062698	-0.0425751	-0.0357025	-0.0192548	-0.0111095	-0.0180177	-0.0294124
Tropheryma_whipplei_TW08_27_NC_004551.fna	0.925938	0.53686		-0.0615715	-0.05796	-0.0315588	-0.0159996	0.00294349	0.0102865	-0.0690841
Tropheryma_whipplei_Twist_NC_004572.fna	0.927303	0.53668		-0.059538	-0.0667868	-0.0406882	-0.0218363	-0.00581798	-0.00203188	0.0617024
Ureaplasma_urealyticum_NC_002162.fna	0.751719	0.745003		-0.196802	-0.138209	-0.102307	-0.0528382	-0.0232102	-0.0716434	-0.0293734
Vibrio_cholerae_NC_002505.fna	2.96115	0.523041		-0.273746	-0.205258	-0.108087	-0.0645557	-0.031931	0.0577013	-0.0373717
Vibrio_cholerae_NC_002506.fna	1.07231	0.530861		-0.279177	-0.200856	-0.102202	-0.0623509	-0.0261031	0.0586499	-0.019057
Vibrio_fischeri_ES114_NC_006840.fna	2.90618	0.610373		-0.410259	-0.278427	-0.148746	-0.0802225	-0.0364154	0.00939262	-0.0386214
Vibrio_fischeri_ES114_NC_006841.fna	1.33202	0.62975		-0.295983	-0.22394	-0.122136	-0.0684124	-0.0338807	-0.00869201	-0.00423174
Vibrio_fischeri_ES114_NC_006842.fna	0.045849	0.615848		-0.145673	-0.187025	-0.0816757	-0.0203198	-0.00795347	0.0621042	0.206707
Vibrio_parahaemolyticus_NC_004603.fna	3.28856	0.546144		-0.42502	-0.244266	-0.122698	-0.0714698	-0.0373468	0.0811354	-0.0381366
Vibrio_parahaemolyticus_NC_004605.fna	1.87721	0.546485		-0.359883	-0.221134	-0.105592	-0.0617475	-0.0319409	0.0858389	-0.0261503
Vibrio_vulnificus_CMCP6_NC_004459.fna	3.28194	0.535501		-0.304093	-0.209552	-0.107753	-0.0623146	-0.029409	0.0433344	-0.02627
Vibrio_vulnificus_CMCP6_NC_004460.fna	1.84485	0.528808		-0.239365	-0.171762	-0.0882194	-0.0526362	-0.024896	0.022494	-0.0118006
Vibrio_vulnificus_YJ016_NC_005128.fna	0.048508	0.550734		-0.294041	-0.232297	-0.133417	-0.0760784	-0.0386357	-0.0232917	0.216106
Vibrio_vulnificus_YJ016_NC_005139.fna	3.35451	0.535887		-0.299869	-0.201597	-0.10657	-0.0645728	-0.0300167	0.030668	-0.00890518
Vibrio_vulnificus_YJ016_NC_005140.fna	1.85707	0.527859		-0.245218	-0.173694	-0.0872609	-0.0525719	-0.0247392	0.0307314	-0.0248513
Wigglesworthia_brevipalpis_NC_004344.fna	0.697724	0.775211		0.204857	0.145465	0.0304015	0.0106847	0.00701937	-0.105529	-0.0239162
Wolbachia_endosymbiont_of_Brugia_malayi_TRS_NC_006833.fna	1.08008	0.658209		-0.289455	-0.181889	-0.111692	-0.070286	-0.0387388	-0.0905397	-0.00938627
Wolbachia_endosymbiont_of_Drosophila_melanogaster_NC_002978.fna	1.26778	0.647652		-0.265732	-0.168824	-0.109772	-0.0628752	-0.0379479	-0.0940796	-0.0417984
Wolinella_succinogenes_NC_005090.fna	2.11036	0.51542		0.288326	0.105748	0.0744799	0.0387628	0.01931	0.113802	0.00903458
Xanthomonas_axonopodis_pv_citri_str_306.fna	5.17555	0.352281		-0.00195807	0.0248539	-0.026979	-0.0158638	-0.00510885	-0.138039	0.0212504
Xanthomonas_campestris_8004_NC_007086.fna	5.14871	0.35043		-0.0552661	-0.00234299	-0.0419156	-0.0241919	-0.00915881	-0.135999	0.0186969
Xanthomonas_campestris_NC_003902.fna	5.07619	0.349313		-0.0558742	0.000728397	-0.0397428	-0.0241198	-0.00792945	-0.133016	0.0237833
Xanthomonas_campestris_vesicatoria_85-10_NC_007505.fna	0.019146	0.402382		0.00376625	-0.0460376	-0.0723075	-0.0520563	-0.0190318	-0.0853718	0.0521951
Xanthomonas_campestris_vesicatoria_85-10_NC_007506.fna	0.038116	0.39267		-0.0646399	-0.0390884	-0.0430551	-0.00953712	-0.00317928	-0.0562689	0.0559144
Xanthomonas_campestris_vesicatoria_85-10_NC_007507.fna	0.182572	0.395072		0.0148419	-0.00799613	-0.0112864	-0.0047603	-0.00237287	-0.000273674	0.00407749
Xanthomonas_campestris_vesicatoria_85-10_NC_007508.fna	5.17847	0.352517		-0.0105703	0.0190832	-0.0295297	-0.017899	-0.00644224	-0.133149	0.0223626
Xanthomonas_citri_NC_003921.fna	0.0337	0.381335		-0.0971151	-0.0961426	-0.114422	-0.0845911	-0.0538928	-0.132546	0.0262855
Xanthomonas_citri_NC_003922.fna	0.06492	0.386075		-0.081829	-0.0368423	-0.0306976	-0.0162727	-0.01532	-0.00800731	-0.0193014
Xanthomonas_oryzae_KACC10331_NC_006834.fna	4.94144	0.363067		-0.0389726	0.000388371	-0.0434294	-0.0243773	-0.00856362	-0.159077	0.0216281
Xanthomonas_oryzae_MAFF_311018_NC_007705.fna	4.94022	0.362987		-0.0398589	0.001024	-0.043935	-0.0247567	-0.00915492	-0.161393	0.0235348
Xylella_fastidiosa_NC_002488.fna	2.67931	0.473259		-0.0631824	-0.0696734	-0.0863791	-0.0496094	-0.02358	-0.158208	-0.165731
Xylella_fastidiosa_NC_002490.fna	0.051158	0.50432		-0.13177	-0.0790961	-0.0665337	-0.0266038	-0.00540505	-0.0590458	0.023449
Xylella_fastidiosa_Temecula1_NC_004556.fna	2.5198	0.482236		-0.0871943	-0.0860237	-0.0955796	-0.0560141	-0.0252173	-0.16513	-0.0102601
Yersinia_pestis_Antiqua_NC_008120.fna	0.096471	0.4976		-0.0542733	-0.126824	-0.108706	-0.0561209	-0.0197476	-0.101456	-0.195083
Yersinia_pestis_Antiqua_NC_008121.fna	0.010777	0.545606		0.166583	-0.0799809	-0.125347	-0.0542816	-0.0194605	-0.194955	0.203077
Yersinia_pestis_Antiqua_NC_008122.fna	0.070299	0.551672		-0.0376895	-0.193274	-0.147427	-0.0875127	-0.0463786	-0.0810501	0.0496341
Yersinia_pestis_Antiqua_NC_008150.fna	4.70229	0.522988		-0.045855	-0.185732	-0.147566	-0.082077	-0.0381403	-0.0979833	-0.0173454
Yersinia_pestis_biovar_Mediaevails_NC_005810.fna	4.59506	0.523499		-0.0510134	-0.188348	-0.148876	-0.0843389	-0.0397373	-0.097666	-0.0245214
Yersinia_pestis_biovar_Mediaevails_NC_005813.fna	0.070159	0.551533		-0.0385882	-0.194204	-0.148123	-0.0878718	-0.0463392	-0.0823897	0.0502492
Yersinia_pestis_biovar_Mediaevails_NC_005814.fna	0.021742	0.509337		0.0414692	-0.121427	-0.108262	-0.0734971	-0.039876	-0.0743814	0.209056
Yersinia_pestis_biovar_Mediaevails_NC_005815.fna	0.106642	0.496887		-0.0638293	-0.136287	-0.11288	-0.0596021	-0.0234299	-0.106713	-0.201276
Yersinia_pestis_CO92_NC_003131.fna	0.070305	0.551639		-0.0203984	-0.185617	-0.152435	-0.0787475	-0.0401025	-0.109168	-0.0893144
Yersinia_pestis_CO92_NC_003134.fna	0.09621	0.497724		-0.0531881	-0.14294	-0.120515	-0.0580908	-0.0208858	-0.107606	-0.134897
Yersinia_pestis_CO92_NC_003143.fna	4.65373	0.523639		-0.0507907	-0.189695	-0.149044	-0.0844737	-0.0401511	-0.0934071	-0.0153073
Yersinia_pestis_KIM_NC_004088.fna	4.60076	0.523588		-0.0497412	-0.185083	-0.145785	-0.0817661	-0.0380165	-0.0937376	-0.034117
Yersinia_pestis_KIM_NC_004838.fna	0.10099	0.498376		-0.0632352	-0.160762	-0.13906	-0.0779757	-0.036421	-0.0900489	0.194493
Yersinia_pestis_Nepal516_NC_008118.fna	0.100918	0.498375		-0.06305	-0.127042	-0.105695	-0.053341	-0.0190482	-0.0981612	-0.215441
Yersinia_pestis_Nepal516_NC_008119.fna	0.010778	0.545649		0.166011	-0.079629	-0.124998	-0.0543299	-0.0197235	-0.19308	0.203089
Yersinia_pestis_Nepal516_NC_008149.fna	4.53459	0.52416		-0.0501389	-0.188593	-0.148341	-0.08442	-0.0405056	-0.0961176	-0.0119107
Yersinia_pseudotuberculosis_IP32953_NC_006153.fna	0.068525	0.554017		-0.0247404	-0.183378	-0.147413	-0.075977	-0.0381597	-0.103063	-0.103007
Yersinia_pseudotuberculosis_IP32953_NC_006154.fna	0.027702	0.554148		-0.133268	-0.176298	-0.134928	-0.0670395	-0.0193544	-0.0730061	0.0969148
Yersinia_pseudotuberculosis_IP32953_NC_006155.fna	4.74467	0.523896		-0.0605883	-0.194373	-0.152021	-0.0862361	-0.0402661	-0.0972759	-0.0253042
Zymomonas_mobilis_ZM4_NC_006526.fna	2.05642	0.536717		0.166545	0.00195367	-0.0216173	-0.00621884	0.00344503	-0.0305623	-0.0570818
