# Supplementary material for: Reliability and applications of statistical methods based on oligonucleotide frequencies in bacterial and archaeal genomes
Source: BMC Genomics. 2008 Feb 28;9:104. doi: 10.1186/1471-2164-9-104 (PMC2289816; doi:10.1186/1471-2164-9-104)
Supplement: Additional file 2 — B.subtilis compared with sequenced bacterial and archaeal genomes using ZOMs. A detailed plot containing labels of all chromosomes and plasmids (column A) correlated with B. subtilis using di- to hexanucleotide ZOM (columns E-I, respectively), MCM and ROF measures (columns J and K, respectively). DNA sequence size and AT content is respectively found in columns B and C. [file 1471-2164-9-104-S2.xls]

## Sheet: Fake_vs_All_gc
Bacillus_subtilis_NC_000964.fna	4.21463	0.564822		1	1	1	1	1	1	1
Hahella_chejuensis_KCTC_2396_NC_007645.fna	7.21527	0.461303		0.958256	0.858757	0.797163	0.746307	0.711543	0.512736	0.340881
Salmonella_typhi_NC_003384.fna	0.21816	0.524189		0.955694	0.885345	0.832333	0.782395	0.719933	0.455723	0.849457
Bacillus_licheniformis_ATCC_14580_NC_006270.fna	4.22233	0.538042		0.953565	0.958268	0.955041	0.949979	0.94373	0.90314	0.946176
Bacillus_licheniformis_DSM_13_NC_006322.fna	4.22264	0.538053		0.953548	0.958263	0.95503	0.949967	0.943703	0.902932	0.946171
Bacillus_cereus_ATCC_10987_NC_003909.fna	5.22428	0.644167		0.949803	0.742035	0.691522	0.666083	0.63815	0.706142	0.795646
Bacillus_cereus_ZK_NC_006274.fna	5.30091	0.646481		0.948968	0.734543	0.686418	0.661186	0.633494	0.711317	0.79209
Bacillus_anthracis_Ames_0581_NC_007530.fna	5.22742	0.646228		0.948961	0.734447	0.687191	0.663004	0.635836	0.710833	0.793003
Bacillus_anthracis_str_Sterne_NC_005945.fna	5.22866	0.646206		0.948887	0.734412	0.687172	0.662973	0.635775	0.711016	0.793015
Bacillus_thuringiensis_konkukian_NC_005957.fna	5.23768	0.645946		0.946927	0.737603	0.689838	0.664309	0.636032	0.712405	0.792802
Xylella_fastidiosa_NC_002490.fna	0.051158	0.50432		0.946731	0.824331	0.767675	0.700395	0.600564	0.420492	0.676692
Bacillus_clausii_KSM-K16_NC_006582.fna	4.30387	0.552467		0.945917	0.848084	0.816469	0.798186	0.783082	0.818088	0.896023
Bacillus_cereus_ATCC14579_NC_004722.fna	5.41181	0.647194		0.945185	0.735328	0.684234	0.658789	0.631724	0.703162	0.79038
Nitrosospira_multiformis_ATCC_25196_NC_007614.fna	3.18424	0.460574		0.938086	0.877069	0.826344	0.790046	0.764138	0.408052	0.399318
Gloeobacter_violaceus_NC_005125.fna	4.65902	0.380021		0.934835	0.756018	0.647568	0.58377	0.544657	0.258582	-0.0851477
Bacillus_halodurans_NC_002570.fna	4.20235	0.563145		0.93423	0.811733	0.767189	0.744756	0.725586	0.780391	0.906268
Salmonella_enterica_Choleraesuis_NC_006856.fna	0.138742	0.486911		0.933934	0.896356	0.853331	0.797154	0.720911	0.462091	0.610911
Synechococcus_elongatus_PCC_6301_NC_006576.fna	2.69625	0.445157		0.926524	0.67005	0.597897	0.53187	0.468434	0.507831	0.152758
Synechococcus_elongatus_PCC_7942_NC_007604.fna	2.6959	0.4453		0.926008	0.669411	0.597284	0.531159	0.467527	0.507453	0.153564
Bartonella_quintana_Toulouse_NC_005955.fna	1.58138	0.612032		0.923366	0.787283	0.743392	0.709725	0.675068	0.62846	0.896179
Coxiella_burnetii_NC_004704.fna	0.037393	0.606905		0.923237	0.811533	0.768175	0.68688	0.542616	0.583412	0.855092
Nitrosospira_multiformis_ATCC_25196_NC_007616.fna	0.017036	0.500293		0.92195	0.866823	0.779744	0.665739	0.504301	0.246351	0.68354
Listeria_monocytogenes_NC_003210.fna	2.94453	0.62019		0.918597	0.764618	0.722686	0.699076	0.674658	0.637499	0.840304
Zymomonas_mobilis_ZM4_NC_006526.fna	2.05642	0.536717		0.91572	0.855863	0.821615	0.780982	0.741315	0.499949	0.851462
Listeria_monocytogenes_4b_F2365_NC_002973.fna	2.90519	0.619588		0.9157	0.762883	0.720637	0.6974	0.67313	0.636742	0.839804
Dechloromonas_aromatica_RCB_NC_007298.fna	4.5011	0.407528		0.915698	0.7909	0.729613	0.681782	0.646476	0.347025	0.071241
Silicibacter_TM1040_NC_008042.fna	0.130973	0.443038		0.915306	0.799333	0.74059	0.682031	0.615316	0.419412	0.144581
Shigella_flexneri_2a_NC_004851.fna	0.221618	0.54233		0.913232	0.81474	0.756434	0.708624	0.650962	0.437974	0.833164
Pseudomonas_syringae_phaseolicola_1448A_NC_007274.fna	0.13195	0.458916		0.912529	0.81785	0.75415	0.694957	0.614531	0.270788	0.279138
Sodalis_glossinidius_morsitans_NC_007714.fna	0.02724	0.553377		0.912189	0.839924	0.778013	0.691315	0.557543	0.49811	0.85555
Listeria_innocua_NC_003212.fna	3.01121	0.62561		0.910859	0.772311	0.731984	0.707643	0.681561	0.639102	0.83606
Shigella_sonnei_Ss046_NC_007385.fna	0.214396	0.547338		0.910483	0.820371	0.763238	0.713569	0.652148	0.431987	0.840571
Brucella_abortus_9_941_NC_006932.fna	2.12424	0.428442		0.91021	0.846674	0.797004	0.750388	0.712926	0.397975	0.255596
Brucella_melitensis_biovar_Abortus_NC_007618.fna	2.12136	0.42843		0.910143	0.846563	0.796934	0.750378	0.712933	0.397753	0.25551
Brucella_melitensis_NC_003317.fna	2.11714	0.428416		0.91008	0.846628	0.796994	0.750424	0.713013	0.400172	0.255505
Brucella_suis_1330_NC_004310.fna	2.10779	0.42786		0.909401	0.845549	0.795731	0.748829	0.7112	0.395199	0.253094
Bartonella_henselae_Houston_1_NC_005956.fna	1.93105	0.617697		0.908629	0.761463	0.717808	0.681551	0.645467	0.639846	0.886396
Enterococcus_faecalis_V583_NC_004668.fna	3.21803	0.624726		0.908615	0.781136	0.74359	0.716439	0.689144	0.709887	0.852617
Listeria_innocua_NC_003383.fna	0.081905	0.644796		0.907165	0.74474	0.681869	0.589673	0.46736	0.683604	0.817903
Polaromonas_JS666_NC_007950.fna	0.338007	0.402782		0.906054	0.80628	0.739354	0.68953	0.64711	0.261086	0.0187971
Gluconobacter_oxydans_621H_NC_006675.fna	0.013223	0.45625		0.905624	0.866838	0.778167	0.66036	0.499473	0.123576	0.336121
Sodalis_glossinidius_morsitans_NC_007715.fna	0.01081	0.522294		0.904809	0.805846	0.714021	0.574258	0.409004	0.267565	0.76014
Geobacillus_kaustophilus_HTA426_NC_006509.fna	0.04789	0.558488		0.904381	0.849461	0.819857	0.763794	0.653466	0.686027	0.905722
Brucella_suis_1330_NC_004311.fna	1.20738	0.426836		0.90422	0.843834	0.793078	0.746434	0.708791	0.395447	0.244148
Shigella_dysenteriae_NC_007607.fna	0.182726	0.551958		0.903667	0.820144	0.758184	0.708807	0.64568	0.446753	0.848661
Brucella_melitensis_biovar_Abortus_NC_007624.fna	1.15695	0.426592		0.903495	0.843463	0.792431	0.745501	0.707718	0.393736	0.244305
Brucella_abortus_9_941_NC_006933.fna	1.1622	0.426645		0.903483	0.843501	0.792521	0.745577	0.707787	0.393041	0.24445
Brucella_melitensis_NC_003318.fna	1.17779	0.42662		0.903317	0.843388	0.792267	0.745298	0.707452	0.391943	0.244513
Nitrosococcus_oceani_ATCC_19707_NC_007483.fna	0.04042	0.475656		0.902279	0.831728	0.760399	0.676376	0.552647	0.356212	0.425111
Yersinia_pestis_biovar_Mediaevails_NC_005813.fna	0.070159	0.551533		0.900909	0.776876	0.709925	0.642814	0.544011	0.478043	0.818625
Thiomicrospira_crunogena_XCL-2_NC_007520.fna	2.42773	0.5687		0.900305	0.7918	0.74862	0.720575	0.692995	0.509607	0.87707
Pelobacter_carbinolicus_NC_007498.fna	3.66589	0.448863		0.900192	0.832659	0.778788	0.735335	0.704099	0.379292	0.32399
Yersinia_pestis_Antiqua_NC_008122.fna	0.070299	0.551672		0.899879	0.775338	0.708341	0.641645	0.543228	0.477326	0.81794
Yersinia_pestis_CO92_NC_003131.fna	0.070305	0.551639		0.899172	0.774394	0.708328	0.641829	0.543613	0.475597	0.820787
Yersinia_pestis_Antiqua_NC_008121.fna	0.010777	0.545606		0.898297	0.776619	0.635427	0.513729	0.36623	0.186675	0.751676
Yersinia_pestis_Nepal516_NC_008119.fna	0.010778	0.545649		0.897566	0.776607	0.635217	0.513505	0.365955	0.184755	0.751661
Polaromonas_JS666_NC_007949.fna	0.360405	0.43094		0.897434	0.783335	0.727318	0.682434	0.64179	0.362614	0.11181
Salmonella_enterica_Choleraesuis_NC_006855.fna	0.049558	0.478853		0.896915	0.781626	0.740259	0.693192	0.6272	0.423978	0.482172
Rhodoferax_ferrireducens_T118_NC_007901.fna	0.257447	0.455896		0.896069	0.760978	0.696177	0.653632	0.613	0.320869	0.302434
Nitrosospira_multiformis_ATCC_25196_NC_007617.fna	0.014159	0.503708		0.895738	0.802744	0.719063	0.6015	0.444105	0.210684	0.623975
Yersinia_pseudotuberculosis_IP32953_NC_006153.fna	0.068525	0.554017		0.89466	0.769457	0.702626	0.634398	0.534101	0.467697	0.818173
Yersinia_pestis_CO92_NC_003134.fna	0.09621	0.497724		0.89461	0.801308	0.739504	0.677615	0.603835	0.40375	0.585733
Vibrio_fischeri_ES114_NC_006842.fna	0.045849	0.615848		0.894458	0.627725	0.5321	0.443874	0.344925	0.53469	0.766818
Bdellovibrio_bacteriovorus_NC_005363.fna	3.78295	0.493545		0.894038	0.843337	0.789971	0.737995	0.700124	0.320761	0.667889
Vibrio_cholerae_NC_002506.fna	1.07231	0.530861		0.889988	0.702312	0.649596	0.607267	0.570677	0.479316	0.73173
Shigella_boydii_Sb227_NC_007608.fna	0.126697	0.5259		0.889272	0.800427	0.742459	0.692445	0.625811	0.417767	0.77556
Vibrio_cholerae_NC_002505.fna	2.96115	0.523041		0.889251	0.698129	0.648926	0.609298	0.581196	0.499032	0.695736
Synechococcus_CC9902_NC_007513.fna	2.23483	0.458355		0.887907	0.715484	0.661082	0.621193	0.589709	0.559876	0.285058
Yersinia_pestis_Nepal516_NC_008118.fna	0.100918	0.498375		0.886886	0.788803	0.726341	0.665155	0.594966	0.400948	0.575269
Gluconobacter_oxydans_621H_NC_006673.fna	0.026568	0.438949		0.885766	0.877781	0.814522	0.731805	0.600461	0.289541	0.237714
Yersinia_pestis_Antiqua_NC_008120.fna	0.096471	0.4976		0.885232	0.789626	0.728265	0.666604	0.595203	0.403255	0.569276
Vibrio_vulnificus_CMCP6_NC_004460.fna	1.84485	0.528808		0.885231	0.676051	0.622711	0.586717	0.562302	0.602517	0.708563
Bacteroides_thetaiotaomicron_VPI-5482_NC_004663.fna	6.26036	0.571628		0.884915	0.793048	0.751356	0.720995	0.693302	0.591963	0.850127
Chlorobium_tepidum_TLS_NC_002932.fna	2.15495	0.4347		0.883223	0.80528	0.75325	0.710142	0.672917	0.4395	0.241891
Vibrio_vulnificus_YJ016_NC_005140.fna	1.85707	0.527859		0.881386	0.670955	0.616951	0.580851	0.55605	0.592909	0.697621
Yersinia_pestis_KIM_NC_004838.fna	0.10099	0.498376		0.881125	0.782776	0.720333	0.65902	0.589217	0.39062	0.563745
Pseudomonas_syringae_phaseolicola_1448A_NC_007275.fna	0.051711	0.440409		0.880442	0.776025	0.717554	0.651689	0.55961	0.337316	0.159456
Silicibacter_TM1040_NC_008043.fna	0.821788	0.406375		0.880042	0.771762	0.701235	0.647067	0.608869	0.279419	0.0347953
Silicibacter_TM1040_NC_008044.fna	3.20094	0.395871		0.879946	0.776221	0.705988	0.653114	0.615668	0.268643	0.00998974
Pseudomonas_syringae_tomato_DC3000_NC_004633.fna	0.073661	0.448541		0.869599	0.77663	0.721605	0.664734	0.591357	0.301139	0.205387
Geobacillus_kaustophilus_HTA426_NC_006510.fna	3.54478	0.479138		0.869173	0.82162	0.803647	0.787479	0.772636	0.81593	0.593083
Vibrio_vulnificus_CMCP6_NC_004459.fna	3.28194	0.535501		0.868568	0.659706	0.60903	0.575271	0.551564	0.578522	0.730854
Chromobacterium_violaceum_NC_005085.fna	4.75108	0.351663		0.868001	0.829679	0.759687	0.706053	0.671156	0.340686	-0.0355917
Vibrio_vulnificus_YJ016_NC_005139.fna	3.35451	0.535887		0.867897	0.657169	0.607707	0.574242	0.550763	0.583075	0.731742
Yersinia_pestis_biovar_Mediaevails_NC_005815.fna	0.106642	0.496887		0.867227	0.770059	0.709924	0.65099	0.583753	0.388563	0.548428
Vibrio_vulnificus_YJ016_NC_005128.fna	0.048508	0.550734		0.866889	0.662492	0.591337	0.52302	0.443859	0.438006	0.71842
Parachlamydia_sp_UWE25_NC_005861.fna	2.41446	0.652819		0.864968	0.728152	0.694797	0.673335	0.645166	0.603331	0.830652
Synechococcus_CC9311_NC_008319.fna	2.60675	0.475527		0.863065	0.711736	0.666885	0.634697	0.607198	0.621831	0.392437
Agrobacterium_tumefaciens_C58_UWash_NC_003304.fna	2.84149	0.406248		0.862449	0.810455	0.766661	0.719119	0.683066	0.454858	0.135225
Azoarcus_sp_EbN1_NC_006823.fna	0.207355	0.42367		0.862177	0.726779	0.667537	0.628664	0.586955	0.31711	0.0513035
Mesorhizobium_loti_NC_002682.fna	0.208315	0.401243		0.861698	0.753138	0.696837	0.652438	0.609888	0.372738	0.00367645
Polaromonas_JS666_NC_007948.fna	5.20026	0.375277		0.861277	0.813775	0.752349	0.704022	0.670407	0.257647	-0.017397
Legionella_pneumophila_Paris_NC_006365.fna	0.131885	0.625613		0.859393	0.704954	0.644617	0.59807	0.531448	0.519071	0.832552
Pseudomonas_syringae_tomato_DC3000_NC_004632.fna	0.067473	0.438338		0.859206	0.775959	0.729256	0.677293	0.605887	0.425312	0.15907
Synechococcus_elongatus_PCC_7942_NC_007595.fna	0.046366	0.471121		0.858641	0.663603	0.600403	0.523081	0.426465	0.511098	0.270176
Nitrosomonas_europaea_NC_004757.fna	2.81209	0.492818		0.857516	0.785354	0.743156	0.711048	0.68481	0.401101	0.565125
Lactococcus_lactis_NC_002662.fna	2.36559	0.646706		0.857311	0.736994	0.686301	0.648477	0.607407	0.502782	0.84358
Xanthomonas_campestris_vesicatoria_85-10_NC_007505.fna	0.019146	0.402382		0.857027	0.735001	0.664242	0.558856	0.433938	0.237021	-0.0357475
Escherichia_coli_O157H7_EDL933_NC_002655.fna	5.52844	0.494969		0.855908	0.774934	0.735685	0.693972	0.659671	0.468877	0.593389
Nitrosospira_multiformis_ATCC_25196_NC_007615.fna	0.018871	0.504637		0.855439	0.821753	0.757223	0.651635	0.503677	0.363437	0.676151
Rhodospirillum_rubrum_ATCC_11170_NC_007641.fna	0.053732	0.402293		0.855013	0.770569	0.71906	0.656396	0.582473	0.48091	0.0519826
Escherichia_coli_O157H7_NC_002695.fna	5.49845	0.494629		0.854679	0.773228	0.733904	0.692668	0.65997	0.469636	0.578291
Sphingopyxis_alaskensis_RB2256_NC_008036.fna	0.028543	0.396314		0.853489	0.724335	0.647981	0.577442	0.490125	0.186067	0.0226448
Shigella_sonnei_Ss046_NC_007384.fna	4.82526	0.489902		0.853365	0.767552	0.728064	0.686624	0.652326	0.472268	0.534818
Shigella_flexneri_5_8401_NC_008258.fna	4.57428	0.490823		0.853264	0.767371	0.727389	0.685599	0.651716	0.465803	0.541469
Shigella_flexneri_2a_2457T_NC_004741.fna	4.59935	0.490937		0.853135	0.767332	0.727253	0.685563	0.651866	0.463904	0.542365
Agrobacterium_tumefaciens_C58_UWash_NC_003305.fna	2.07556	0.407239		0.853042	0.804861	0.761039	0.712808	0.676588	0.447156	0.126826
Haemophilus_influenzae_86_028NP_NC_007146.fna	1.91343	0.618477		0.852818	0.662737	0.591494	0.535684	0.484292	0.466121	0.809482
Shigella_flexneri_2a_NC_004337.fna	4.6072	0.491104		0.85253	0.767029	0.726892	0.685101	0.651241	0.463128	0.543223
Shewanella_MR-4_NC_008321.fna	4.70629	0.521055		0.851108	0.62959	0.573086	0.526099	0.493674	0.416372	0.612938
Escherichia_coli_CFT073_NC_004431.fna	5.23143	0.495198		0.849972	0.765503	0.725674	0.684345	0.651655	0.466067	0.573403
Ecoli_plasmid_pAPEC.fna	0.174241	0.503544		0.849896	0.766798	0.731026	0.694314	0.653538	0.459936	0.623617
Pseudomonas_syringae_tomato_DC3000_NC_004578.fna	6.39713	0.416011		0.849314	0.767122	0.718751	0.67387	0.639853	0.285581	0.0687232
Shigella_dysenteriae_NC_007606.fna	4.36923	0.487503		0.848409	0.763488	0.724791	0.681771	0.642948	0.489307	0.51533
Roseobacter_denitrificans_OCh_114_NC_008209.fna	4.1331	0.410313		0.84822	0.781173	0.725599	0.676813	0.641127	0.261476	0.108678
Shigella_boydii_Sb227_NC_007613.fna	4.51982	0.487872		0.847583	0.764384	0.724813	0.683074	0.648739	0.459039	0.517413
Escherichia_coli_536_NC_008253.fna	4.93892	0.494825		0.847421	0.760473	0.720361	0.678679	0.645733	0.463315	0.565332
Ralstonia_metallidurans_CH34_NC_007971.fna	0.23372	0.398665		0.847403	0.701299	0.651911	0.611174	0.567051	0.353991	-0.0873455
Escherichia_coli_UTI89_NC_007946.fna	5.06574	0.493958		0.847067	0.760844	0.721114	0.679611	0.646859	0.465032	0.560184
Salmonella_typhimurium_LT2_NC_003277.fna	0.093939	0.468719		0.847003	0.748315	0.713069	0.672812	0.626552	0.429531	0.398031
Haemophilus_influenzae_NC_000907.fna	1.83014	0.618458		0.846902	0.652736	0.580536	0.524623	0.473021	0.456796	0.806428
Desulfovibrio_desulfuricans_G20_NC_007519.fna	3.73023	0.421639		0.846221	0.844023	0.811395	0.768634	0.738434	0.343201	0.209607
Corynebacterium_diphtheriae_NC_002935.fna	2.48863	0.465215		0.846044	0.658925	0.603883	0.548564	0.505525	0.363964	0.184686
Alcanivorax_borkumensis_SK2_NC_008260.fna	3.12014	0.452722		0.846027	0.771704	0.739414	0.698462	0.665023	0.518891	0.232403
Escherichia_coli_K-12_NC_000913.fna	4.64633	0.492004		0.845946	0.758456	0.718964	0.676901	0.643473	0.457856	0.544861
Erwinia_carotovora_atroseptica_SCRI1043_NC_004547.fna	5.06402	0.490327		0.845457	0.771672	0.743949	0.704625	0.674958	0.530571	0.542216
Mesorhizobium_BNC1_NC_008254.fna	4.41245	0.389332		0.844981	0.787438	0.740373	0.699284	0.67179	0.375295	0.0107941
Anabaena_variabilis_ATCC_29413_NC_007412.fna	0.300758	0.580467		0.842899	0.620843	0.560891	0.512882	0.450606	0.559099	0.759189
Agrobacterium_tumefaciens_C58_UWash_NC_003306.fna	0.54278	0.426679		0.842846	0.772231	0.730646	0.69164	0.658846	0.462155	0.125296
Corynebacterium_glutamicum_ATCC_13032_Bielefeld_NC_006958.fna	3.28271	0.461582		0.84273	0.694969	0.643421	0.5887	0.544866	0.403713	0.234658
Shewanella_oneidensis_NC_004349.fna	0.161613	0.563117		0.842511	0.685195	0.629559	0.570373	0.493098	0.454806	0.789659
Yersinia_pestis_biovar_Mediaevails_NC_005814.fna	0.021742	0.509337		0.842461	0.809977	0.741909	0.64986	0.519523	0.354223	0.697697
Pelodictyon_luteolum_DSM_273_NC_007512.fna	2.36484	0.4267		0.842257	0.800595	0.765248	0.728001	0.697977	0.540733	0.155174
Pseudomonas_fluorescens_PfO-1_NC_007492.fna	6.43841	0.394788		0.841743	0.731448	0.674024	0.625308	0.589834	0.291548	-0.00537095
Corynebacterium_glutamicum_ATCC_13032_Kitasato_NC_003450.fna	3.3094	0.461897		0.841617	0.694242	0.642912	0.588284	0.54454	0.404403	0.236047
Rhodoferax_ferrireducens_T118_NC_007908.fna	4.71234	0.401207		0.841072	0.756396	0.698175	0.655635	0.6249	0.25101	0.0524302
Porphyromonas_gingivalis_W83_NC_002950.fna	2.34348	0.517121		0.840209	0.739826	0.693062	0.658527	0.626756	0.489235	0.684973
Ralstonia_metallidurans_CH34_NC_007972.fna	0.171459	0.394952		0.840112	0.71069	0.65955	0.618542	0.573165	0.328811	-0.0839904
Gluconobacter_oxydans_621H_NC_006672.fna	0.163186	0.416758		0.839445	0.827326	0.780136	0.733526	0.682027	0.303762	0.0756158
Mesorhizobium_loti_NC_002679.fna	0.351911	0.407137		0.838739	0.741231	0.69128	0.651085	0.617193	0.38456	0.0126055
Lactobacillus_delbrueckii_bulgaricus_NC_008054.fna	1.865	0.50281		0.837628	0.760074	0.69396	0.649265	0.615535	0.322346	0.607531
Xanthomonas_citri_NC_003922.fna	0.06492	0.386075		0.837315	0.716981	0.658111	0.591467	0.492822	0.276094	-0.0841785
Salmonella_typhi_NC_003385.fna	0.106516	0.493935		0.837243	0.712337	0.644931	0.584696	0.519464	0.36804	0.473676
Sodalis_glossinidius_morsitans_NC_007713.fna	0.083306	0.511188		0.837132	0.786583	0.748497	0.69684	0.631962	0.560004	0.699377
Haemophilus_somnus_129PT_NC_008309.fna	2.0077	0.628026		0.837111	0.729936	0.642527	0.585031	0.524319	0.492177	0.805141
Pseudomonas_syringae_phaseolicola_1448A_NC_005773.fna	5.92879	0.41985		0.83693	0.754896	0.708497	0.664778	0.631449	0.292266	0.0722366
Gluconobacter_oxydans_621H_NC_006674.fna	0.014547	0.440297		0.835998	0.815278	0.731244	0.619303	0.467165	0.278491	0.18109
Photorhabdus_luminescens_NC_005126.fna	5.68899	0.571746		0.832948	0.755584	0.720862	0.688764	0.653336	0.558663	0.829036
Deinococcus_radiodurans_NC_001264.fna	0.412348	0.333109		0.832731	0.780869	0.684528	0.627311	0.583601	0.216903	-0.1626
Coxiella_burnetii_NC_002971.fna	1.99528	0.573395		0.832106	0.7264	0.705598	0.687036	0.665686	0.671481	0.839981
Deinococcus_radiodurans_NC_001263.fna	2.64864	0.329873		0.831174	0.77354	0.682143	0.628949	0.591732	0.20615	-0.165326
Legionella_pneumophila_Lens_NC_006366.fna	0.059832	0.616142		0.830279	0.713761	0.667515	0.567419	0.411404	0.514041	0.831817
Xanthomonas_campestris_vesicatoria_85-10_NC_007506.fna	0.038116	0.39267		0.8297	0.709573	0.642765	0.574571	0.485077	0.207676	-0.0506311
Lactobacillus_sakei_23K_NC_007576.fna	1.88466	0.587424		0.829078	0.603456	0.557077	0.528275	0.500487	0.505945	0.748915
Lactobacillus_salivarius_UCC118_NC_006530.fna	0.044013	0.604185		0.828053	0.616483	0.559365	0.497214	0.388795	0.376807	0.733104
Staphylococcus_aureus_aureus_MSSA476_NC_005951.fna	0.020652	0.716347		0.827183	0.554529	0.40955	0.274758	0.146742	0.429244	0.723215
Xanthomonas_citri_NC_003921.fna	0.0337	0.381335		0.82644	0.744317	0.677978	0.569078	0.428053	0.311888	-0.0803877
Bacteroides_fragilis_YCH46_NC_006347.fna	5.27727	0.56734		0.826422	0.778081	0.733478	0.706037	0.68155	0.554472	0.861888
Agrobacterium_tumefaciens_C58_UWash_NC_003308.fna	0.214234	0.433302		0.82608	0.752199	0.704532	0.666849	0.627518	0.432235	0.133927
Pasteurella_multocida_NC_002663.fna	2.25749	0.595951		0.824837	0.660786	0.597831	0.557422	0.522434	0.479597	0.818201
Vibrio_parahaemolyticus_NC_004605.fna	1.87721	0.546485		0.823413	0.628719	0.582121	0.55157	0.528619	0.581885	0.746959
Corynebacterium_jeikeium_K411_NC_007164.fna	2.4625	0.386046		0.822844	0.670281	0.614243	0.552647	0.507085	0.356762	-0.186718
Pseudomonas_syringae_pv_B728a_NC_007005.fna	6.0937	0.407672		0.822659	0.742299	0.694664	0.65109	0.617922	0.286087	0.0196116
Staphylococcus_epidermidis_RP62A_NC_006663.fna	0.02731	0.68074		0.822491	0.69195	0.573889	0.416984	0.259427	0.45659	0.725304
Rhizobium_etli_CFN_42_NC_007762.fna	0.194229	0.419973		0.821591	0.7451	0.698222	0.655428	0.612098	0.456589	0.0772545
Vibrio_fischeri_ES114_NC_006841.fna	1.33202	0.62975		0.820427	0.585841	0.553216	0.526827	0.495264	0.63703	0.764655
Pseudomonas_fluorescens_Pf-5_NC_004129.fna	7.07489	0.366951		0.817891	0.707502	0.637445	0.583524	0.546013	0.275483	-0.104178
Escherichia_coli_O157H7_NC_002128.fna	0.092721	0.524002		0.817816	0.736635	0.694933	0.657391	0.606112	0.449417	0.678076
Staphylococcus_saprophyticus_NC_007352.fna	0.02287	0.686576		0.817733	0.61411	0.509858	0.384666	0.243303	0.492042	0.735852
Shewanella_oneidensis_NC_004347.fna	4.9698	0.54039		0.817597	0.619858	0.572119	0.531738	0.501506	0.469399	0.694509
Methylobacillus_flagellatus_KT_NC_007947.fna	2.97152	0.442809		0.816521	0.738458	0.697349	0.659628	0.631769	0.408276	0.194962
Bacteroides_fragilis_NCTC_9434_NC_003228.fna	5.20514	0.568094		0.81633	0.770343	0.725664	0.698921	0.675155	0.55391	0.859147
Syntrophus_aciditrophicus_SB_NC_007759.fna	3.1793	0.4854		0.815664	0.832902	0.803738	0.774248	0.75067	0.483489	0.623884
Escherichia_coli_O157H7_EDL933_NC_007414.fna	0.092077	0.523649		0.815362	0.735738	0.69408	0.656511	0.605259	0.444144	0.675318
Nitrobacter_hamburgensis_X14_NC_007959.fna	0.294829	0.39587		0.814092	0.724837	0.682233	0.647386	0.615	0.374031	-0.0237927
Ralstonia_eutropha_JMP134_NC_007337.fna	0.087688	0.353412		0.813333	0.658184	0.586993	0.533723	0.475881	0.245193	-0.123253
Ralstonia_eutropha_JMP134_NC_007336.fna	0.634917	0.394091		0.812733	0.68947	0.642409	0.60658	0.57575	0.355801	-0.0938077
Deinococcus_radiodurans_NC_000958.fna	0.177466	0.368071		0.812269	0.784983	0.720433	0.669393	0.612363	0.230556	-0.106041
Neisseria_meningitidis_MC58_NC_003112.fna	2.27236	0.484722		0.811372	0.783033	0.746316	0.704049	0.664716	0.458499	0.571341
Neisseria_meningitidis_Z2491_NC_003116.fna	2.18441	0.481909		0.81086	0.781451	0.744773	0.702568	0.662967	0.45577	0.556489
Acinetobacter_sp_ADP1_NC_005966.fna	3.59862	0.595704		0.810515	0.639659	0.582034	0.546209	0.514679	0.302375	0.823558
Enterococcus_faecalis_V583_NC_004669.fna	0.06632	0.65585		0.809455	0.63874	0.564882	0.485042	0.38605	0.594383	0.788753
Xanthomonas_campestris_vesicatoria_85-10_NC_007507.fna	0.182572	0.395072		0.806352	0.685006	0.63684	0.603937	0.557938	0.313517	-0.10075
Synechococcus_CC9605_NC_007516.fna	2.51066	0.407824		0.80526	0.713595	0.670476	0.636813	0.610483	0.449182	0.0319178
Sodalis_glossinidius_morsitans_NC_007712.fna	4.17115	0.45301		0.80478	0.768109	0.743308	0.707004	0.680295	0.535159	0.300666
Helicobacter_pylori_HPAG1_NC_008086.fna	1.59637	0.609175		0.804217	0.523414	0.426221	0.368325	0.333239	0.313374	0.77547
Escherichia_coli_UTI89_NC_007941.fna	0.11423	0.489749		0.804173	0.740296	0.705229	0.667494	0.623333	0.453321	0.516862
Photobacterium_profundum_SS9_NC_006371.fna	2.23794	0.587766		0.80404	0.628716	0.594876	0.567971	0.539287	0.609837	0.791923
Vibrio_fischeri_ES114_NC_006840.fna	2.90618	0.610373		0.803415	0.548086	0.514459	0.491594	0.463921	0.585026	0.763452
Azoarcus_sp_EbN1_NC_006824.fna	0.22367	0.368945		0.802851	0.676483	0.610453	0.571434	0.529709	0.288951	-0.134386
Photobacterium_profundum_SS9_NC_005871.fna	0.080033	0.559732		0.801782	0.684146	0.61643	0.525814	0.40016	0.461073	0.795363
Pseudomonas_aeruginosa_NC_002516.fna	6.2644	0.334443		0.801325	0.600491	0.534195	0.491851	0.464936	0.247808	-0.164242
Mesorhizobium_loti_NC_002678.fna	7.03607	0.372529		0.800637	0.707009	0.650327	0.604259	0.571315	0.347499	-0.0364825
Lactobacillus_plantarum_NC_006377.fna	0.036069	0.591699		0.799621	0.620428	0.558743	0.500339	0.409847	0.256551	0.742388
Neisseria_gonorrhoeae_FA_1090_NC_002946.fna	2.15392	0.473103		0.799563	0.775199	0.739664	0.700772	0.665656	0.4355	0.511966
Jannaschia_CCS1_NC_007801.fna	0.086072	0.421856		0.799036	0.722275	0.662157	0.603632	0.544586	0.256962	0.0587728
Acidobacteria_bacterium_Ellin345_NC_008009.fna	5.65037	0.416162		0.797844	0.657297	0.607122	0.569806	0.54292	0.401396	0.000209443
Oceanobacillus_iheyensis_NC_004193.fna	3.63053	0.643187		0.797307	0.586473	0.566232	0.558537	0.541525	0.746214	0.766647
Desulfotalea_psychrophila_LSv54_NC_006139.fna	0.121587	0.563934		0.796858	0.702609	0.661067	0.6162	0.545266	0.567406	0.835709
Streptococcus_mutans_NC_004350.fna	2.03092	0.63175		0.796726	0.72777	0.710452	0.692881	0.667683	0.600591	0.851686
Tropheryma_whipplei_Twist_NC_004572.fna	0.927303	0.53668		0.793487	0.672388	0.598994	0.558121	0.516426	0.1018	0.743304
Cytophaga_hutchinsonii_ATCC_33406_NC_008255.fna	4.43322	0.611535		0.793405	0.76097	0.740118	0.721704	0.699151	0.526654	0.849873
Salmonella_typhi_NC_003198.fna	4.80904	0.479073		0.79228	0.74088	0.712731	0.676041	0.647403	0.454722	0.453979
Methylococcus_capsulatus_Bath_NC_002977.fna	3.30456	0.364154		0.792166	0.740013	0.677013	0.621504	0.589493	0.299777	-0.0970354
Tropheryma_whipplei_TW08_27_NC_004551.fna	0.925938	0.53686		0.792094	0.672072	0.598314	0.557668	0.516014	0.0994788	0.745058
Treponema_pallidum_NC_000919.fna	1.13801	0.47222		0.792026	0.597229	0.536253	0.50574	0.485429	0.446749	0.286758
Salmonella_typhi_Ty2_NC_004631.fna	4.79196	0.479482		0.791622	0.740671	0.712765	0.676235	0.647657	0.455355	0.457232
Helicobacter_acinonychis_Sheeba_NC_008229.fna	1.55393	0.618225		0.790065	0.480815	0.373705	0.312577	0.279275	0.308598	0.768486
Sinorhizobium_meliloti_NC_003037.fna	1.35423	0.396306		0.788426	0.704856	0.660936	0.625162	0.598499	0.452014	-0.0302987
Vibrio_parahaemolyticus_NC_004603.fna	3.28856	0.546144		0.787982	0.593506	0.550729	0.523731	0.503349	0.53187	0.725289
Salmonella_typhimurium_LT2_NC_003197.fna	4.85743	0.477785		0.787956	0.737411	0.709819	0.673174	0.644628	0.454431	0.44507
Salmonella_enterica_Choleraesuis_NC_006905.fna	4.7557	0.478433		0.787003	0.73621	0.708577	0.671984	0.643522	0.454305	0.446994
Rhodospirillum_rubrum_ATCC_11170_NC_007643.fna	4.35283	0.34552		0.785494	0.691021	0.635323	0.584105	0.549146	0.332799	-0.0835362
Staphylococcus_haemolyticus_NC_007168.fna	2.68501	0.672074		0.785009	0.474369	0.412213	0.380868	0.347279	0.579543	0.697719
Yersinia_pestis_Antiqua_NC_008150.fna	4.70229	0.522988		0.784855	0.680905	0.646851	0.610176	0.576988	0.515683	0.689458
Bacillus_anthracis_Ames_0581_NC_007323.fna	0.09483	0.669567		0.784311	0.615505	0.564632	0.520168	0.439775	0.617272	0.758526
Thermosynechococcus_elongatus_NC_004113.fna	2.59386	0.460821		0.784206	0.593209	0.542572	0.493689	0.447548	0.581457	0.206187
Salmonella_enterica_Paratypi_ATCC_9150_NC_006511.fna	4.58523	0.478356		0.784065	0.733767	0.706484	0.670006	0.641478	0.452295	0.445223
Rhizobium_etli_CFN_42_NC_007761.fna	4.38161	0.387278		0.78292	0.720466	0.677743	0.636488	0.605112	0.444109	0.031283
Nitrosococcus_oceani_ATCC_19707_NC_007484.fna	3.48169	0.496824		0.782344	0.729818	0.704958	0.675232	0.649371	0.590019	0.595944
Enterococcus_faecalis_V583_NC_004671.fna	0.05766	0.661048		0.782216	0.605063	0.517447	0.446931	0.354678	0.48514	0.751742
Silicibacter_pomeroyi_DSS-3_NC_006569.fna	0.491611	0.372117		0.781973	0.708268	0.637919	0.582894	0.540429	0.227693	-0.0579275
Yersinia_pestis_CO92_NC_003143.fna	4.65373	0.523639		0.781944	0.678155	0.644418	0.608176	0.575634	0.514277	0.690097
Chlorobium_chlorochromatii_CaD3_NC_007514.fna	2.57208	0.557218		0.781259	0.61829	0.576573	0.543201	0.509031	0.543631	0.728921
Ureaplasma_urealyticum_NC_002162.fna	0.751719	0.745003		0.780757	0.473873	0.421636	0.383549	0.34446	0.404478	0.695391
Yersinia_pestis_KIM_NC_004088.fna	4.60076	0.523588		0.780434	0.675971	0.642247	0.606152	0.573806	0.514344	0.688188
Novosphingobium_aromaticivorans_DSM_12444_NC_007794.fna	3.56158	0.348472		0.780174	0.613714	0.544082	0.489053	0.455755	0.282721	-0.141705
Photobacterium_profundum_SS9_NC_006370.fna	4.0853	0.580309		0.779201	0.593939	0.564497	0.540984	0.515688	0.588166	0.77468
Yersinia_pestis_biovar_Mediaevails_NC_005810.fna	4.59506	0.523499		0.779192	0.674965	0.641422	0.605233	0.572979	0.514128	0.687172
Yersinia_pestis_Nepal516_NC_008149.fna	4.53459	0.52416		0.778327	0.674126	0.640285	0.604057	0.571524	0.511699	0.689812
Cyanobacteria_bacterium_Yellowstone_A-Prime_NC_007775.fna	2.93277	0.397627		0.778259	0.675795	0.617262	0.570651	0.530447	0.366923	-0.0279637
Mycoplasma_hyopneumoniae_7448_NC_007332.fna	0.920079	0.715111		0.777854	0.677441	0.607124	0.568126	0.532133	0.209023	0.76644
Legionella_pneumophila_Paris_NC_006368.fna	3.50361	0.61625		0.777698	0.67587	0.641856	0.621247	0.599066	0.573817	0.829299
Mycoplasma_hyopneumoniae_J_NC_007295.fna	0.897405	0.714778		0.77685	0.679719	0.607356	0.566671	0.531457	0.200924	0.767328
Pseudomonas_putida_KT2440_NC_002947.fna	6.18186	0.384759		0.776753	0.66436	0.617871	0.578117	0.548407	0.312473	-0.0866324
Yersinia_pseudotuberculosis_IP32953_NC_006155.fna	4.74467	0.523896		0.776415	0.670059	0.637724	0.602068	0.569984	0.518747	0.684244
Lactobacillus_salivarius_UCC118_NC_006529.fna	0.020417	0.608904		0.7762	0.569174	0.490674	0.407396	0.293737	0.339884	0.725122
Legionella_pneumophila_Lens_NC_006369.fna	3.34569	0.615814		0.774988	0.678817	0.646412	0.6257	0.602662	0.570692	0.829101
Legionella_pneumophila_Philadelphia_1_NC_002942.fna	3.39775	0.617305		0.772515	0.6722	0.638993	0.61873	0.59673	0.576168	0.827995
Methanococcus_maripaludis_S2_NC_005791.fna	1.66114	0.668997		0.77136	0.643897	0.575844	0.529164	0.491124	0.423339	0.807638
Cyanobacteria_bacterium_Yellowstone_B-Prime_NC_007776.fna	3.04668	0.415496		0.771297	0.669273	0.610958	0.562919	0.519013	0.367713	0.0337029
Deinococcus_geothermalis_DSM_11300_NC_008025.fna	2.4672	0.333638		0.768985	0.739827	0.675283	0.629717	0.590225	0.248004	-0.207007
Mycoplasma_hyopneumoniae_232_NC_006360.fna	0.892758	0.714388		0.768785	0.674597	0.602792	0.563391	0.528092	0.195033	0.766411
Idiomarina_loihiensis_L2TR_NC_006512.fna	2.83932	0.529598		0.768706	0.706162	0.673408	0.640419	0.610567	0.418522	0.711535
Yersinia_pseudotuberculosis_IP32953_NC_006154.fna	0.027702	0.554148		0.767575	0.656076	0.611956	0.538063	0.429792	0.436293	0.751798
Gluconobacter_oxydans_621H_NC_006677.fna	2.70217	0.389278		0.767208	0.770283	0.729892	0.680682	0.647371	0.273702	0.00231858
Mesorhizobium_BNC1_NC_008244.fna	0.047561	0.384706		0.766203	0.672324	0.621273	0.570815	0.498001	0.325181	-0.06224
Mesorhizobium_BNC1_NC_008243.fna	0.131247	0.397868		0.765453	0.715354	0.672148	0.62792	0.579234	0.358837	-0.0126109
Geobacter_sulfurreducens_NC_002939.fna	3.81414	0.390627		0.764977	0.742485	0.687657	0.640645	0.609953	0.411481	-0.0841101
Erythrobacter_litoralis_HTCC2594_NC_007722.fna	3.0524	0.369315		0.764379	0.643123	0.577644	0.531818	0.50185	0.329401	-0.0773657
Staphylococcus_aureus_N315_NC_003140.fna	0.024653	0.713017		0.761693	0.502336	0.402154	0.291888	0.16981	0.477119	0.720778
Mesorhizobium_BNC1_NC_008242.fna	0.343931	0.382641		0.760429	0.68436	0.639932	0.603385	0.571348	0.398001	-0.0606764
Silicibacter_pomeroyi_DSS-3_NC_003911.fna	4.10944	0.357771		0.759126	0.690361	0.615103	0.561569	0.52091	0.206768	-0.0901811
Bacteroides_fragilis_YCH46_NC_006297.fna	0.033716	0.66461		0.758418	0.628457	0.566555	0.455338	0.328952	0.289662	0.744467
Wolinella_succinogenes_NC_005090.fna	2.11036	0.51542		0.758341	0.474843	0.411724	0.373369	0.341302	0.51922	0.484267
Pseudomonas_entomophila_L48_NC_008027.fna	5.88878	0.358403		0.757346	0.597189	0.537745	0.49867	0.470614	0.274576	-0.152881
Rhizobium_etli_CFN_42_NC_007765.fna	0.505334	0.383333		0.755172	0.698953	0.655789	0.612994	0.577416	0.398813	0.0132537
Rhizobium_etli_CFN_42_NC_007766.fna	0.642517	0.387808		0.753702	0.692505	0.650596	0.611305	0.579806	0.429579	0.0078533
Rhizobium_etli_CFN_42_NC_007764.fna	0.250948	0.384821		0.753279	0.699338	0.657799	0.615175	0.578573	0.426002	0.0208442
Pseudoalteromonas_atlantica_T6c_NC_008228.fna	5.18701	0.553839		0.75264	0.598759	0.558276	0.528985	0.504472	0.490163	0.751944
Synechococcus_sp_WH8102_NC_005070.fna	2.43443	0.405874		0.752227	0.672083	0.635028	0.604916	0.579825	0.455171	0.00333813
Lactobacillus_acidophilus_NCFM_NC_006814.fna	1.99356	0.652853		0.751972	0.560044	0.528184	0.503603	0.471629	0.477341	0.747303
Jannaschia_CCS1_NC_007802.fna	4.31798	0.376678		0.75079	0.682483	0.629125	0.583752	0.551841	0.274668	-0.0854952
Staphylococcus_epidermidis_ATCC_12228_NC_004461.fna	2.49928	0.679048		0.748634	0.495673	0.439115	0.411721	0.37826	0.571062	0.71501
Nitrobacter_hamburgensis_X14_NC_007961.fna	0.121408	0.383006		0.747523	0.66076	0.61861	0.58012	0.537282	0.346647	-0.0503162
Deinococcus_geothermalis_DSM_11300_NC_008010.fna	0.574127	0.342962		0.747187	0.722562	0.664132	0.619929	0.57787	0.266981	-0.210319
Nitrobacter_hamburgensis_X14_NC_007960.fna	0.188318	0.388078		0.746605	0.656887	0.615402	0.57774	0.539489	0.383353	-0.0530255
Nitrobacter_hamburgensis_X14_NC_007964.fna	4.40697	0.382862		0.746557	0.675287	0.636002	0.599391	0.57487	0.364934	-0.031871
Rhodobacter_sphaeroides_2_4_1_NC_007489.fna	0.105284	0.362382		0.746415	0.705052	0.638418	0.586415	0.531692	0.251216	-0.126051
Lactobacillus_plantarum_NC_004567.fna	3.30827	0.555333		0.745555	0.517815	0.479892	0.455869	0.434306	0.37632	0.655
Staphylococcus_saprophyticus_NC_007351.fna	0.038454	0.692464		0.745118	0.491045	0.423133	0.328081	0.206572	0.496172	0.702734
Rhizobium_etli_CFN_42_NC_007763.fna	0.184338	0.381929		0.744968	0.687056	0.646221	0.604548	0.566535	0.442324	0.0109879
Staphylococcus_aureus_aureus_MRSA252_NC_002952.fna	2.90262	0.671928		0.744028	0.53739	0.499252	0.468694	0.432506	0.632364	0.726455
Staphylococcus_epidermidis_RP62A_NC_002976.fna	2.61653	0.678486		0.742848	0.489087	0.436369	0.411532	0.380011	0.588634	0.714207
Bacillus_thuringiensis_konkukian_NC_006578.fna	0.077112	0.673592		0.742442	0.565708	0.519788	0.45435	0.362421	0.592379	0.732483
Staphylococcus_aureus_USA300_NC_007793.fna	2.87277	0.67249		0.741772	0.533309	0.49555	0.464758	0.428246	0.622487	0.725264
Staphylococcus_aureus_Mu50_NC_002758.fna	2.87853	0.671222		0.739116	0.531104	0.493321	0.462889	0.426073	0.627215	0.725024
Sinorhizobium_meliloti_NC_003047.fna	3.65414	0.372711		0.739105	0.675455	0.626711	0.585661	0.556007	0.372448	-0.0438018
Haemophilus_ducreyi_35000HP_NC_002940.fna	1.69895	0.617795		0.738731	0.602512	0.56143	0.529986	0.495835	0.437013	0.746213
Staphylococcus_aureus_NCTC_8325_NC_007795.fna	2.82136	0.671317		0.738504	0.531471	0.493606	0.462837	0.426262	0.620613	0.724862
Desulfitobacterium_hafniense_Y51_NC_007907.fna	5.72753	0.526401		0.738489	0.769822	0.768632	0.747821	0.727814	0.649402	0.796255
Staphylococcus_aureus_COL_NC_002951.fna	2.80942	0.671825		0.738222	0.531773	0.494118	0.462865	0.425966	0.618803	0.724622
Staphylococcus_aureus_aureus_MSSA476_NC_002953.fna	2.7998	0.671496		0.738077	0.53141	0.493943	0.462465	0.424995	0.621346	0.724856
Staphylococcus_aureus_MW2_NC_003923.fna	2.82046	0.671704		0.737003	0.531707	0.494198	0.462578	0.424952	0.619204	0.724957
Magnetospirillum_magneticum_AMB_1_NC_007626.fna	4.96715	0.349058		0.736995	0.650618	0.591975	0.5441	0.51083	0.285567	-0.131605
Staphylococcus_aureus_N315_NC_002745.fna	2.81482	0.671565		0.736811	0.528194	0.491485	0.461003	0.424033	0.624911	0.724022
Nostoc_sp_NC_003276.fna	0.408101	0.594858		0.736243	0.522468	0.473406	0.432476	0.374318	0.527115	0.733047
Sinorhizobium_meliloti_NC_003078.fna	1.68333	0.375781		0.735755	0.672313	0.622119	0.580516	0.550562	0.360216	-0.0518772
Rhodopseudomonas_palustris_BisB18_NC_007925.fna	5.51384	0.350428		0.735378	0.627346	0.565612	0.521173	0.490876	0.266883	-0.0754706
Enterococcus_faecalis_V583_NC_004670.fna	0.017963	0.666759		0.735202	0.517501	0.417153	0.28045	0.166339	0.387367	0.736356
Staphylococcus_saprophyticus_NC_007350.fna	2.51658	0.667601		0.733854	0.510184	0.470275	0.443621	0.411362	0.649829	0.72237
Mycoplasma_synoviae_53_NC_007294.fna	0.799476	0.715048		0.733766	0.663278	0.614975	0.560781	0.506756	0.369976	0.750685
Pirellula_sp_NC_005027.fna	7.14558	0.445967		0.733018	0.555905	0.493095	0.459554	0.435741	0.39218	0.144417
Ralstonia_eutropha_JMP134_NC_007347.fna	3.80653	0.353248		0.7327	0.64027	0.595505	0.555608	0.52841	0.238981	-0.118654
Staphylococcus_aureus_RF122_NC_007622.fna	2.74253	0.672213		0.732483	0.524928	0.486009	0.454133	0.416505	0.620302	0.721478
Shewanella_denitrificans_OS217_NC_007954.fna	4.54591	0.548508		0.732229	0.573001	0.536988	0.500298	0.471651	0.430175	0.681761
Nitrobacter_winogradskyi_Nb_255_NC_007406.fna	3.40209	0.37951		0.732147	0.673704	0.634075	0.596914	0.572299	0.326252	-0.0266359
Geobacter_metallireducens_GS_15_NC_007517.fna	3.99742	0.404905		0.731328	0.703745	0.659421	0.619709	0.589607	0.457349	-0.0413663
Ralstonia_eutropha_H16_NC_008313.fna	4.05203	0.335341		0.728869	0.657393	0.606706	0.56099	0.531738	0.262941	-0.128046
Burkholderia_xenovorans_LB400_NC_007951.fna	4.89584	0.372441		0.728459	0.647446	0.593836	0.563279	0.54076	0.172804	-0.0662227
Caulobacter_crescentus_NC_002696.fna	4.01695	0.32786		0.727656	0.557571	0.489282	0.441263	0.406167	0.189909	-0.175225
Treponema_denticola_ATCC_35405_NC_002967.fna	2.8432	0.621262		0.726859	0.729974	0.720802	0.704378	0.68157	0.490582	0.848377
Helicobacter_hepaticus_NC_004917.fna	1.79915	0.640687		0.725193	0.460799	0.373203	0.324545	0.286403	0.319002	0.757013
Xanthomonas_oryzae_KACC10331_NC_006834.fna	4.94144	0.363067		0.723046	0.616079	0.574379	0.542659	0.517659	0.250397	-0.107496
Nostoc_sp_NC_003240.fna	0.186614	0.59772		0.722778	0.501548	0.452837	0.41689	0.364837	0.503946	0.704113
Xanthomonas_oryzae_MAFF_311018_NC_007705.fna	4.94022	0.362987		0.72239	0.6164	0.575223	0.543653	0.518683	0.253275	-0.107238
Staphylococcus_aureus_Mu50_NC_002774.fna	0.025107	0.710678		0.721978	0.499868	0.330265	0.216024	0.118489	0.377359	0.696848
Xanthomonas_campestris_vesicatoria_85-10_NC_007508.fna	5.17847	0.352517		0.720206	0.613762	0.566939	0.531295	0.50502	0.225027	-0.117697
Streptococcus_pyogenes_MGAS315_NC_004070.fna	1.90052	0.614073		0.71955	0.576377	0.54416	0.525703	0.504431	0.587419	0.813722
Rhodobacter_sphaeroides_2_4_1_NC_007490.fna	0.100828	0.361665		0.719473	0.644359	0.59111	0.542844	0.489411	0.290495	-0.137869
Streptococcus_pyogenes_SSI-1_NC_004606.fna	1.89427	0.614497		0.719348	0.575642	0.543151	0.524742	0.503583	0.585043	0.813169
Buchnera_sp_NC_002528.fna	0.640681	0.736875		0.71865	0.596297	0.522033	0.47327	0.428295	0.398542	0.713716
Streptococcus_pyogenes_MGAS8232_NC_003485.fna	1.89502	0.614534		0.717401	0.574908	0.543157	0.525221	0.50421	0.587524	0.814401
Streptococcus_pyogenes_MGAS2096_NC_008023.fna	1.86035	0.612708		0.716576	0.588111	0.558846	0.541544	0.521348	0.589924	0.82017
Xylella_fastidiosa_NC_002488.fna	2.67931	0.473259		0.715901	0.61289	0.589898	0.557702	0.530004	0.554733	0.257046
Ralstonia_metallidurans_CH34_NC_007973.fna	3.92809	0.361797		0.714116	0.600645	0.553037	0.518815	0.495039	0.241007	-0.133244
Streptococcus_pyogenes_MGAS5005_NC_007297.fna	1.83855	0.614656		0.713853	0.573027	0.542307	0.523929	0.502897	0.591062	0.815065
Anabaena_variabilis_ATCC_29413.fna	0.366354	0.594668		0.713303	0.522508	0.479039	0.442768	0.386137	0.538271	0.745094
Xanthomonas_axonopodis_pv_citri_str_306.fna	5.17555	0.352281		0.71254	0.602242	0.555187	0.519904	0.494158	0.227331	-0.122545
Streptococcus_pyogenes_MGAS9429_NC_008021.fna	1.83647	0.61462		0.711991	0.572564	0.542387	0.524592	0.503679	0.586302	0.813979
Burkholderia_xenovorans_LB400_NC_007952.fna	3.36352	0.371645		0.711906	0.631278	0.577396	0.547909	0.525953	0.168978	-0.0709101
Bordetella_pertussis_NC_002929.fna	4.08619	0.322794		0.711169	0.642604	0.564785	0.510478	0.475718	0.150922	-0.14512
Streptococcus_pyogenes_MGAS10270_NC_008022.fna	1.92825	0.615701		0.710061	0.568318	0.537301	0.519811	0.499367	0.58897	0.812607
Streptococcus_pyogenes_M1_GAS_NC_002737.fna	1.85244	0.614865		0.709864	0.569484	0.538792	0.520777	0.500292	0.589037	0.813576
Bradyrhizobium_japonicum_NC_004463.fna	9.10583	0.359406		0.709755	0.616568	0.564997	0.525113	0.495123	0.297897	-0.0961512
Ralstonia_solanacearum_NC_003296.fna	2.09451	0.331338		0.709233	0.657449	0.615179	0.5806	0.557163	0.261689	-0.139803
Azoarcus_sp_EbN1_NC_006513.fna	4.29623	0.348785		0.708887	0.615545	0.563032	0.528758	0.504947	0.275459	-0.119021
Streptococcus_pyogenes_MGAS10750_NC_008024.fna	1.93711	0.616841		0.708389	0.570775	0.541705	0.524762	0.504609	0.595107	0.81359
Ralstonia_solanacearum_NC_003295.fna	3.71641	0.32963		0.708058	0.631519	0.584697	0.547777	0.524315	0.235329	-0.14157
Buchnera_aphidicola_Sg_NC_004061.fna	0.641454	0.746694		0.707701	0.531736	0.470527	0.420184	0.370939	0.396473	0.722386
Streptococcus_pyogenes_MGAS10394_NC_006086.fna	1.89988	0.613149		0.70725	0.568172	0.536099	0.517961	0.497551	0.580948	0.813371
Bordetella_bronchiseptica_NC_002927.fna	5.33918	0.31923		0.706379	0.648326	0.571789	0.519791	0.492354	0.184244	-0.141902
Ralstonia_eutropha_JMP134_NC_007348.fna	2.72615	0.350165		0.705305	0.630137	0.590162	0.554741	0.530675	0.263435	-0.128978
Geobacter_metallireducens_GS_15_NC_007515.fna	0.013762	0.475222		0.704546	0.69755	0.626767	0.543646	0.438314	0.252072	0.43362
Xanthomonas_campestris_8004_NC_007086.fna	5.14871	0.35043		0.704517	0.613762	0.570106	0.536111	0.511189	0.241115	-0.124179
Thiobacillus_denitrificans_ATCC_25259_NC_007404.fna	2.90981	0.339328		0.703573	0.605505	0.53883	0.502873	0.479097	0.151515	-0.139074
Bordetella_parapertussis_NC_002928.fna	4.77355	0.319		0.702746	0.643288	0.566102	0.514035	0.486298	0.178233	-0.141961
Streptococcus_pyogenes_MGAS6180_NC_007296.fna	1.89757	0.616468		0.70266	0.565873	0.536137	0.518892	0.498975	0.589035	0.813195
Sphingopyxis_alaskensis_RB2256_NC_008048.fna	3.34517	0.344985		0.701984	0.621467	0.567096	0.520891	0.490718	0.320982	-0.079829
Burkholderia_xenovorans_LB400_NC_007953.fna	1.47178	0.382729		0.700914	0.634951	0.592521	0.566652	0.546605	0.226413	-0.0786832
Xanthomonas_campestris_NC_003902.fna	5.07619	0.349313		0.699007	0.60912	0.565768	0.531925	0.507061	0.239889	-0.125642
Staphylococcus_epidermidis_ATCC_12228_NC_005005.fna	0.017261	0.720121		0.698948	0.335102	0.260654	0.180406	0.0929212	0.440726	0.693251
Xylella_fastidiosa_Temecula1_NC_004556.fna	2.5198	0.482236		0.695686	0.591049	0.568641	0.537321	0.509893	0.54261	0.331617
Lactobacillus_johnsonii_NCC_533_NC_005362.fna	1.99268	0.653888		0.695062	0.564193	0.545127	0.522673	0.489039	0.478857	0.745884
Nostoc_sp_NC_003270.fna	0.04034	0.591448		0.693815	0.536538	0.489981	0.429175	0.335835	0.439172	0.736948
Ralstonia_metallidurans_CH34_NC_007974.fna	2.58008	0.364006		0.693073	0.590424	0.549331	0.519358	0.497691	0.284978	-0.138955
Mycoplasma_gallisepticum_NC_004829.fna	0.996422	0.6855		0.692237	0.301984	0.273627	0.259346	0.240922	0.410567	0.681232
Campylobacter_jejuni_NC_002163.fna	1.64148	0.694514		0.688517	0.562682	0.509694	0.466983	0.42186	0.385006	0.783009
Deinococcus_radiodurans_NC_000959.fna	0.045704	0.437883		0.685406	0.653386	0.610366	0.553128	0.454437	0.32992	-0.00615484
Chlamydophila_abortus_S26_3_NC_004552.fna	1.14438	0.601336		0.68491	0.586891	0.564998	0.52958	0.486273	0.473807	0.804181
Anabaena_variabilis_ATCC_29413_NC_007411.fna	0.035762	0.61501		0.683862	0.500109	0.43975	0.388633	0.30503	0.407542	0.728594
Campylobacter_jejuni_RM1221_NC_003912.fna	1.77783	0.696939		0.683598	0.55764	0.505666	0.464072	0.41985	0.396586	0.781289
Streptococcus_agalactiae_2603_NC_004116.fna	2.16027	0.643534		0.68269	0.525729	0.500148	0.482983	0.45585	0.599404	0.778738
Streptococcus_agalactiae_A909_NC_007432.fna	2.12784	0.643776		0.680999	0.51955	0.492667	0.474734	0.447176	0.593576	0.77576
Mannheimia_succiniciproducens_MBEL55E_NC_006300.fna	2.31408	0.57462		0.679132	0.651097	0.637992	0.616273	0.591326	0.498953	0.78075
Streptococcus_agalactiae_NEM316_NC_004368.fna	2.21149	0.643726		0.677617	0.530009	0.505907	0.48931	0.46247	0.604252	0.78147
Rhodopseudomonas_palustris_BisB5_NC_007958.fna	4.89272	0.351922		0.671387	0.57761	0.527633	0.492135	0.465564	0.287683	-0.0831268
Staphylococcus_epidermidis_ATCC_12228_NC_005004.fna	0.024365	0.707285		0.667638	0.37578	0.330655	0.244089	0.16209	0.49506	0.709854
Archaeoglobus_fulgidus_NC_000917.fna	2.1784	0.514183		0.667615	0.591318	0.558127	0.523278	0.486415	0.394892	0.573496
Chlamydophila_caviae_NC_003361.fna	1.17339	0.607771		0.667048	0.557913	0.539538	0.510267	0.472043	0.502975	0.793836
Desulfotalea_psychrophila_LSv54_NC_006138.fna	3.52338	0.531888		0.666079	0.605167	0.569186	0.538519	0.509129	0.496475	0.718869
Bifidobacterium_longum_NC_004307.fna	2.25664	0.398802		0.665942	0.562286	0.528878	0.496032	0.466042	0.307478	-0.104407
Chlamydia_muridarum_NC_002620.fna	1.07295	0.596617		0.665741	0.540456	0.513351	0.49626	0.471382	0.50355	0.804591
Rhodopseudomonas_palustris_CGA009_NC_005296.fna	5.45921	0.349619		0.664982	0.558745	0.511496	0.477909	0.452088	0.304452	-0.10046
Neorickettsia_sennetsu_Miyayama_NC_007798.fna	0.859006	0.589157		0.664599	0.558373	0.535515	0.517865	0.493572	0.379266	0.807602
Borrelia_burgdorferi_NC_001857.fna	0.053561	0.718377		0.663186	0.537398	0.476397	0.428872	0.349666	0.342711	0.752144
Chlamydophila_felis_Fe_C-56_NC_007899.fna	1.16624	0.606246		0.662881	0.553982	0.527479	0.497672	0.460717	0.416439	0.797075
Methanosarcina_acetivorans_NC_003552.fna	5.75149	0.573191		0.661006	0.687934	0.646319	0.619764	0.597463	0.233139	0.859927
Streptococcus_pneumoniae_TIGR4_NC_003028.fna	2.16084	0.603029		0.658559	0.547067	0.504929	0.479442	0.456462	0.473979	0.815433
Corynebacterium_jeikeium_K411_NC_003080.fna	0.014323	0.462263		0.657355	0.53981	0.426254	0.31473	0.207722	0.341905	-0.00879325
Mycoplasma_mobile_163K_NC_006908.fna	0.777079	0.750487		0.655498	0.524499	0.496804	0.451199	0.411274	0.364281	0.763251
Streptococcus_pneumoniae_R6_NC_003098.fna	2.03862	0.60284		0.654245	0.539987	0.494637	0.469042	0.447746	0.452238	0.812652
Nostoc_sp_NC_003272.fna	6.41377	0.586525		0.654047	0.459309	0.42403	0.395843	0.348419	0.512322	0.709884
Desulfovibrio_vulgaris_Hildenborough_NC_002937.fna	3.57086	0.368574		0.653502	0.467618	0.437079	0.413696	0.395031	0.30368	-0.211872
Bacillus_cereus_ZK_NC_007105.fna	0.053501	0.680548		0.649712	0.503543	0.483232	0.437504	0.33264	0.594665	0.741535
Methanosarcina_barkeri_fusaro_NC_007355.fna	4.83741	0.60724		0.649407	0.663512	0.622064	0.597188	0.575771	0.2255	0.846661
Anabaena_variabilis_ATCC_29413_NC_007413.fna	6.36573	0.585786		0.648422	0.455747	0.421478	0.393054	0.345479	0.511885	0.708342
Chromohalobacter_salexigens_DSM_3043_NC_007963.fna	3.69665	0.360881		0.647298	0.552618	0.511019	0.476965	0.453825	0.330843	-0.164734
Methanosarcina_mazei_NC_003901.fna	4.09635	0.585151		0.646854	0.669393	0.623426	0.597726	0.576066	0.197728	0.850821
Bacillus_anthracis_Ames_0581_NC_007322.fna	0.181677	0.674703		0.64597	0.522595	0.515457	0.494663	0.43462	0.640361	0.750245
Chlamydia_trachomatis_NC_000117.fna	1.04252	0.586927		0.644513	0.536014	0.516879	0.501245	0.477865	0.547969	0.782989
Psychrobacter_cryohalolentis_K5_NC_007969.fna	3.05988	0.577087		0.643545	0.501041	0.485738	0.470197	0.453862	0.555466	0.68999
Colwellia_psychrerythraea_34H_NC_003910.fna	5.37318	0.619946		0.643147	0.501796	0.492712	0.47648	0.449136	0.60622	0.713488
Chlamydia_trachomatis_A_HAR-13_NC_007429.fna	1.04446	0.586974		0.642537	0.534023	0.515169	0.499562	0.47621	0.547193	0.782074
Psychrobacter_arcticum_273-4_NC_007204.fna	2.6507	0.571998		0.641585	0.504412	0.491073	0.474516	0.45517	0.555462	0.690221
Bacillus_cereus_ZK_NC_007103.fna	0.46637	0.668778		0.636079	0.504437	0.496274	0.485671	0.455464	0.690794	0.760314
Rhodopseudomonas_palustris_HaA2_NC_007778.fna	5.33166	0.339616		0.633968	0.540017	0.487251	0.453219	0.427305	0.256925	-0.104048
Synechocystis_PCC6803_NC_005229.fna	0.119895	0.570499		0.633421	0.493229	0.459976	0.417434	0.355412	0.589921	0.745268
Psychrobacter_cryohalolentis_K5_NC_007968.fna	0.041221	0.617355		0.623385	0.488235	0.453973	0.407454	0.326448	0.514132	0.719541
Prochlorococcus_marinus_NATL2A_NC_007335.fna	1.8429	0.64877		0.622748	0.487653	0.470208	0.462872	0.442848	0.589675	0.779842
Nostoc_sp_NC_003273.fna	0.055414	0.583896		0.619827	0.438164	0.393949	0.345476	0.278412	0.474275	0.71381
Streptococcus_thermophilus_CNRZ1066_NC_006449.fna	1.79623	0.609186		0.619181	0.47805	0.443861	0.422931	0.400626	0.47571	0.792
Streptococcus_thermophilus_LMG_18311_NC_006448.fna	1.79685	0.609083		0.61665	0.475826	0.44155	0.42041	0.398273	0.472272	0.791019
Wolbachia_endosymbiont_of_Drosophila_melanogaster_NC_002978.fna	1.26778	0.647652		0.61663	0.53024	0.519301	0.508959	0.474064	0.543189	0.773406
Borrelia_garinii_PBi_NC_006129.fna	0.05556	0.735349		0.608971	0.522088	0.476251	0.421574	0.329479	0.335944	0.730696
Borrelia_burgdorferi_NC_001318.fna	0.910724	0.71402		0.605738	0.484518	0.442473	0.414515	0.388908	0.512577	0.769416
Staphylococcus_aureus_USA300_NC_007792.fna	0.037136	0.713324		0.605384	0.406821	0.282325	0.181792	0.11086	0.309594	0.674827
Synechocystis_PCC6803_NC_005232.fna	0.106004	0.572846		0.60172	0.474624	0.443078	0.399997	0.34074	0.518723	0.735712
Nostoc_sp_NC_003267.fna	0.101965	0.589742		0.598126	0.456311	0.426272	0.391156	0.322299	0.499891	0.70689
Anaplasma_marginale_St_Maries_NC_004842.fna	1.19769	0.502373		0.596685	0.536874	0.520298	0.489237	0.460919	0.355353	0.467403
Burkholderia_pseudomallei_K96243_NC_006350.fna	4.07454	0.322801		0.595857	0.500153	0.448079	0.426209	0.409314	0.210547	-0.120894
Prochlorococcus_marinus_CCMP1375_NC_005042.fna	1.75108	0.635579		0.595616	0.458155	0.442379	0.437926	0.418245	0.62941	0.76326
Burkholderia_pseudomallei_1710b_NC_007434.fna	4.12629	0.32394		0.59517	0.498044	0.446476	0.424744	0.407543	0.213642	-0.121332
Burkholderia_mallei_ATCC_23344_NC_006348.fna	3.51015	0.318458		0.594764	0.494314	0.441048	0.417669	0.398555	0.209264	-0.123942
Burkholderia_thailandensis_E264_NC_007651.fna	3.8092	0.327138		0.592555	0.489336	0.438135	0.416251	0.399297	0.196632	-0.121113
Borrelia_garinii_PBi_NC_006156.fna	0.904246	0.716952		0.58914	0.476547	0.447133	0.425292	0.40254	0.544153	0.760975
Borrelia_afzelii_PKo_NC_008277.fna	0.905394	0.716889		0.587976	0.469119	0.431392	0.405786	0.382013	0.522127	0.763425
Candidatus_Blochmannia_pennsylvanicus_BPEN_NC_007292.fna	0.791654	0.704353		0.587001	0.4444	0.391097	0.356045	0.314898	0.32856	0.641912
Rhodobacter_sphaeroides_2_4_1_NC_007493.fna	3.18861	0.309944		0.585866	0.510947	0.446671	0.407879	0.380397	0.169193	-0.180665
Burkholderia_383_NC_007510.fna	3.69413	0.337949		0.583706	0.490362	0.447507	0.427677	0.411911	0.193227	-0.130669
Buchnera_aphidicola_NC_004545.fna	0.61598	0.746586		0.583402	0.362033	0.315524	0.279081	0.230904	0.263849	0.656954
Myxococcus_xanthus_DK_1622_NC_008095.fna	9.13976	0.311088		0.582574	0.433314	0.384538	0.36233	0.342991	0.258986	-0.259186
Burkholderia_383_NC_007509.fna	1.39507	0.347252		0.582028	0.502163	0.459716	0.438883	0.422685	0.220117	-0.132197
Synechocystis_PCC6803_NC_005231.fna	0.044343	0.513813		0.578792	0.520478	0.495524	0.43397	0.348091	0.515618	0.549691
Desulfovibrio_vulgaris_Hildenborough_NC_005863.fna	0.202301	0.343152		0.578437	0.414066	0.392511	0.376748	0.35384	0.295348	-0.238789
Mycoplasma_pulmonis_NC_002771.fna	0.963879	0.733635		0.57725	0.47051	0.425268	0.394148	0.359516	0.319984	0.780519
Methanococcoides_burtonii_DSM_6242_NC_007955.fna	2.57503	0.592419		0.575514	0.560485	0.532199	0.513086	0.489155	0.361406	0.79577
Burkholderia_cenocepacia_AU_1054_NC_008060.fna	3.29456	0.330643		0.575472	0.486358	0.439866	0.418224	0.401683	0.175368	-0.132298
Aster_yellows_witches-broom_phytoplasma_AYWB_NC_007716.fna	0.706569	0.731137		0.575114	0.419476	0.374535	0.342962	0.312531	0.460738	0.750215
Mesoplasma_florum_L1_NC_006055.fna	0.793224	0.729795		0.573044	0.453981	0.453063	0.433723	0.400596	0.45238	0.752213
Lactobacillus_salivarius_UCC118_NC_007929.fna	1.82711	0.670588		0.57271	0.410225	0.396798	0.378882	0.347493	0.460767	0.717371
Onion_yellows_phytoplasma_NC_005303.fna	0.860631	0.72263		0.572169	0.411397	0.370631	0.341782	0.310591	0.468504	0.755445
Thermoplasma_acidophilum_NC_002578.fna	1.56491	0.540056		0.572159	0.597613	0.569815	0.538696	0.505383	0.364973	0.63274
Rhodobacter_sphaeroides_2_4_1_NC_007494.fna	0.943016	0.309886		0.571253	0.514489	0.45258	0.41353	0.3874	0.180077	-0.182179
Picrophilus_torridus_DSM_9790_NC_005877.fna	1.5459	0.640296		0.570573	0.594487	0.563619	0.524004	0.478459	0.418677	0.735366
Burkholderia_thailandensis_E264_NC_007650.fna	2.91477	0.31925		0.57008	0.476841	0.42458	0.403415	0.388568	0.200192	-0.12393
Burkholderia_pseudomallei_1710b_NC_007435.fna	3.18176	0.315392		0.569976	0.482156	0.428484	0.406649	0.391292	0.20537	-0.125956
Burkholderia_pseudomallei_K96243_NC_006351.fna	3.173	0.315062		0.569908	0.480908	0.427463	0.405857	0.390941	0.206601	-0.125648
Synechocystis_PCC6803_NC_005230.fna	0.103307	0.555209		0.569863	0.45461	0.432583	0.384373	0.302756	0.587286	0.701646
Burkholderia_mallei_ATCC_23344_NC_006349.fna	2.32538	0.310144		0.569143	0.4764	0.421185	0.398747	0.382286	0.21017	-0.128408
Thermoplasma_volcanium_NC_002689.fna	1.5848	0.600815		0.569123	0.566127	0.5581	0.54458	0.519854	0.549146	0.740341
Rickettsia_felis_URRWXCal2_NC_007109.fna	1.48515	0.675496		0.568777	0.556922	0.545569	0.519426	0.473617	0.477547	0.681401
Bacteroides_fragilis_NCTC_9434_NC_006873.fna	0.03656	0.677626		0.564866	0.588524	0.56221	0.488143	0.382336	0.39094	0.764982
Rickettsia_conorii_NC_003103.fna	1.26876	0.675612		0.563194	0.547189	0.54337	0.522563	0.483454	0.508147	0.676762
Borrelia_burgdorferi_NC_000956.fna	0.052971	0.727115		0.55763	0.409475	0.329136	0.274493	0.190027	0.374645	0.713679
Burkholderia_cenocepacia_AU_1054_NC_008062.fna	1.19609	0.329553		0.55749	0.47271	0.427512	0.406236	0.390421	0.188772	-0.136316
Lactobacillus_salivarius_UCC118_NC_007930.fna	0.242436	0.679103		0.55651	0.420538	0.410258	0.386019	0.340555	0.500177	0.716482
Mycobacterium_tuberculosis_CDC1551_NC_000962.fna	4.40384	0.343892		0.555785	0.446857	0.40991	0.382164	0.356688	0.221421	-0.222993
Mycobacterium_bovis_NC_002945.fna	4.34549	0.34367		0.555533	0.446375	0.409393	0.381431	0.355884	0.22269	-0.223239
Synechocystis_PCC6803_NC_000911.fna	3.57347	0.522797		0.555517	0.437022	0.407902	0.370476	0.33371	0.571828	0.544136
Mycobacterium_tuberculosis_H37Rv_NC_002755.fna	4.41153	0.343859		0.555367	0.446725	0.409658	0.381933	0.356397	0.221963	-0.223273
Borrelia_garinii_PBi_NC_006128.fna	0.027108	0.743987		0.554092	0.481979	0.447277	0.371405	0.244736	0.410378	0.711533
Rickettsia_bellii_RML369_C_NC_007940.fna	1.52208	0.683541		0.553592	0.539422	0.543408	0.5147	0.460978	0.458668	0.685668
Thiomicrospira_denitrificans_ATCC_33889_NC_007575.fna	2.20156	0.65538		0.552741	0.381534	0.363789	0.349332	0.329235	0.511075	0.728851
Burkholderia_383_NC_007511.fna	3.58708	0.332702		0.550058	0.466338	0.424944	0.405838	0.390875	0.20464	-0.139594
Chlamydophila_pneumoniae_J138_NC_002491.fna	1.22656	0.594185		0.54885	0.453536	0.439615	0.415621	0.387199	0.501161	0.768501
Chlamydophila_pneumoniae_TW_183_NC_005043.fna	1.22593	0.594238		0.548732	0.453489	0.439743	0.415763	0.387268	0.502678	0.768708
Chlamydophila_pneumoniae_AR39_NC_002179.fna	1.22985	0.594218		0.548587	0.45332	0.439281	0.415288	0.386851	0.498767	0.768636
Chlamydophila_pneumoniae_CWL029_NC_000922.fna	1.23023	0.594223		0.548491	0.453419	0.439615	0.415651	0.387188	0.502657	0.768537
Burkholderia_cenocepacia_AU_1054_NC_008061.fna	2.78846	0.331386		0.548319	0.468838	0.424989	0.404697	0.390093	0.190469	-0.13547
Borrelia_afzelii_PKo_NC_008274.fna	0.026533	0.741115		0.545684	0.464713	0.424336	0.336106	0.21954	0.327842	0.709299
Bacteroides_thetaiotaomicron_VPI-5482_NC_004703.fna	0.033038	0.527605		0.545671	0.616199	0.56196	0.493498	0.414206	0.258231	0.605693
Leptospira_interrogans_serovar_Copenhageni_NC_005824.fna	0.350181	0.650189		0.544199	0.535582	0.511465	0.483937	0.449907	0.209681	0.789293
Leptospira_interrogans_serovar_Lai_NC_004343.fna	0.358943	0.648557		0.542621	0.535124	0.511796	0.484814	0.450956	0.21946	0.789625
Leptospira_interrogans_serovar_Copenhageni_NC_005823.fna	4.27719	0.649505		0.53965	0.535052	0.511078	0.485377	0.459412	0.213002	0.790103
Leptospira_interrogans_serovar_Lai_NC_004342.fna	4.33224	0.649948		0.538343	0.53425	0.509986	0.484308	0.457748	0.207592	0.78997
Prochlorococcus_marinus_MIT_9312_NC_007577.fna	1.7092	0.687895		0.533959	0.426362	0.416958	0.409425	0.391503	0.531362	0.752556
Saccharophagus_degradans_2-40_NC_007912.fna	5.05753	0.541739		0.530794	0.403813	0.385556	0.371845	0.355179	0.465711	0.537678
Mycobacterium_leprae_NC_002677.fna	3.2682	0.422033		0.528044	0.403355	0.384604	0.361366	0.341535	0.270182	-0.174982
Mycobacterium_avium_paratuberculosis_NC_002944.fna	4.82978	0.307014		0.520305	0.438219	0.383954	0.351821	0.322761	0.175062	-0.22225
Borrelia_afzelii_PKo_NC_008273.fna	0.030017	0.707832		0.516896	0.381902	0.318365	0.263431	0.180889	0.269463	0.701807
Rhodobacter_sphaeroides_2_4_1_NC_007488.fna	0.114178	0.299261		0.516577	0.463355	0.39781	0.354252	0.313496	0.16656	-0.18138
Desulfotalea_psychrophila_LSv54_NC_006140.fna	0.014664	0.714403		0.514722	0.404651	0.310593	0.202299	0.109321	0.325734	0.749739
Wigglesworthia_brevipalpis_NC_004344.fna	0.697724	0.775211		0.514698	0.453445	0.393198	0.35055	0.316802	0.250404	0.68271
Candidatus_Pelagibacter_ubique_HTCC1062_NC_007205.fna	1.30876	0.703169		0.513711	0.386309	0.375992	0.352484	0.327185	0.498292	0.749467
Salinibacter_ruber_DSM_13855_NC_007678.fna	0.035505	0.420589		0.509928	0.532269	0.513241	0.466836	0.381261	0.370246	-0.0953676
Symbiobacterium_thermophilum_IAM14863_NC_006177.fna	3.56614	0.313316		0.508705	0.475664	0.425359	0.399117	0.377483	0.241721	-0.245984
Prochlorococcus_marinus_MED4_NC_005072.fna	1.65799	0.692008		0.508271	0.407259	0.400389	0.394732	0.377021	0.524103	0.742244
Dehalococcoides_ethenogenes_195_NC_002936.fna	1.46972	0.511497		0.505186	0.602697	0.603422	0.581145	0.558183	0.358069	0.56607
Rickettsia_prowazekii_NC_000963.fna	1.11152	0.709997		0.495182	0.449951	0.461633	0.44539	0.408474	0.474686	0.644153
Rickettsia_typhi_wilmington_NC_006142.fna	1.1115	0.710806		0.494344	0.435735	0.447276	0.432525	0.398901	0.470018	0.644408
Wolbachia_endosymbiont_of_Brugia_malayi_TRS_NC_006833.fna	1.08008	0.658209		0.494056	0.414254	0.416685	0.414084	0.399542	0.545545	0.735219
Salinibacter_ruber_DSM_13855_NC_007677.fna	3.55182	0.337833		0.481367	0.461574	0.433784	0.417786	0.403144	0.308717	-0.284876
Dehalococcoides_CBDB1_NC_007356.fna	1.3955	0.529741		0.476902	0.568472	0.565114	0.542424	0.521309	0.343617	0.631938
Mycobacterium_MCS_NC_008147.fna	0.215075	0.333916		0.470304	0.38517	0.354637	0.32649	0.296664	0.27899	-0.24493
Mycoplasma_pneumonia_NC_000912.fna	0.816394	0.59992		0.468782	0.34635	0.328341	0.308713	0.289971	0.448274	0.65164
Carboxydothermus_hydrogenoformans_Z2901_NC_007503.fna	2.40152	0.579503		0.466517	0.51897	0.514125	0.494428	0.471623	0.482099	0.727219
Thermoanaerobacter_tengcongensis_NC_003869.fna	2.68945	0.624291		0.465885	0.452556	0.465765	0.470744	0.465187	0.567722	0.790569
Thermobifida_fusca_YX_NC_007333.fna	3.64225	0.324971		0.45493	0.443436	0.425636	0.405128	0.384561	0.282201	-0.290865
Pseudoalteromonas_haloplanktis_TAC125_NC_007481.fna	3.21494	0.597652		0.453083	0.36536	0.363905	0.355973	0.34086	0.499969	0.596555
Moorella_thermoacetica_ATCC_39073_NC_007644.fna	2.62878	0.442085		0.452897	0.514008	0.479541	0.449682	0.425595	0.401634	0.118581
Borrelia_burgdorferi_NC_001849.fna	0.016823	0.76871		0.445382	0.245298	0.156023	0.0929286	0.0389861	0.231852	0.65717
Mycoplasma_mycoides_NC_005364.fna	1.2117	0.760343		0.435932	0.295138	0.317154	0.298026	0.260095	0.277071	0.698627
Methanospirillum_hungatei_JF-1_NC_007796.fna	3.54474	0.54851		0.435724	0.51902	0.495918	0.477318	0.458133	0.452243	0.677243
Pseudoalteromonas_haloplanktis_TAC125_NC_007482.fna	0.635328	0.606328		0.428148	0.346539	0.347617	0.34102	0.324389	0.507998	0.583423
Propionibacterium_acnes_KPA171202_NC_006085.fna	2.56026	0.399893		0.421823	0.34502	0.32605	0.303377	0.281419	0.309341	-0.25996
Thermococcus_kodakaraensis_KOD1_NC_006624.fna	2.08874	0.480045		0.421249	0.39181	0.378886	0.352098	0.326918	0.398004	0.206227
Mycoplasma_capricolum_ATCC_27343_NC_007633.fna	1.01002	0.762296		0.4211	0.287361	0.308221	0.298211	0.276107	0.339772	0.689351
Thermotoga_maritima_NC_000853.fna	1.86072	0.537523		0.420699	0.425782	0.420364	0.405466	0.392157	0.369899	0.565946
Methanosarcina_barkeri_fusaro_NC_007349.fna	0.036358	0.664063		0.409631	0.382357	0.34204	0.269219	0.177017	0.163487	0.717683
Leifsonia_xyli_xyli_CTCB0_NC_006087.fna	2.58416	0.32324		0.400618	0.370334	0.355376	0.344354	0.331362	0.323093	-0.251353
Haloquadratum_walsbyi_NC_008212.fna	3.13249	0.521361		0.39695	0.348195	0.343171	0.333765	0.321174	0.454667	0.39888
Mycoplasma_genitalium_NC_000908.fna	0.580076	0.683109		0.396757	0.238763	0.230847	0.227413	0.215268	0.58789	0.718273
Francisella_tularensis_FSC_198_NC_008245.fna	1.89262	0.6774		0.396546	0.301124	0.319612	0.313683	0.288018	0.4551	0.666104
Francisella_tularensis_tularensis_NC_006570.fna	1.89282	0.677407		0.396545	0.301137	0.319646	0.313723	0.288043	0.455032	0.66611
Francisella_tularensis_holarctica_NC_007880.fna	1.89599	0.678474		0.393172	0.30023	0.318821	0.313627	0.287831	0.450776	0.665679
Rhodococcus_RHA1_NC_008270.fna	0.442536	0.359894		0.389763	0.321702	0.299727	0.286067	0.269071	0.314261	-0.276127
Rickettsia_felis_URRWXCal2_NC_007110.fna	0.062829	0.6642		0.389258	0.356557	0.381334	0.362746	0.301049	0.488289	0.661518
Streptomyces_avermitilis_NC_004719.fna	0.094287	0.30754		0.385164	0.388221	0.388577	0.380441	0.344234	0.187837	-0.275347
Nocardia_farcinica_IFM10152_NC_006362.fna	0.184026	0.328464		0.383748	0.295059	0.27366	0.257105	0.236772	0.285348	-0.267857
Anaeromyxobacter_dehalogenans_2CP-C_NC_007760.fna	5.01348	0.250947		0.369741	0.24129	0.215553	0.203781	0.19505	0.100784	-0.234224
Natronomonas_pharaonis_NC_007428.fna	0.023486	0.394065		0.366882	0.335178	0.329931	0.304137	0.253801	0.381454	-0.151973
Pyrobaculum_aerophilum_NC_003364.fna	2.22243	0.486375		0.362833	0.260302	0.265177	0.250878	0.236376	0.335753	0.172966
Trichodesmium_erythraeum_IMS101_NC_008312.fna	7.75011	0.658566		0.358097	0.267307	0.268869	0.268082	0.247067	0.416947	0.691941
Rhodococcus_RHA1_NC_008271.fna	0.332361	0.350884		0.357897	0.290963	0.271889	0.259741	0.244958	0.283986	-0.281562
Rickettsia_felis_URRWXCal2_NC_007111.fna	0.039263	0.668084		0.352509	0.324996	0.35802	0.340637	0.270747	0.459213	0.633255
Nocardia_farcinica_IFM10152_NC_006363.fna	0.087093	0.315858		0.348535	0.281013	0.247898	0.229285	0.203688	0.19707	-0.283519
Thermus_thermophilus_HB27_NC_005838.fna	0.232605	0.308373		0.347385	0.310966	0.303369	0.289481	0.264528	0.145633	-0.264703
Methanococcus_jannaschii_NC_000909.fna	1.66497	0.685729		0.347126	0.243217	0.240942	0.23607	0.221045	0.406669	0.712504
Clostridium_acetobutylicum_NC_001988.fna	0.192	0.690885		0.343641	0.349224	0.405996	0.415464	0.390546	0.641928	0.691835
Thermus_thermophilus_HB27_NC_005835.fna	1.89488	0.305627		0.339464	0.280909	0.272721	0.255221	0.229199	0.144035	-0.274329
Rhodococcus_RHA1_NC_008269.fna	1.12308	0.349499		0.338077	0.273774	0.259186	0.252078	0.240747	0.308807	-0.287362
Thermus_thermophilus_HB8_NC_006461.fna	1.84974	0.304818		0.336154	0.276899	0.268575	0.249929	0.22316	0.148839	-0.275201
Thermus_thermophilus_HB8_NC_006462.fna	0.256992	0.306438		0.333688	0.295914	0.2872	0.271462	0.244788	0.15788	-0.27337
Nocardia_farcinica_IFM10152_NC_006361.fna	6.02123	0.291666		0.327023	0.249805	0.217029	0.211647	0.205518	0.14088	-0.260852
Clostridium_acetobutylicum_NC_003030.fna	3.94088	0.690742		0.324235	0.338653	0.392103	0.412695	0.412308	0.628349	0.701837
Anaplasma_phagocytophilum_HZ_NC_007797.fna	1.47128	0.583641		0.322245	0.292174	0.318602	0.316864	0.303998	0.491353	0.641484
Candidatus_Blochmannia_floridanus_NC_005061.fna	0.705557	0.726168		0.317502	0.204657	0.207255	0.209102	0.186963	0.215422	0.607031
Natronomonas_pharaonis_NC_007427.fna	0.130989	0.427784		0.315002	0.295407	0.305707	0.301341	0.28359	0.463469	-0.131995
Fusobacterium_nucleatum_NC_003454.fna	2.1745	0.728484		0.311517	0.257382	0.268363	0.268609	0.255498	0.302422	0.727724
Clostridium_perfringens_SM101_NC_008265.fna	0.038092	0.718707		0.30846	0.258455	0.261504	0.231817	0.174402	0.283272	0.636292
Pyrococcus_furiosus_NC_003413.fna	1.90826	0.592301		0.305551	0.218823	0.213688	0.207612	0.195477	0.371617	0.630223
Streptomyces_coelicolor_NC_003903.fna	0.356023	0.309407		0.302284	0.318448	0.320344	0.316779	0.301985	0.220981	-0.291573
Nanoarchaeum_equitans_NC_005213.fna	0.490885	0.684405		0.297968	0.16299	0.169929	0.171507	0.167946	0.48801	0.64024
Corynebacterium_efficiens_YS-314_NC_004369.fna	3.14709	0.3686		0.297061	0.300607	0.302654	0.293173	0.277292	0.295089	-0.260739
Mycoplasma_penetrans_NC_004432.fna	1.35863	0.742825		0.296396	0.187606	0.216716	0.218014	0.203793	0.302443	0.710553
Haloarcula_marismortui_ATCC_43049_NC_006393.fna	0.132678	0.455177		0.282998	0.266845	0.282162	0.276331	0.254813	0.454341	-0.0821752
Aquifex_aeolicus_NC_001880.fna	0.039456	0.635619		0.27342	0.322591	0.329105	0.322558	0.289624	0.194145	0.71646
Mycobacterium_MCS_NC_008146.fna	5.70545	0.315466		0.271122	0.21072	0.192098	0.190913	0.183099	0.166359	-0.27572
Clostridium_perfringens_SM101_NC_008264.fna	0.012206	0.741766		0.270886	0.251297	0.241075	0.175141	0.116105	0.213479	0.622863
Haloarcula_marismortui_ATCC_43049_NC_006389.fna	0.033303	0.457466		0.250595	0.239849	0.249974	0.223544	0.179666	0.320588	-0.104411
Haloarcula_marismortui_ATCC_43049_NC_006391.fna	0.039521	0.399813		0.236472	0.220024	0.227395	0.207584	0.16158	0.26003	-0.22814
Rubrobacter_xylanophilus_DSM_9941_NC_008148.fna	3.22575	0.295234		0.235489	0.25619	0.23619	0.232317	0.223027	0.174293	-0.291484
Rhodococcus_RHA1_NC_008268.fna	7.80476	0.324842		0.231718	0.179773	0.169427	0.172153	0.168743	0.227248	-0.297069
Haloarcula_marismortui_ATCC_43049_NC_006390.fna	0.033452	0.44374		0.22905	0.231993	0.246762	0.232614	0.195389	0.403309	-0.141623
Methanococcus_jannaschii_NC_001733.fna	0.01655	0.711118		0.226582	0.1422	0.118646	0.0875196	0.0509226	0.255322	0.635602
Natronomonas_pharaonis_NC_007426.fna	2.59522	0.365598		0.221502	0.227735	0.245423	0.245477	0.23445	0.436613	-0.214367
Methanococcus_jannaschii_NC_001732.fna	0.058407	0.718065		0.218874	0.0652235	0.0622218	0.0482314	0.0426352	0.356306	0.689593
Clostridium_perfringens_NC_003042.fna	0.05431	0.745038		0.218385	0.170614	0.170998	0.147366	0.086868	0.373798	0.675773
Pyrococcus_abyssi_NC_000868.fna	1.76512	0.552861		0.213811	0.137258	0.132771	0.12255	0.110663	0.256245	0.408639
Bacillus_cereus_ATCC14579_NC_004721.fna	0.015274	0.619746		0.207762	0.206399	0.218706	0.182851	0.141208	0.376767	0.615261
Frankia_CcI3_NC_007777.fna	5.43363	0.299212		0.203296	0.246849	0.251788	0.254556	0.252411	0.223163	-0.283695
Clostridium_perfringens_SM101_NC_008263.fna	0.012397	0.733161		0.199568	0.200795	0.16145	0.129207	0.0803295	0.0451097	0.611614
Pyrococcus_horikoshii_NC_000961.fna	1.7385	0.58121		0.197496	0.147515	0.148842	0.142716	0.132834	0.21328	0.529069
Clostridium_perfringens_SM101_NC_008262.fna	2.89739	0.71751		0.195451	0.177612	0.216386	0.241554	0.240354	0.429754	0.652629
Lawsonia_intracellularis_PHE_MN1_00_NC_008011.fna	1.45762	0.667155		0.193955	0.160616	0.204708	0.225851	0.220677	0.390621	0.676217
Clostridium_perfringens_NC_003366.fna	3.03143	0.714339		0.182781	0.163788	0.202617	0.227577	0.226235	0.445363	0.650562
Streptomyces_avermitilis_NC_003155.fna	9.02561	0.292834		0.182558	0.203376	0.213194	0.227678	0.225142	0.162446	-0.297321
Clostridium_perfringens_ATCC_13124_NC_008261.fna	3.25668	0.716208		0.179442	0.159272	0.198027	0.2239	0.223753	0.462441	0.651652
Haloarcula_marismortui_ATCC_43049_NC_006397.fna	0.28805	0.42771		0.17867	0.197145	0.220469	0.222443	0.211323	0.471589	-0.205882
Frankia_alni_ACN14a_NC_008278.fna	7.49793	0.271719		0.17491	0.207649	0.208971	0.212759	0.212864	0.196711	-0.268965
Aquifex_aeolicus_NC_000918.fna	1.55133	0.565238		0.173217	0.238672	0.253686	0.252651	0.24536	0.175191	0.547697
Halobacterium_sp_NC_002608.fna	0.365425	0.407758		0.172424	0.140189	0.152976	0.155713	0.148673	0.419358	-0.252466
Streptomyces_coelicolor_NC_003904.fna	0.031317	0.278826		0.171006	0.234586	0.252679	0.247227	0.203763	0.142865	-0.28837
Baumannia_cicadellinicola_Homalodisca_coagulata_NC_007984.fna	0.686194	0.66761		0.166351	0.0850662	0.145477	0.176756	0.166418	0.341512	0.527763
Clostridium_tetani_E88_NC_004557.fna	2.79925	0.712507		0.158401	0.149343	0.203049	0.235984	0.237216	0.540515	0.650793
Halobacterium_sp_NC_001869.fna	0.191346	0.420913		0.147228	0.115702	0.129743	0.131946	0.125785	0.395066	-0.238184
Methanobacterium_thermoautotrophicum_NC_000916.fna	1.75138	0.504561		0.145183	0.218377	0.226616	0.213812	0.197115	0.247299	0.240992
Lawsonia_intracellularis_PHE_MN1_00_NC_008012.fna	0.027048	0.709516		0.140783	0.0647269	0.102517	0.104368	0.0628687	0.331808	0.670669
Clostridium_tetani_E88_NC_004565.fna	0.074082	0.754718		0.136048	0.0840381	0.088288	0.0935088	0.0664454	0.323271	0.619088
Haloarcula_marismortui_ATCC_43049_NC_006392.fna	0.05006	0.426508		0.135219	0.136386	0.155233	0.149269	0.116461	0.233586	-0.233112
Haloquadratum_walsbyi_NC_008213.fna	0.046867	0.523268		0.13452	0.155479	0.159915	0.157523	0.142408	0.331057	0.273299
Haloarcula_marismortui_ATCC_43049_NC_006394.fna	0.1553	0.416671		0.133236	0.112848	0.129851	0.136714	0.132324	0.467977	-0.240428
Ehrlichia_chaffeensis_Arkansas_NC_007799.fna	1.17625	0.698993		0.132694	0.0883488	0.142414	0.167963	0.160625	0.387776	0.63047
Ehrlichia_canis_Jake_NC_007354.fna	1.31503	0.710423		0.127055	0.086932	0.143726	0.169363	0.160869	0.396552	0.625507
Haloarcula_marismortui_ATCC_43049_NC_006395.fna	0.410554	0.408809		0.125556	0.17197	0.199553	0.205147	0.199716	0.418405	-0.235552
Haloarcula_marismortui_ATCC_43049_NC_006396.fna	3.13172	0.376361		0.123418	0.147364	0.172848	0.181013	0.177687	0.376647	-0.267315
Streptomyces_coelicolor_NC_003888.fna	8.66751	0.278813		0.123034	0.156616	0.175465	0.195617	0.19778	0.160469	-0.296673
Halobacterium_sp_NC_002607.fna	2.01424	0.32087		0.111757	0.0975954	0.114916	0.119087	0.111247	0.273186	-0.301168
Sulfolobus_tokodaii_NC_003106.fna	2.69476	0.672133		0.0884296	0.0758625	0.12506	0.150311	0.152194	0.411114	0.611315
Lawsonia_intracellularis_PHE_MN1_00_NC_008013.fna	0.039794	0.707669		0.0800176	0.0745313	0.122935	0.123352	0.0803237	0.387631	0.635713
Methanosphaera_stadtmanae_NC_007681.fna	1.7674	0.723663		0.0758983	0.0403905	0.0924005	0.120543	0.11438	0.1921	0.653748
Lawsonia_intracellularis_PHE_MN1_00_NC_008014.fna	0.194553	0.670907		0.0714515	0.0991912	0.167184	0.196871	0.194766	0.527596	0.668306
Sulfolobus_solfataricus_NC_002754.fna	2.99225	0.642128		0.0111517	-0.0336931	0.0136625	0.0398516	0.0475237	0.358254	0.55626
Ehrlichia_ruminantium_Welgevonden_NC_005295.fna	1.51635	0.725212		-0.0521334	-0.0554573	0.0206142	0.066648	0.0752552	0.337705	0.563885
Ehrlichia_ruminantium_str_Welgevonden_NC_006832.fna	1.51298	0.725211		-0.0523487	-0.0555485	0.0204457	0.0664403	0.0749437	0.336367	0.563955
Ehrlichia_ruminantium_Gardel_NC_006831.fna	1.49992	0.724874		-0.0528879	-0.058387	0.0175427	0.0626973	0.0706547	0.343455	0.564642
Sulfolobus_acidocaldarius_DSM_639_NC_007181.fna	2.22596	0.632924		-0.0970134	-0.0854621	-0.0236732	0.0106346	0.0245418	0.437301	0.555993
FakeEcoli.fna	5.3	0.499489		-0.0979377	-0.126132	-0.0859419	-0.059735	-0.0365404	0.0276069	-0.01446
Methanopyrus_kandleri_NC_003551.fna	1.69497	0.388408		-0.151459	-0.066594	-0.0203814	-0.000299318	0.00876009	0.156855	-0.375552
Aeropyrum_pernix_NC_000854.fna	1.66969	0.436887		-0.30271	-0.194084	-0.0994973	-0.0683622	-0.0505685	0.360167	-0.307448
