# Supplementary material for: Reliability and applications of statistical methods based on oligonucleotide frequencies in bacterial and archaeal genomes
Source: BMC Genomics. 2008 Feb 28;9:104. doi: 10.1186/1471-2164-9-104 (PMC2289816; doi:10.1186/1471-2164-9-104)
Supplement: Additional file 3 — Y. pestis compared with sequenced bacterial and archaeal genomes using. A detailed Excel table and plot containing labels of all chromosomes and plasmids (column A) correlated with Y. pestis using di- to hexanucleotide ZOM (columns E-I, respectively), MCM and ROF measures (columns J and K, respectively). DNA sequence size and AT content is respectively found in columns B and C. [file 1471-2164-9-104-S3.xls]

## Sheet: Fake_vs_All_gc
Methanopyrus_kandleri_NC_003551.fna	1.69497	0.388408		-0.583108	-0.403775	-0.295648	-0.219519	-0.167307	0.128842	-0.366371
Aeropyrum_pernix_NC_000854.fna	1.66969	0.436887		-0.455602	-0.348027	-0.238912	-0.178372	-0.141858	0.286685	-0.288892
Haloarcula_marismortui_ATCC_43049_NC_006394.fna	0.1553	0.416671		-0.281354	-0.17086	-0.092027	-0.0371359	-0.00798071	0.399896	-0.229985
Halobacterium_sp_NC_001869.fna	0.191346	0.420913		-0.282505	-0.167785	-0.0809189	-0.0204056	0.0102839	0.371503	-0.209623
Thermus_thermophilus_HB8_NC_006461.fna	1.84974	0.304818		-0.0792093	-0.107431	-0.0781484	-0.0554562	-0.0321675	-0.0261598	-0.19479
Thermus_thermophilus_HB27_NC_005835.fna	1.89488	0.305627		-0.0762334	-0.103689	-0.0736718	-0.0502029	-0.0274365	-0.0257613	-0.193764
Thermus_thermophilus_HB8_NC_006462.fna	0.256992	0.306438		-0.060501	-0.093312	-0.0686446	-0.0449644	-0.0249087	-0.0292776	-0.191604
Thermus_thermophilus_HB27_NC_005838.fna	0.232605	0.308373		-0.0473252	-0.079499	-0.0520931	-0.0278744	-0.00888943	-0.00436196	-0.189397
Halobacterium_sp_NC_002608.fna	0.365425	0.407758		-0.221264	-0.117523	-0.0419177	0.0108628	0.0373289	0.359365	-0.188557
Haloarcula_marismortui_ATCC_43049_NC_006396.fna	3.13172	0.376361		-0.233236	-0.117466	-0.0167731	0.0495418	0.0826713	0.448384	-0.167288
Salinibacter_ruber_DSM_13855_NC_007677.fna	3.55182	0.337833		0.0535656	0.0577722	0.0821041	0.112398	0.128861	0.162258	-0.163773
Natronomonas_pharaonis_NC_007426.fna	2.59522	0.365598		-0.167351	-0.095747	-0.00823041	0.0458467	0.0705002	0.446984	-0.151969
Rubrobacter_xylanophilus_DSM_9941_NC_008148.fna	3.22575	0.295234		-0.332041	-0.198368	-0.0907948	-0.0123055	0.0315809	0.117644	-0.151951
Haloarcula_marismortui_ATCC_43049_NC_006392.fna	0.05006	0.426508		-0.213278	-0.0552407	0.030602	0.0684548	0.0733501	0.304888	-0.136047
Halobacterium_sp_NC_002607.fna	2.01424	0.32087		-0.139564	-0.0785022	-0.0157452	0.033959	0.0584228	0.197942	-0.133585
Haloarcula_marismortui_ATCC_43049_NC_006395.fna	0.410554	0.408809		-0.18187	-0.0485151	0.0497383	0.102721	0.125737	0.533679	-0.133062
Salinibacter_ruber_DSM_13855_NC_007678.fna	0.035505	0.420589		-0.09881	0.0136896	0.0915951	0.116357	0.114447	0.334779	-0.11774
Rhodococcus_RHA1_NC_008268.fna	7.80476	0.324842		-0.0269059	0.00416761	0.0252521	0.0586812	0.0785592	0.210844	-0.117429
Haloarcula_marismortui_ATCC_43049_NC_006397.fna	0.28805	0.42771		-0.160082	-0.0200318	0.0753655	0.129521	0.149867	0.55095	-0.110595
Streptomyces_coelicolor_NC_003904.fna	0.031317	0.278826		-0.184667	-0.0689027	0.00826696	0.0597509	0.0711094	0.0851789	-0.103646
Natronomonas_pharaonis_NC_007428.fna	0.023486	0.394065		-0.0711463	0.008961	0.077215	0.111967	0.117389	0.394585	-0.10142
Leifsonia_xyli_xyli_CTCB0_NC_006087.fna	2.58416	0.32324		0.00187311	0.0410529	0.068628	0.106602	0.128565	0.236512	-0.101105
Streptomyces_avermitilis_NC_003155.fna	9.02561	0.292834		-0.126086	-0.0588301	-0.00826308	0.0471816	0.0786497	0.107187	-0.100871
Natronomonas_pharaonis_NC_007427.fna	0.130989	0.427784		-0.0719956	0.0138713	0.0906279	0.133116	0.14855	0.50572	-0.0942099
Streptomyces_coelicolor_NC_003888.fna	8.66751	0.278813		-0.176582	-0.0883037	-0.0271931	0.0306202	0.0649096	0.102199	-0.0939153
Thermococcus_kodakaraensis_KOD1_NC_006624.fna	2.08874	0.480045		-0.146169	-0.108731	-0.0304015	0.0235108	0.0487088	0.434016	-0.0820903
Haloarcula_marismortui_ATCC_43049_NC_006391.fna	0.039521	0.399813		-0.0759393	0.0560019	0.133605	0.163975	0.146484	0.36007	-0.0816213
Rhodococcus_RHA1_NC_008271.fna	0.332361	0.350884		0.128416	0.141625	0.148084	0.166106	0.169756	0.308267	-0.0763635
Rhodococcus_RHA1_NC_008270.fna	0.442536	0.359894		0.133757	0.154389	0.163818	0.183862	0.189155	0.373777	-0.0756948
Rhodococcus_RHA1_NC_008269.fna	1.12308	0.349499		0.125763	0.14294	0.154353	0.174764	0.182695	0.350414	-0.0738207
Thermobifida_fusca_YX_NC_007333.fna	3.64225	0.324971		0.140666	0.165148	0.18838	0.215603	0.230609	0.314067	-0.0697636
Frankia_CcI3_NC_007777.fna	5.43363	0.299212		-0.0173839	0.0857931	0.119166	0.152564	0.173141	0.249669	-0.0680367
Streptomyces_coelicolor_NC_003903.fna	0.356023	0.309407		0.0295439	0.078989	0.118924	0.154473	0.168651	0.180508	-0.066038
Streptomyces_avermitilis_NC_004719.fna	0.094287	0.30754		0.0681897	0.0997998	0.129147	0.157432	0.159316	0.111601	-0.0645255
Frankia_alni_ACN14a_NC_008278.fna	7.49793	0.271719		-0.0611862	0.0465912	0.0743828	0.107229	0.130913	0.191412	-0.0564505
Anaeromyxobacter_dehalogenans_2CP-C_NC_007760.fna	5.01348	0.250947		-0.0393967	-0.0482866	-0.0185854	0.00912718	0.0360069	0.0185201	-0.053414
Myxococcus_xanthus_DK_1622_NC_008095.fna	9.13976	0.311088		0.290738	0.14606	0.148117	0.168285	0.184513	0.208619	-0.0452817
Mycobacterium_MCS_NC_008146.fna	5.70545	0.315466		0.0891957	0.125211	0.135243	0.160615	0.172722	0.19318	-0.0371652
Haloarcula_marismortui_ATCC_43049_NC_006393.fna	0.132678	0.455177		-0.134375	0.0257338	0.121523	0.17191	0.184132	0.568012	-0.0359886
Haloarcula_marismortui_ATCC_43049_NC_006389.fna	0.033303	0.457466		-0.179048	0.02661	0.12584	0.165955	0.156163	0.425278	-0.0309908
FakeEcoli.fna	5.3	0.499489		-0.122281	-0.206119	-0.156295	-0.0926389	-0.0455404	-0.097666	-0.0245214
Propionibacterium_acnes_KPA171202_NC_006085.fna	2.56026	0.399893		0.198001	0.248693	0.2803	0.303723	0.306869	0.508571	-0.023572
Nocardia_farcinica_IFM10152_NC_006363.fna	0.087093	0.315858		0.154095	0.208232	0.196563	0.204727	0.198991	0.231685	-0.0219286
Haloarcula_marismortui_ATCC_43049_NC_006390.fna	0.033452	0.44374		-0.0982135	0.0737105	0.163602	0.197027	0.184534	0.521941	-0.0179262
Rhodobacter_sphaeroides_2_4_1_NC_007493.fna	3.18861	0.309944		0.285648	0.214129	0.197719	0.199427	0.202637	0.166498	-0.0167465
Symbiobacterium_thermophilum_IAM14863_NC_006177.fna	3.56614	0.313316		0.262705	0.254689	0.236373	0.237691	0.240226	0.101778	-0.0156043
Nocardia_farcinica_IFM10152_NC_006361.fna	6.02123	0.291666		0.158435	0.173792	0.159842	0.17023	0.179838	0.159617	-0.0141561
Desulfovibrio_vulgaris_Hildenborough_NC_002937.fna	3.57086	0.368574		0.534794	0.227881	0.22751	0.248237	0.262228	0.405407	-0.0132262
Rhodobacter_sphaeroides_2_4_1_NC_007494.fna	0.943016	0.309886		0.277346	0.225452	0.209842	0.2124	0.217426	0.173375	-0.0126139
Nocardia_farcinica_IFM10152_NC_006362.fna	0.184026	0.328464		0.211172	0.221831	0.219546	0.226927	0.225536	0.238202	-0.0112114
Rhodobacter_sphaeroides_2_4_1_NC_007488.fna	0.114178	0.299261		0.254375	0.199565	0.183462	0.182266	0.173999	0.164365	-0.00978686
Burkholderia_thailandensis_E264_NC_007651.fna	3.8092	0.327138		0.339818	0.256205	0.221718	0.219553	0.213516	0.12317	-0.00548954
Desulfovibrio_vulgaris_Hildenborough_NC_005863.fna	0.202301	0.343152		0.550678	0.22861	0.226685	0.249938	0.256319	0.327865	-0.00494384
Burkholderia_mallei_ATCC_23344_NC_006348.fna	3.51015	0.318458		0.354259	0.266417	0.22737	0.222345	0.214522	0.111305	-0.00230662
Burkholderia_pseudomallei_K96243_NC_006350.fna	4.07454	0.322801		0.357831	0.276196	0.238637	0.23497	0.228074	0.124241	-1.97653e-05
Burkholderia_pseudomallei_1710b_NC_007434.fna	4.12629	0.32394		0.358921	0.276814	0.239472	0.235906	0.229065	0.126162	0.000174144
Burkholderia_thailandensis_E264_NC_007650.fna	2.91477	0.31925		0.356659	0.276454	0.234478	0.229581	0.224101	0.128731	0.00132053
Rhodobacter_sphaeroides_2_4_1_NC_007489.fna	0.105284	0.362382		0.382158	0.338839	0.319438	0.313148	0.295665	0.280364	0.00343831
Burkholderia_mallei_ATCC_23344_NC_006349.fna	2.32538	0.310144		0.36691	0.282738	0.236918	0.230536	0.224494	0.105876	0.00347174
Thiobacillus_denitrificans_ATCC_25259_NC_007404.fna	2.90981	0.339328		0.380471	0.325603	0.298536	0.29706	0.290731	0.194823	0.0064987
Burkholderia_pseudomallei_K96243_NC_006351.fna	3.173	0.315062		0.373528	0.294461	0.250631	0.245444	0.239876	0.124368	0.00719955
Burkholderia_pseudomallei_1710b_NC_007435.fna	3.18176	0.315392		0.375258	0.297907	0.254685	0.249992	0.244733	0.123745	0.00820731
Burkholderia_cenocepacia_AU_1054_NC_008060.fna	3.29456	0.330643		0.365275	0.289754	0.259073	0.254884	0.247301	0.136136	0.0140326
Burkholderia_383_NC_007510.fna	3.69413	0.337949		0.372995	0.292662	0.264754	0.261824	0.255069	0.16393	0.0170993
Burkholderia_cenocepacia_AU_1054_NC_008062.fna	1.19609	0.329553		0.36806	0.295653	0.263844	0.258382	0.250914	0.157617	0.0182087
Rhodobacter_sphaeroides_2_4_1_NC_007490.fna	0.100828	0.361665		0.400004	0.34056	0.321562	0.315907	0.296315	0.231559	0.0188754
Corynebacterium_efficiens_YS-314_NC_004369.fna	3.14709	0.3686		0.261985	0.303703	0.315146	0.320175	0.318158	0.273694	0.0195714
Burkholderia_cenocepacia_AU_1054_NC_008061.fna	2.78846	0.331386		0.379273	0.306218	0.272248	0.267702	0.261372	0.17174	0.0221206
Burkholderia_383_NC_007511.fna	3.58708	0.332702		0.385753	0.304705	0.271017	0.266763	0.260304	0.189083	0.0232122
Caulobacter_crescentus_NC_002696.fna	4.01695	0.32786		0.393974	0.314916	0.29086	0.282186	0.274244	0.113342	0.0306224
Azoarcus_sp_EbN1_NC_006513.fna	4.29623	0.348785		0.42032	0.348812	0.3216	0.318071	0.311383	0.27808	0.0308393
Mycobacterium_MCS_NC_008147.fna	0.215075	0.333916		0.343339	0.345844	0.330118	0.329829	0.316746	0.348974	0.0374717
Sinorhizobium_meliloti_NC_003047.fna	3.65414	0.372711		0.404849	0.329416	0.310279	0.298836	0.290153	0.36969	0.0388621
Sinorhizobium_meliloti_NC_003078.fna	1.68333	0.375781		0.406606	0.337706	0.317377	0.306729	0.298044	0.384732	0.0400679
Burkholderia_383_NC_007509.fna	1.39507	0.347252		0.425314	0.352514	0.317355	0.311459	0.302778	0.231243	0.040132
Mycobacterium_avium_paratuberculosis_NC_002944.fna	4.82978	0.307014		0.418845	0.408925	0.35927	0.336661	0.318819	0.184168	0.0479211
Novosphingobium_aromaticivorans_DSM_12444_NC_007794.fna	3.56158	0.348472		0.528744	0.376881	0.337953	0.317572	0.310103	0.285423	0.0515801
Mesorhizobium_BNC1_NC_008244.fna	0.047561	0.384706		0.431323	0.379678	0.352996	0.332737	0.292908	0.308861	0.0533324
Azoarcus_sp_EbN1_NC_006824.fna	0.22367	0.368945		0.504754	0.430683	0.39577	0.389645	0.370486	0.295624	0.0538783
Bradyrhizobium_japonicum_NC_004463.fna	9.10583	0.359406		0.428385	0.371853	0.349563	0.340089	0.3285	0.258981	0.0547407
Geobacter_metallireducens_GS_15_NC_007517.fna	3.99742	0.404905		0.42977	0.377302	0.392401	0.393774	0.391288	0.485066	0.0596995
Deinococcus_geothermalis_DSM_11300_NC_008010.fna	0.574127	0.342962		0.526825	0.539566	0.496053	0.481631	0.463325	0.19063	0.0598955
Corynebacterium_jeikeium_K411_NC_007164.fna	2.4625	0.386046		0.564517	0.493632	0.470992	0.450261	0.432577	0.376732	0.0605877
Deinococcus_geothermalis_DSM_11300_NC_008025.fna	2.4672	0.333638		0.548455	0.553113	0.496644	0.477214	0.460536	0.170454	0.061974
Mesorhizobium_BNC1_NC_008242.fna	0.343931	0.382641		0.449471	0.391151	0.372525	0.360924	0.346405	0.402484	0.0650286
Rhodopseudomonas_palustris_HaA2_NC_007778.fna	5.33166	0.339616		0.397395	0.360912	0.33521	0.324449	0.313364	0.192642	0.0685305
Pyrococcus_abyssi_NC_000868.fna	1.76512	0.552861		-0.154381	-0.202114	-0.142475	-0.10036	-0.0767157	0.439072	0.0718654
Geobacter_sulfurreducens_NC_002939.fna	3.81414	0.390627		0.500612	0.459443	0.452227	0.437178	0.427449	0.47007	0.0738021
Nitrobacter_hamburgensis_X14_NC_007961.fna	0.121408	0.383006		0.44993	0.402059	0.383988	0.374625	0.351056	0.398662	0.0753459
Nitrobacter_hamburgensis_X14_NC_007960.fna	0.188318	0.388078		0.457696	0.405569	0.389262	0.378156	0.355538	0.433221	0.0772947
Sinorhizobium_meliloti_NC_003037.fna	1.35423	0.396306		0.464028	0.39712	0.381623	0.373687	0.364208	0.49269	0.0777369
Rhodopseudomonas_palustris_BisB5_NC_007958.fna	4.89272	0.351922		0.416479	0.383712	0.359253	0.346793	0.334101	0.231614	0.0789067
Deinococcus_radiodurans_NC_001263.fna	2.64864	0.329873		0.583269	0.565366	0.495966	0.467547	0.448066	0.200037	0.0789958
Corynebacterium_jeikeium_K411_NC_003080.fna	0.014323	0.462263		0.305723	0.293265	0.297959	0.258357	0.188281	0.459592	0.080742
Ralstonia_eutropha_JMP134_NC_007337.fna	0.087688	0.353412		0.581658	0.450365	0.402299	0.377663	0.343976	0.233852	0.0829589
Mycobacterium_tuberculosis_H37Rv_NC_002755.fna	4.41153	0.343859		0.528457	0.501831	0.471593	0.457191	0.439561	0.359248	0.0830344
Mycobacterium_bovis_NC_002945.fna	4.34549	0.34367		0.529818	0.502134	0.471791	0.457181	0.439457	0.361505	0.0831793
Mycobacterium_tuberculosis_CDC1551_NC_000962.fna	4.40384	0.343892		0.529477	0.50209	0.471926	0.45759	0.440008	0.360581	0.0833942
Rhodopseudomonas_palustris_CGA009_NC_005296.fna	5.45921	0.349619		0.415214	0.379974	0.361224	0.351495	0.339705	0.25396	0.0836719
Sphingopyxis_alaskensis_RB2256_NC_008048.fna	3.34517	0.344985		0.508847	0.443195	0.411679	0.387096	0.368864	0.322312	0.0850657
Pseudomonas_aeruginosa_NC_002516.fna	6.2644	0.334443		0.520274	0.422804	0.410309	0.396912	0.391456	0.308084	0.0868425
Deinococcus_radiodurans_NC_001264.fna	0.412348	0.333109		0.589448	0.594783	0.524544	0.496179	0.473571	0.190102	0.0869522
Erythrobacter_litoralis_HTCC2594_NC_007722.fna	3.0524	0.369315		0.51124	0.42253	0.389022	0.372922	0.362252	0.378959	0.0878038
Chromohalobacter_salexigens_DSM_3043_NC_007963.fna	3.69665	0.360881		0.499372	0.442583	0.433397	0.431535	0.428271	0.419622	0.0888701
Methylococcus_capsulatus_Bath_NC_002977.fna	3.30456	0.364154		0.552666	0.495721	0.454851	0.429231	0.415242	0.363179	0.0932959
Aquifex_aeolicus_NC_000918.fna	1.55133	0.565238		-0.213413	-0.231918	-0.16422	-0.115824	-0.0875674	0.259933	0.0981982
Nitrobacter_winogradskyi_Nb_255_NC_007406.fna	3.40209	0.37951		0.460849	0.426943	0.407944	0.39621	0.385323	0.349799	0.100752
Deinococcus_radiodurans_NC_000959.fna	0.045704	0.437883		0.301302	0.3606	0.377714	0.37261	0.329566	0.349624	0.103698
Rhizobium_etli_CFN_42_NC_007766.fna	0.642517	0.387808		0.452165	0.404178	0.389318	0.376083	0.361079	0.43347	0.108114
Acidobacteria_bacterium_Ellin345_NC_008009.fna	5.65037	0.416162		0.479868	0.392866	0.37601	0.374171	0.368412	0.488844	0.109354
Ralstonia_solanacearum_NC_003295.fna	3.71641	0.32963		0.626379	0.518411	0.471023	0.447707	0.431555	0.19258	0.111859
Burkholderia_xenovorans_LB400_NC_007951.fna	4.89584	0.372441		0.549921	0.487434	0.446765	0.434621	0.422534	0.25774	0.113046
Burkholderia_xenovorans_LB400_NC_007952.fna	3.36352	0.371645		0.555698	0.491421	0.449029	0.436634	0.424421	0.286261	0.1142
Haloquadratum_walsbyi_NC_008213.fna	0.046867	0.523268		-0.215863	-0.0790095	0.00356914	0.0426931	0.0566432	0.476856	0.114824
Nitrobacter_hamburgensis_X14_NC_007964.fna	4.40697	0.382862		0.502592	0.464266	0.445037	0.432945	0.420593	0.396051	0.116113
Burkholderia_xenovorans_LB400_NC_007953.fna	1.47178	0.382729		0.546821	0.498666	0.470149	0.462266	0.451233	0.388498	0.116578
Azoarcus_sp_EbN1_NC_006823.fna	0.207355	0.42367		0.46837	0.395307	0.377895	0.372588	0.356189	0.497433	0.117284
Rhodopseudomonas_palustris_BisB18_NC_007925.fna	5.51384	0.350428		0.525516	0.480512	0.439887	0.415419	0.395491	0.252431	0.119308
Ralstonia_solanacearum_NC_003296.fna	2.09451	0.331338		0.653165	0.575397	0.529878	0.508299	0.491221	0.226965	0.12406
Ralstonia_metallidurans_CH34_NC_007972.fna	0.171459	0.394952		0.620426	0.514361	0.486864	0.473987	0.445536	0.465085	0.124667
Rhizobium_etli_CFN_42_NC_007765.fna	0.505334	0.383333		0.483071	0.428907	0.410938	0.395133	0.377415	0.410704	0.12587
Rhizobium_etli_CFN_42_NC_007763.fna	0.184338	0.381929		0.478652	0.425476	0.407464	0.390793	0.369537	0.436279	0.12624
Mesorhizobium_BNC1_NC_008243.fna	0.131247	0.397868		0.526189	0.479239	0.451977	0.428227	0.397172	0.351536	0.127256
Rhizobium_etli_CFN_42_NC_007764.fna	0.250948	0.384821		0.478441	0.43106	0.412487	0.395789	0.376458	0.431059	0.128027
Magnetospirillum_magneticum_AMB_1_NC_007626.fna	4.96715	0.349058		0.644875	0.565288	0.522279	0.48616	0.467792	0.276477	0.130531
Bifidobacterium_longum_NC_004307.fna	2.25664	0.398802		0.579905	0.489425	0.456495	0.44212	0.42717	0.235759	0.1306
Ralstonia_eutropha_JMP134_NC_007348.fna	2.72615	0.350165		0.663959	0.544695	0.504178	0.485743	0.471555	0.310502	0.131017
Ralstonia_metallidurans_CH34_NC_007973.fna	3.92809	0.361797		0.615986	0.515839	0.479932	0.465361	0.453653	0.307523	0.131967
Mesorhizobium_BNC1_NC_008254.fna	4.41245	0.389332		0.580956	0.502344	0.468319	0.44666	0.432378	0.411173	0.132745
Ralstonia_eutropha_JMP134_NC_007347.fna	3.80653	0.353248		0.657593	0.536075	0.494731	0.471631	0.45437	0.275047	0.13375
Ralstonia_eutropha_JMP134_NC_007336.fna	0.634917	0.394091		0.64203	0.533668	0.507409	0.498879	0.483587	0.488998	0.133996
Nitrobacter_hamburgensis_X14_NC_007959.fna	0.294829	0.39587		0.557923	0.505486	0.484944	0.472571	0.451963	0.428801	0.134445
Mesorhizobium_loti_NC_002678.fna	7.03607	0.372529		0.575438	0.486073	0.453065	0.430146	0.411586	0.347648	0.134568
Rhizobium_etli_CFN_42_NC_007761.fna	4.38161	0.387278		0.498964	0.441033	0.42215	0.405817	0.389876	0.432708	0.134999
Xanthomonas_campestris_vesicatoria_85-10_NC_007507.fna	0.182572	0.395072		0.619605	0.548919	0.510249	0.497055	0.465414	0.301279	0.135361
Bordetella_bronchiseptica_NC_002927.fna	5.33918	0.31923		0.729815	0.631591	0.53676	0.484324	0.46047	0.147453	0.136152
Bordetella_parapertussis_NC_002928.fna	4.77355	0.319		0.729869	0.632136	0.536968	0.484322	0.459975	0.146989	0.137183
Bordetella_pertussis_NC_002929.fna	4.08619	0.322794		0.736979	0.636837	0.541984	0.484846	0.454427	0.14485	0.138311
Deinococcus_radiodurans_NC_000958.fna	0.177466	0.368071		0.567198	0.610728	0.566584	0.542057	0.50451	0.229404	0.139724
Ralstonia_metallidurans_CH34_NC_007974.fna	2.58008	0.364006		0.626829	0.532846	0.502221	0.492276	0.482485	0.391084	0.139847
Rhodospirillum_rubrum_ATCC_11170_NC_007643.fna	4.35283	0.34552		0.627377	0.557275	0.521601	0.488625	0.468107	0.318584	0.14015
Ralstonia_metallidurans_CH34_NC_007971.fna	0.23372	0.398665		0.652147	0.541895	0.510875	0.495019	0.467689	0.457513	0.140632
Gluconobacter_oxydans_621H_NC_006677.fna	2.70217	0.389278		0.555319	0.495831	0.475854	0.45885	0.446071	0.373771	0.142599
Mesorhizobium_loti_NC_002682.fna	0.208315	0.401243		0.573441	0.49901	0.47325	0.452575	0.423979	0.4844	0.1451
Mesorhizobium_loti_NC_002679.fna	0.351911	0.407137		0.560592	0.490466	0.467507	0.449214	0.429079	0.487299	0.145764
Xanthomonas_campestris_vesicatoria_85-10_NC_007506.fna	0.038116	0.39267		0.669418	0.555932	0.484089	0.446104	0.386957	0.151797	0.149878
Ralstonia_eutropha_H16_NC_008313.fna	4.05203	0.335341		0.704424	0.603862	0.547405	0.509667	0.486407	0.231074	0.153143
Pyrobaculum_aerophilum_NC_003364.fna	2.22243	0.486375		0.263513	0.187061	0.197815	0.195745	0.187428	0.318939	0.153669
Thermotoga_maritima_NC_000853.fna	1.86072	0.537523		-0.124753	-0.0418462	0.0305428	0.0599837	0.073994	0.530795	0.15453
Rhizobium_etli_CFN_42_NC_007762.fna	0.194229	0.419973		0.507599	0.459943	0.440323	0.424387	0.40111	0.467068	0.156669
Pelodictyon_luteolum_DSM_273_NC_007512.fna	2.36484	0.4267		0.519016	0.421974	0.420315	0.418563	0.409515	0.509879	0.162095
Gloeobacter_violaceus_NC_005125.fna	4.65902	0.380021		0.702176	0.6331	0.561061	0.522799	0.496376	0.335502	0.164752
Jannaschia_CCS1_NC_007802.fna	4.31798	0.376678		0.678894	0.602954	0.5555	0.526175	0.511	0.296133	0.165291
Methanobacterium_thermoautotrophicum_NC_000916.fna	1.75138	0.504561		0.0790689	0.124213	0.149269	0.15195	0.146781	0.305551	0.173825
Pseudomonas_entomophila_L48_NC_008027.fna	5.88878	0.358403		0.700847	0.598427	0.555391	0.530602	0.514288	0.295366	0.176465
Xanthomonas_citri_NC_003922.fna	0.06492	0.386075		0.737101	0.635963	0.577618	0.536084	0.456608	0.227035	0.178286
Silicibacter_pomeroyi_DSS-3_NC_003911.fna	4.10944	0.357771		0.674588	0.628608	0.558011	0.511569	0.483007	0.232827	0.181042
Mycobacterium_leprae_NC_002677.fna	3.2682	0.422033		0.581957	0.571268	0.566423	0.56306	0.546448	0.454645	0.185019
Gluconobacter_oxydans_621H_NC_006672.fna	0.163186	0.416758		0.543355	0.532825	0.523421	0.514736	0.490498	0.482651	0.186675
Pyrococcus_horikoshii_NC_000961.fna	1.7385	0.58121		-0.0873182	-0.159878	-0.111222	-0.0786493	-0.0598176	0.422007	0.186986
Xanthomonas_axonopodis_pv_citri_str_306.fna	5.17555	0.352281		0.736329	0.641101	0.588937	0.561275	0.538983	0.336355	0.192906
Agrobacterium_tumefaciens_C58_UWash_NC_003308.fna	0.214234	0.433302		0.503567	0.468325	0.452758	0.439548	0.417723	0.449333	0.193186
Xanthomonas_campestris_vesicatoria_85-10_NC_007508.fna	5.17847	0.352517		0.747552	0.65381	0.600456	0.570985	0.547561	0.329191	0.199508
Silicibacter_pomeroyi_DSS-3_NC_006569.fna	0.491611	0.372117		0.688205	0.629787	0.563502	0.519155	0.489421	0.253857	0.200577
Xanthomonas_campestris_NC_003902.fna	5.07619	0.349313		0.749837	0.670464	0.617035	0.58696	0.563278	0.328665	0.201886
Xanthomonas_campestris_8004_NC_007086.fna	5.14871	0.35043		0.750541	0.670939	0.617825	0.5881	0.564547	0.329811	0.20217
Cyanobacteria_bacterium_Yellowstone_A-Prime_NC_007775.fna	2.93277	0.397627		0.603874	0.56332	0.521163	0.496302	0.472376	0.487063	0.204573
Xanthomonas_oryzae_KACC10331_NC_006834.fna	4.94144	0.363067		0.744419	0.658203	0.614584	0.592696	0.570784	0.389506	0.211579
Rhodospirillum_rubrum_ATCC_11170_NC_007641.fna	0.053732	0.402293		0.636176	0.579186	0.557261	0.522298	0.468116	0.449632	0.21205
Xanthomonas_oryzae_MAFF_311018_NC_007705.fna	4.94022	0.362987		0.745001	0.659798	0.616585	0.594857	0.572774	0.387759	0.21247
Chromobacterium_violaceum_NC_005085.fna	4.75108	0.351663		0.779318	0.72273	0.654154	0.611948	0.581348	0.266792	0.213721
Pseudomonas_fluorescens_Pf-5_NC_004129.fna	7.07489	0.366951		0.760583	0.697215	0.638997	0.597573	0.571579	0.335094	0.2175
Xanthomonas_campestris_vesicatoria_85-10_NC_007505.fna	0.019146	0.402382		0.698299	0.635935	0.588992	0.509825	0.401556	0.292604	0.218875
Xanthomonas_citri_NC_003921.fna	0.0337	0.381335		0.797781	0.73333	0.664666	0.572442	0.43752	0.268463	0.222086
Silicibacter_TM1040_NC_008044.fna	3.20094	0.395871		0.711818	0.635123	0.578521	0.547711	0.526943	0.312788	0.225438
Agrobacterium_tumefaciens_C58_UWash_NC_003306.fna	0.54278	0.426679		0.571296	0.523689	0.513073	0.500785	0.484055	0.589131	0.229753
Pirellula_sp_NC_005027.fna	7.14558	0.445967		0.486255	0.412516	0.38202	0.364992	0.348077	0.514874	0.233397
Wolinella_succinogenes_NC_005090.fna	2.11036	0.51542		0.318805	0.186302	0.17866	0.176674	0.17176	0.338986	0.234132
Sphingopyxis_alaskensis_RB2256_NC_008036.fna	0.028543	0.396314		0.714039	0.597515	0.541495	0.496113	0.42578	0.305112	0.235676
Silicibacter_TM1040_NC_008043.fna	0.821788	0.406375		0.711412	0.635171	0.579695	0.549106	0.526506	0.34165	0.243234
Archaeoglobus_fulgidus_NC_000917.fna	2.1784	0.514183		0.196323	0.148821	0.180296	0.202027	0.203389	0.496871	0.24631
Cyanobacteria_bacterium_Yellowstone_B-Prime_NC_007776.fna	3.04668	0.415496		0.629129	0.584676	0.542453	0.516338	0.488343	0.529603	0.256267
Gluconobacter_oxydans_621H_NC_006673.fna	0.026568	0.438949		0.570016	0.536843	0.516688	0.477827	0.399144	0.350548	0.257631
Pseudomonas_putida_KT2440_NC_002947.fna	6.18186	0.384759		0.783528	0.706744	0.671804	0.645006	0.623599	0.423567	0.260295
Agrobacterium_tumefaciens_C58_UWash_NC_003304.fna	2.84149	0.406248		0.662393	0.584663	0.558199	0.533729	0.513203	0.472743	0.260887
Treponema_pallidum_NC_000919.fna	1.13801	0.47222		0.721993	0.446432	0.37883	0.35571	0.33599	0.445517	0.260895
Gluconobacter_oxydans_621H_NC_006674.fna	0.014547	0.440297		0.645353	0.584414	0.526244	0.462868	0.356424	0.268101	0.263083
Polaromonas_JS666_NC_007950.fna	0.338007	0.402782		0.769846	0.700105	0.642322	0.610175	0.577407	0.367841	0.265972
Agrobacterium_tumefaciens_C58_UWash_NC_003305.fna	2.07556	0.407239		0.667234	0.599113	0.571247	0.546376	0.525594	0.476286	0.266387
Pseudomonas_fluorescens_PfO-1_NC_007492.fna	6.43841	0.394788		0.691605	0.660825	0.628265	0.608428	0.590967	0.392747	0.266785
Pyrococcus_furiosus_NC_003413.fna	1.90826	0.592301		0.021827	-0.0751839	-0.0390723	-0.0132608	-0.00277894	0.51418	0.270813
Polaromonas_JS666_NC_007948.fna	5.20026	0.375277		0.844811	0.774809	0.701238	0.661856	0.631859	0.298609	0.277606
Chlorobium_tepidum_TLS_NC_002932.fna	2.15495	0.4347		0.549723	0.521489	0.508231	0.494794	0.480944	0.495321	0.28315
Synechococcus_sp_WH8102_NC_005070.fna	2.43443	0.405874		0.585496	0.62386	0.611655	0.600506	0.579826	0.366375	0.285282
Jannaschia_CCS1_NC_007801.fna	0.086072	0.421856		0.703225	0.653651	0.606769	0.56772	0.522058	0.30746	0.288693
Aquifex_aeolicus_NC_001880.fna	0.039456	0.635619		-0.109089	-0.176441	-0.129128	-0.0841913	-0.0556639	0.265604	0.292306
Synechococcus_CC9605_NC_007516.fna	2.51066	0.407824		0.620068	0.636082	0.616639	0.602695	0.581942	0.377165	0.296542
Pseudomonas_syringae_pv_B728a_NC_007005.fna	6.0937	0.407672		0.707344	0.69702	0.673521	0.659023	0.643668	0.443591	0.300913
Dechloromonas_aromatica_RCB_NC_007298.fna	4.5011	0.407528		0.751833	0.671955	0.643414	0.622853	0.602895	0.552947	0.302382
Sulfolobus_acidocaldarius_DSM_639_NC_007181.fna	2.22596	0.632924		-0.250549	-0.248937	-0.156734	-0.0974937	-0.0703289	0.541228	0.307008
Moorella_thermoacetica_ATCC_39073_NC_007644.fna	2.62878	0.442085		0.538253	0.569767	0.547411	0.512184	0.4845	0.535267	0.325246
Gluconobacter_oxydans_621H_NC_006675.fna	0.013223	0.45625		0.587035	0.556975	0.514299	0.448516	0.346404	0.261171	0.328454
Silicibacter_TM1040_NC_008042.fna	0.130973	0.443038		0.717246	0.667294	0.63258	0.598037	0.549683	0.458128	0.329403
Sulfolobus_solfataricus_NC_002754.fna	2.99225	0.642128		-0.16328	-0.202136	-0.114564	-0.0612977	-0.0407773	0.456531	0.331267
Roseobacter_denitrificans_OCh_114_NC_008209.fna	4.1331	0.410313		0.805395	0.712395	0.653217	0.614427	0.589663	0.348455	0.33434
Polaromonas_JS666_NC_007949.fna	0.360405	0.43094		0.767028	0.685324	0.641135	0.615961	0.585124	0.484749	0.3345
Chlamydophila_pneumoniae_J138_NC_002491.fna	1.22656	0.594185		0.0982368	-0.0160179	0.0116378	0.0333535	0.0461965	0.468425	0.340102
Chlamydophila_pneumoniae_CWL029_NC_000922.fna	1.23023	0.594223		0.0981915	-0.0158863	0.0119756	0.0337614	0.0465338	0.46898	0.3403
Chlamydophila_pneumoniae_TW_183_NC_005043.fna	1.22593	0.594238		0.0982025	-0.0160024	0.0120455	0.0339299	0.0468002	0.46928	0.340502
Chlamydophila_pneumoniae_AR39_NC_002179.fna	1.22985	0.594218		0.0982322	-0.0160287	0.0118994	0.0338877	0.0468684	0.470049	0.340699
Chlamydia_trachomatis_A_HAR-13_NC_007429.fna	1.04446	0.586974		0.167025	0.0442706	0.0706838	0.092308	0.102948	0.56577	0.353638
Chlamydia_trachomatis_NC_000117.fna	1.04252	0.586927		0.169533	0.0464626	0.0721303	0.0931767	0.103571	0.566456	0.354528
Pseudomonas_syringae_tomato_DC3000_NC_004578.fna	6.39713	0.416011		0.754049	0.742877	0.715922	0.699837	0.683502	0.458799	0.355664
Synechococcus_elongatus_PCC_6301_NC_006576.fna	2.69625	0.445157		0.63751	0.603838	0.565822	0.531317	0.479084	0.541461	0.358941
Synechococcus_elongatus_PCC_7942_NC_007604.fna	2.6959	0.4453		0.637	0.603255	0.565057	0.530579	0.478316	0.539084	0.359261
Pseudomonas_syringae_phaseolicola_1448A_NC_005773.fna	5.92879	0.41985		0.748512	0.737368	0.715001	0.701004	0.686292	0.482942	0.361659
Geobacter_metallireducens_GS_15_NC_007515.fna	0.013762	0.475222		0.621768	0.51546	0.452954	0.387421	0.317637	0.336294	0.362968
Porphyromonas_gingivalis_W83_NC_002950.fna	2.34348	0.517121		0.449366	0.301982	0.297429	0.297202	0.293294	0.530472	0.364201
Desulfovibrio_desulfuricans_G20_NC_007519.fna	3.73023	0.421639		0.91659	0.724773	0.647969	0.611723	0.582169	0.365644	0.367813
Brucella_suis_1330_NC_004310.fna	2.10779	0.42786		0.781323	0.674294	0.624613	0.590973	0.566823	0.429714	0.37381
Brucella_melitensis_biovar_Abortus_NC_007618.fna	2.12136	0.42843		0.781304	0.675027	0.625442	0.592118	0.56815	0.429967	0.375408
Brucella_abortus_9_941_NC_006932.fna	2.12424	0.428442		0.781421	0.675078	0.625537	0.592251	0.568296	0.430764	0.375481
Brucella_melitensis_NC_003317.fna	2.11714	0.428416		0.781777	0.67545	0.625783	0.5925	0.568542	0.4293	0.375821
Rhodoferax_ferrireducens_T118_NC_007908.fna	4.71234	0.401207		0.855543	0.799312	0.737558	0.704836	0.678597	0.355796	0.378782
Synechococcus_elongatus_PCC_7942_NC_007595.fna	0.046366	0.471121		0.533887	0.543018	0.522756	0.487004	0.410631	0.472029	0.378843
Bacillus_cereus_ATCC14579_NC_004721.fna	0.015274	0.619746		0.475286	0.199036	0.190757	0.140954	0.104299	0.358684	0.390798
Sulfolobus_tokodaii_NC_003106.fna	2.69476	0.672133		-0.0624468	-0.0944278	-0.00586457	0.0443134	0.0600865	0.467284	0.390873
Brucella_suis_1330_NC_004311.fna	1.20738	0.426836		0.810858	0.704929	0.653358	0.618978	0.593407	0.44887	0.392833
Brucella_melitensis_biovar_Abortus_NC_007624.fna	1.15695	0.426592		0.809872	0.704309	0.652768	0.618113	0.592671	0.446719	0.393253
Brucella_abortus_9_941_NC_006933.fna	1.1622	0.426645		0.809638	0.704213	0.652789	0.618147	0.592692	0.447278	0.393301
Bacteroides_thetaiotaomicron_VPI-5482_NC_004703.fna	0.033038	0.527605		0.491552	0.39849	0.346356	0.301079	0.254975	0.282736	0.393799
Brucella_melitensis_NC_003318.fna	1.17779	0.42662		0.81133	0.705484	0.653611	0.618777	0.593063	0.448208	0.393921
Chlamydia_muridarum_NC_002620.fna	1.07295	0.596617		0.258507	0.099014	0.108472	0.12233	0.128416	0.567873	0.400692
Pseudomonas_syringae_phaseolicola_1448A_NC_007275.fna	0.051711	0.440409		0.795624	0.743833	0.70141	0.648006	0.567558	0.390496	0.400837
Corynebacterium_diphtheriae_NC_002935.fna	2.48863	0.465215		0.757019	0.657148	0.622074	0.599495	0.571828	0.468868	0.401247
Haloquadratum_walsbyi_NC_008212.fna	3.13249	0.521361		0.23683	0.296237	0.335039	0.347072	0.342457	0.508093	0.402933
Lawsonia_intracellularis_PHE_MN1_00_NC_008014.fna	0.194553	0.670907		0.0588002	-0.00651737	0.0623642	0.0914256	0.102752	0.477966	0.414695
Anaplasma_phagocytophilum_HZ_NC_007797.fna	1.47128	0.583641		0.363251	0.248868	0.269815	0.282799	0.28182	0.657088	0.421145
Chlamydophila_felis_Fe_C-56_NC_007899.fna	1.16624	0.606246		0.272772	0.126839	0.143399	0.159062	0.164992	0.507217	0.422563
Chlamydophila_caviae_NC_003361.fna	1.17339	0.607771		0.270242	0.124493	0.152439	0.172773	0.179312	0.579673	0.422817
Clostridium_perfringens_SM101_NC_008263.fna	0.012397	0.733161		0.240123	0.140114	0.0968282	0.0606564	0.0361152	0.116982	0.423535
Chlamydophila_abortus_S26_3_NC_004552.fna	1.14438	0.601336		0.272383	0.136004	0.16616	0.187347	0.193049	0.557235	0.424211
Pseudomonas_syringae_tomato_DC3000_NC_004632.fna	0.067473	0.438338		0.813723	0.772813	0.726888	0.681593	0.613052	0.407389	0.426522
Clostridium_perfringens_SM101_NC_008265.fna	0.038092	0.718707		0.218715	0.163242	0.200281	0.170994	0.122357	0.310664	0.427473
Corynebacterium_glutamicum_ATCC_13032_Bielefeld_NC_006958.fna	3.28271	0.461582		0.697319	0.654394	0.625764	0.599115	0.569687	0.437383	0.427633
Corynebacterium_glutamicum_ATCC_13032_Kitasato_NC_003450.fna	3.3094	0.461897		0.696629	0.654563	0.626099	0.599462	0.570038	0.438025	0.428789
Clostridium_perfringens_SM101_NC_008264.fna	0.012206	0.741766		0.291182	0.239439	0.229581	0.150725	0.0785951	0.160846	0.431059
Clostridium_tetani_E88_NC_004557.fna	2.79925	0.712507		0.131801	0.0301873	0.0801871	0.100375	0.0984809	0.466866	0.43297
Clostridium_perfringens_NC_003366.fna	3.03143	0.714339		0.0926303	0.00658791	0.0583935	0.0851968	0.0844263	0.412707	0.433644
Lawsonia_intracellularis_PHE_MN1_00_NC_008013.fna	0.039794	0.707669		0.170598	0.0398444	0.0670223	0.0623232	0.0469242	0.346174	0.435535
Clostridium_perfringens_ATCC_13124_NC_008261.fna	3.25668	0.716208		0.0912512	0.00413941	0.0556577	0.0836593	0.0843396	0.415184	0.435832
Syntrophus_aciditrophicus_SB_NC_007759.fna	3.1793	0.4854		0.53043	0.487405	0.478174	0.466198	0.452769	0.606174	0.435882
Clostridium_perfringens_SM101_NC_008262.fna	2.89739	0.71751		0.105624	0.0202716	0.0722282	0.098329	0.0957993	0.403066	0.439054
Leptospira_interrogans_serovar_Lai_NC_004343.fna	0.358943	0.648557		0.130448	0.13588	0.133883	0.117302	0.10406	-0.0169948	0.440119
Leptospira_interrogans_serovar_Copenhageni_NC_005824.fna	0.350181	0.650189		0.13684	0.140316	0.135219	0.11702	0.102601	-0.0419291	0.442161
Thermoplasma_acidophilum_NC_002578.fna	1.56491	0.540056		0.369823	0.365063	0.366667	0.367385	0.351338	0.443754	0.442853
Leptospira_interrogans_serovar_Lai_NC_004342.fna	4.33224	0.649948		0.122188	0.134179	0.134812	0.119114	0.107567	0.00794495	0.445367
Leptospira_interrogans_serovar_Copenhageni_NC_005823.fna	4.27719	0.649505		0.124119	0.135914	0.136233	0.120728	0.109693	0.009181	0.445388
Ehrlichia_ruminantium_Welgevonden_NC_005295.fna	1.51635	0.725212		0.19488	0.148583	0.19325	0.200929	0.191876	0.37528	0.4459
Ehrlichia_ruminantium_str_Welgevonden_NC_006832.fna	1.51298	0.725211		0.195215	0.14905	0.193746	0.2015	0.19217	0.374599	0.446003
Ehrlichia_ruminantium_Gardel_NC_006831.fna	1.49992	0.724874		0.195424	0.14957	0.192405	0.199058	0.188321	0.380849	0.446587
Nanoarchaeum_equitans_NC_005213.fna	0.490885	0.684405		0.349064	0.209395	0.205568	0.199866	0.184792	0.434395	0.454008
Rickettsia_felis_URRWXCal2_NC_007111.fna	0.039263	0.668084		0.265343	0.227785	0.238663	0.217118	0.176277	0.369408	0.455576
Methanococcus_jannaschii_NC_001733.fna	0.01655	0.711118		0.27416	0.168217	0.150532	0.116541	0.0752433	0.33183	0.456608
Thermoanaerobacter_tengcongensis_NC_003869.fna	2.68945	0.624291		0.307076	0.191413	0.215442	0.227054	0.226922	0.611151	0.46005
Lawsonia_intracellularis_PHE_MN1_00_NC_008011.fna	1.45762	0.667155		0.234969	0.124623	0.155109	0.167947	0.170252	0.355138	0.460238
Clostridium_perfringens_NC_003042.fna	0.05431	0.745038		0.0721049	-0.00539364	0.035142	0.0345365	0.00853712	0.387078	0.461062
Lawsonia_intracellularis_PHE_MN1_00_NC_008012.fna	0.027048	0.709516		0.245752	0.0358242	0.0649625	0.0799551	0.0551976	0.30428	0.461229
Synechococcus_CC9902_NC_007513.fna	2.23483	0.458355		0.703209	0.656509	0.629143	0.611408	0.588453	0.47875	0.46176
Baumannia_cicadellinicola_Homalodisca_coagulata_NC_007984.fna	0.686194	0.66761		0.418081	0.381275	0.407125	0.401319	0.374995	0.34241	0.463944
Pelobacter_carbinolicus_NC_007498.fna	3.66589	0.448863		0.805716	0.721343	0.683103	0.654082	0.629994	0.639608	0.464211
Methanosarcina_barkeri_fusaro_NC_007349.fna	0.036358	0.664063		0.255774	0.229727	0.207829	0.171153	0.109795	0.0803893	0.464768
Rickettsia_felis_URRWXCal2_NC_007110.fna	0.062829	0.6642		0.297135	0.237966	0.245223	0.227664	0.193047	0.420052	0.465287
Pseudomonas_syringae_tomato_DC3000_NC_004633.fna	0.073661	0.448541		0.809816	0.777178	0.738338	0.693243	0.624548	0.473727	0.466101
Clostridium_tetani_E88_NC_004565.fna	0.074082	0.754718		0.235222	0.12135	0.101444	0.0970584	0.0739295	0.225345	0.466395
Methylobacillus_flagellatus_KT_NC_007947.fna	2.97152	0.442809		0.859301	0.769192	0.726633	0.703384	0.681885	0.518427	0.46661
Geobacillus_kaustophilus_HTA426_NC_006510.fna	3.54478	0.479138		0.69522	0.565709	0.532534	0.499111	0.468269	0.443865	0.469984
Clostridium_acetobutylicum_NC_003030.fna	3.94088	0.690742		0.304413	0.196628	0.223015	0.226959	0.219796	0.481751	0.474812
Thermoplasma_volcanium_NC_002689.fna	1.5848	0.600815		0.384642	0.322093	0.340769	0.34526	0.331498	0.594443	0.475117
Rhodoferax_ferrireducens_T118_NC_007901.fna	0.257447	0.455896		0.790455	0.703271	0.656104	0.624897	0.58909	0.537948	0.475552
Nitrosospira_multiformis_ATCC_25196_NC_007614.fna	3.18424	0.460574		0.785619	0.696559	0.663698	0.64399	0.626244	0.622778	0.477615
Neorickettsia_sennetsu_Miyayama_NC_007798.fna	0.859006	0.589157		0.396876	0.286626	0.299714	0.301097	0.292613	0.585357	0.478037
Ehrlichia_chaffeensis_Arkansas_NC_007799.fna	1.17625	0.698993		0.313428	0.214307	0.245745	0.243474	0.225856	0.476694	0.479663
Thiomicrospira_denitrificans_ATCC_33889_NC_007575.fna	2.20156	0.65538		0.338218	0.255266	0.27691	0.272305	0.262605	0.475062	0.480526
Bacillus_thuringiensis_konkukian_NC_006578.fna	0.077112	0.673592		0.594661	0.361747	0.355302	0.302187	0.23934	0.468472	0.482591
Thermosynechococcus_elongatus_NC_004113.fna	2.59386	0.460821		0.796626	0.703117	0.669433	0.644242	0.603424	0.595149	0.483304
Ehrlichia_canis_Jake_NC_007354.fna	1.31503	0.710423		0.307382	0.240113	0.272999	0.26781	0.24886	0.422162	0.484233
Borrelia_burgdorferi_NC_001849.fna	0.016823	0.76871		0.46306	0.275778	0.180761	0.118397	0.0690988	0.169973	0.485758
Synechococcus_CC9311_NC_008319.fna	2.60675	0.475527		0.630361	0.60818	0.590745	0.578428	0.558793	0.529334	0.486633
Staphylococcus_aureus_USA300_NC_007792.fna	0.037136	0.713324		0.578522	0.499717	0.407627	0.297674	0.210643	0.305388	0.49128
Methanococcus_jannaschii_NC_001732.fna	0.058407	0.718065		0.199837	0.0454194	0.0573624	0.0482251	0.0383257	0.433327	0.492333
Bacillus_cereus_ZK_NC_007105.fna	0.053501	0.680548		0.542444	0.292447	0.291793	0.257116	0.18756	0.423229	0.493569
Borrelia_afzelii_PKo_NC_008273.fna	0.030017	0.707832		0.490986	0.385222	0.341884	0.288932	0.211747	0.181706	0.494485
Bacillus_anthracis_Ames_0581_NC_007323.fna	0.09483	0.669567		0.6798	0.397498	0.367381	0.328661	0.277736	0.480859	0.496311
Methanosarcina_acetivorans_NC_003552.fna	5.75149	0.573191		0.372056	0.313923	0.292279	0.280548	0.269412	0.338608	0.496447
Clostridium_acetobutylicum_NC_001988.fna	0.192	0.690885		0.426241	0.332095	0.32962	0.312469	0.287667	0.383645	0.496946
Fusobacterium_nucleatum_NC_003454.fna	2.1745	0.728484		0.211145	0.117765	0.145838	0.146615	0.135878	0.272936	0.498018
Hahella_chejuensis_KCTC_2396_NC_007645.fna	7.21527	0.461303		0.811427	0.769305	0.734158	0.714562	0.695257	0.589147	0.50028
Bacillus_anthracis_Ames_0581_NC_007322.fna	0.181677	0.674703		0.559262	0.31874	0.324315	0.297276	0.251329	0.48789	0.500358
Pseudomonas_syringae_phaseolicola_1448A_NC_007274.fna	0.13195	0.458916		0.821849	0.786549	0.746387	0.705796	0.636156	0.47149	0.500418
Bacteroides_fragilis_NCTC_9434_NC_006873.fna	0.03656	0.677626		0.448453	0.349018	0.331595	0.290186	0.242019	0.360201	0.50093
Candidatus_Blochmannia_floridanus_NC_005061.fna	0.705557	0.726168		0.574912	0.384726	0.316257	0.268728	0.232604	0.190245	0.502466
Methanosphaera_stadtmanae_NC_007681.fna	1.7674	0.723663		0.220171	0.154761	0.186102	0.184045	0.169298	0.127963	0.503271
Enterococcus_faecalis_V583_NC_004670.fna	0.017963	0.666759		0.5532	0.45167	0.416892	0.282371	0.17201	0.357364	0.503897
Rickettsia_prowazekii_NC_000963.fna	1.11152	0.709997		0.540017	0.486234	0.471305	0.42851	0.396355	0.427288	0.504935
Enterococcus_faecalis_V583_NC_004671.fna	0.05766	0.661048		0.61964	0.51872	0.490618	0.412578	0.318591	0.403234	0.505265
Buchnera_aphidicola_NC_004545.fna	0.61598	0.746586		0.742152	0.432848	0.354041	0.279811	0.230773	0.206839	0.506395
Rickettsia_felis_URRWXCal2_NC_007109.fna	1.48515	0.675496		0.520078	0.39688	0.374476	0.346657	0.314987	0.477715	0.506523
Borrelia_burgdorferi_NC_000956.fna	0.052971	0.727115		0.49335	0.363734	0.305277	0.258765	0.191655	0.285167	0.506674
Synechocystis_PCC6803_NC_005231.fna	0.044343	0.513813		0.43001	0.454571	0.472489	0.455147	0.388649	0.587723	0.506898
Rickettsia_typhi_wilmington_NC_006142.fna	1.1115	0.710806		0.549083	0.482533	0.468274	0.427347	0.393381	0.423373	0.507136
Staphylococcus_epidermidis_ATCC_12228_NC_005005.fna	0.017261	0.720121		0.48763	0.402859	0.342243	0.230804	0.128586	0.347427	0.507161
Methanococcus_jannaschii_NC_000909.fna	1.66497	0.685729		0.274677	0.150841	0.164264	0.169152	0.160996	0.52726	0.507825
Methanospirillum_hungatei_JF-1_NC_007796.fna	3.54474	0.54851		0.273876	0.345404	0.359775	0.358935	0.350503	0.584584	0.508733
Borrelia_garinii_PBi_NC_006129.fna	0.05556	0.735349		0.471982	0.359602	0.309179	0.26891	0.208222	0.230852	0.509119
Methanosarcina_mazei_NC_003901.fna	4.09635	0.585151		0.379787	0.324794	0.299861	0.289043	0.276639	0.303294	0.509804
Desulfotalea_psychrophila_LSv54_NC_006140.fna	0.014664	0.714403		0.417426	0.302531	0.246352	0.17049	0.106378	0.32423	0.510318
Rickettsia_conorii_NC_003103.fna	1.26876	0.675612		0.550569	0.423045	0.403667	0.37704	0.348206	0.497867	0.510362
Bacillus_cereus_ZK_NC_007103.fna	0.46637	0.668778		0.560213	0.344848	0.346164	0.322272	0.293721	0.536832	0.513213
Wigglesworthia_brevipalpis_NC_004344.fna	0.697724	0.775211		0.486255	0.328812	0.265449	0.199753	0.16432	0.209076	0.51402
Borrelia_afzelii_PKo_NC_008274.fna	0.026533	0.741115		0.528322	0.378987	0.334043	0.259805	0.16259	0.152082	0.515208
Trichodesmium_erythraeum_IMS101_NC_008312.fna	7.75011	0.658566		0.301524	0.301989	0.333902	0.340531	0.32562	0.504524	0.515587
Prochlorococcus_marinus_CCMP1375_NC_005042.fna	1.75108	0.635579		0.3969	0.319185	0.317377	0.311699	0.298555	0.47064	0.516384
Borrelia_garinii_PBi_NC_006128.fna	0.027108	0.743987		0.52308	0.384574	0.346578	0.269269	0.166289	0.211912	0.517283
Francisella_tularensis_holarctica_NC_007880.fna	1.89599	0.678474		0.395245	0.402795	0.436681	0.436566	0.412772	0.459793	0.520733
Francisella_tularensis_FSC_198_NC_008245.fna	1.89262	0.6774		0.393624	0.402119	0.437615	0.438013	0.414953	0.463981	0.520848
Francisella_tularensis_tularensis_NC_006570.fna	1.89282	0.677407		0.393626	0.402104	0.437623	0.437998	0.414939	0.4639	0.520848
Methanosarcina_barkeri_fusaro_NC_007355.fna	4.83741	0.60724		0.382792	0.345795	0.321452	0.308142	0.295244	0.307336	0.522996
Borrelia_burgdorferi_NC_001857.fna	0.053561	0.718377		0.554029	0.423935	0.36263	0.322408	0.258145	0.247764	0.523042
Lactobacillus_salivarius_UCC118_NC_007930.fna	0.242436	0.679103		0.455145	0.416981	0.44627	0.418559	0.367922	0.471438	0.523527
Staphylococcus_aureus_Mu50_NC_002774.fna	0.025107	0.710678		0.664545	0.6386	0.48131	0.317278	0.171991	0.369855	0.525538
Rickettsia_bellii_RML369_C_NC_007940.fna	1.52208	0.683541		0.545653	0.495324	0.477951	0.440946	0.398467	0.477056	0.526431
Staphylococcus_aureus_aureus_MSSA476_NC_005951.fna	0.020652	0.716347		0.691132	0.536669	0.420876	0.278929	0.156941	0.315649	0.526932
Staphylococcus_aureus_N315_NC_003140.fna	0.024653	0.713017		0.700375	0.531796	0.449563	0.320147	0.190066	0.382898	0.528163
Prochlorococcus_marinus_MED4_NC_005072.fna	1.65799	0.692008		0.337099	0.296145	0.302296	0.294581	0.281202	0.452632	0.528777
Candidatus_Blochmannia_pennsylvanicus_BPEN_NC_007292.fna	0.791654	0.704353		0.861465	0.659469	0.538626	0.454437	0.396572	0.290202	0.529014
Campylobacter_jejuni_RM1221_NC_003912.fna	1.77783	0.696939		0.596823	0.464391	0.412026	0.367421	0.331807	0.236521	0.529067
Mycoplasma_pulmonis_NC_002771.fna	0.963879	0.733635		0.387756	0.291226	0.265946	0.230957	0.195192	0.270007	0.5293
Lactobacillus_delbrueckii_bulgaricus_NC_008054.fna	1.865	0.50281		0.632305	0.587574	0.545769	0.498723	0.458217	0.382363	0.529377
Staphylococcus_epidermidis_ATCC_12228_NC_005004.fna	0.024365	0.707285		0.591494	0.436497	0.39377	0.280279	0.189149	0.368848	0.529407
Wolbachia_endosymbiont_of_Brugia_malayi_TRS_NC_006833.fna	1.08008	0.658209		0.473311	0.410104	0.427074	0.422459	0.40745	0.693625	0.529702
Buchnera_aphidicola_Sg_NC_004061.fna	0.641454	0.746694		0.610206	0.43984	0.395081	0.323861	0.274522	0.301318	0.53011
Buchnera_sp_NC_002528.fna	0.640681	0.736875		0.655595	0.553478	0.476997	0.400441	0.352164	0.277166	0.53068
Campylobacter_jejuni_NC_002163.fna	1.64148	0.694514		0.604994	0.473067	0.418995	0.372993	0.335697	0.230454	0.531066
Salmonella_typhi_NC_003385.fna	0.106516	0.493935		0.591554	0.624006	0.621561	0.603488	0.557694	0.591728	0.532615
Mycoplasma_capricolum_ATCC_27343_NC_007633.fna	1.01002	0.762296		0.355124	0.318394	0.345453	0.310062	0.267179	0.212611	0.532673
Mycoplasma_penetrans_NC_004432.fna	1.35863	0.742825		0.259758	0.242709	0.284293	0.271726	0.24492	0.237713	0.534729
Lactobacillus_salivarius_UCC118_NC_007929.fna	1.82711	0.670588		0.512775	0.428934	0.451123	0.424643	0.386706	0.491431	0.535217
Staphylococcus_saprophyticus_NC_007351.fna	0.038454	0.692464		0.749408	0.615749	0.543393	0.408212	0.27425	0.439148	0.535235
Mycoplasma_mycoides_NC_005364.fna	1.2117	0.760343		0.363757	0.315957	0.347029	0.309605	0.248878	0.1703	0.535286
Prochlorococcus_marinus_MIT_9312_NC_007577.fna	1.7092	0.687895		0.366634	0.328601	0.333393	0.324051	0.308899	0.446917	0.535331
Borrelia_garinii_PBi_NC_006156.fna	0.904246	0.716952		0.47588	0.344203	0.319623	0.300208	0.282138	0.487035	0.535371
Mycoplasma_synoviae_53_NC_007294.fna	0.799476	0.715048		0.54729	0.522894	0.495541	0.441291	0.392813	0.307212	0.535559
Helicobacter_hepaticus_NC_004917.fna	1.79915	0.640687		0.726372	0.442933	0.338733	0.286858	0.253572	0.159686	0.536676
Streptococcus_pneumoniae_R6_NC_003098.fna	2.03862	0.60284		0.367689	0.360693	0.370098	0.361261	0.346597	0.51219	0.537501
Enterococcus_faecalis_V583_NC_004669.fna	0.06632	0.65585		0.64084	0.521291	0.501525	0.421088	0.32796	0.529493	0.537518
Treponema_denticola_ATCC_35405_NC_002967.fna	2.8432	0.621262		0.5928	0.43315	0.374607	0.34385	0.317231	0.299952	0.538117
Borrelia_afzelii_PKo_NC_008277.fna	0.905394	0.716889		0.480542	0.347922	0.319529	0.298711	0.280176	0.478154	0.53831
Neisseria_gonorrhoeae_FA_1090_NC_002946.fna	2.15392	0.473103		0.784053	0.685703	0.623486	0.585066	0.549724	0.375734	0.538331
Streptococcus_pneumoniae_TIGR4_NC_003028.fna	2.16084	0.603029		0.367496	0.362078	0.37191	0.362698	0.347417	0.516495	0.538497
Bacillus_cereus_ZK_NC_006274.fna	5.30091	0.646481		0.841219	0.519375	0.493808	0.449511	0.413972	0.544677	0.539062
Prochlorococcus_marinus_NATL2A_NC_007335.fna	1.8429	0.64877		0.388271	0.347511	0.351336	0.350447	0.339869	0.482635	0.539941
Bacillus_cereus_ATCC14579_NC_004722.fna	5.41181	0.647194		0.842614	0.52866	0.498839	0.453766	0.417549	0.541242	0.540146
Bacillus_thuringiensis_konkukian_NC_005957.fna	5.23768	0.645946		0.844868	0.524683	0.497651	0.452572	0.416452	0.546657	0.540185
Mycoplasma_gallisepticum_NC_004829.fna	0.996422	0.6855		0.429021	0.45334	0.441395	0.405746	0.364116	0.292406	0.540718
Bacillus_anthracis_Ames_0581_NC_007530.fna	5.22742	0.646228		0.84646	0.525509	0.498856	0.454258	0.418107	0.544046	0.54075
Bacillus_anthracis_str_Sterne_NC_005945.fna	5.22866	0.646206		0.84647	0.525362	0.498756	0.45415	0.418034	0.544252	0.54075
Oceanobacillus_iheyensis_NC_004193.fna	3.63053	0.643187		0.664806	0.427237	0.424557	0.403737	0.381431	0.60034	0.540985
Bacillus_cereus_ATCC_10987_NC_003909.fna	5.22428	0.644167		0.843925	0.527014	0.498709	0.454715	0.419631	0.541221	0.54135
Anaplasma_marginale_St_Maries_NC_004842.fna	1.19769	0.502373		0.774655	0.613958	0.564425	0.537835	0.508932	0.463211	0.542375
Mycoplasma_mobile_163K_NC_006908.fna	0.777079	0.750487		0.508552	0.351238	0.336917	0.287987	0.25063	0.284689	0.544474
Borrelia_burgdorferi_NC_001318.fna	0.910724	0.71402		0.51032	0.378004	0.343333	0.318484	0.297444	0.488389	0.544598
Staphylococcus_epidermidis_RP62A_NC_006663.fna	0.02731	0.68074		0.806483	0.694343	0.575138	0.410239	0.252991	0.40749	0.544925
Bacteroides_fragilis_YCH46_NC_006297.fna	0.033716	0.66461		0.704429	0.556841	0.504849	0.402717	0.300237	0.405883	0.54561
Staphylococcus_epidermidis_RP62A_NC_002976.fna	2.61653	0.678486		0.771288	0.616823	0.579231	0.521513	0.476174	0.54512	0.547647
Methanococcoides_burtonii_DSM_6242_NC_007955.fna	2.57503	0.592419		0.451089	0.373993	0.372947	0.367321	0.354363	0.540524	0.548965
Mycoplasma_pneumonia_NC_000912.fna	0.816394	0.59992		0.546699	0.522931	0.511971	0.484368	0.458814	0.53684	0.549384
Staphylococcus_epidermidis_ATCC_12228_NC_004461.fna	2.49928	0.679048		0.791636	0.632089	0.587751	0.524962	0.475808	0.529824	0.549976
Staphylococcus_saprophyticus_NC_007352.fna	0.02287	0.686576		0.793767	0.609563	0.502597	0.367945	0.239277	0.405754	0.550307
Staphylococcus_haemolyticus_NC_007168.fna	2.68501	0.672074		0.840425	0.665581	0.615969	0.541234	0.485565	0.566194	0.55121
Helicobacter_acinonychis_Sheeba_NC_008229.fna	1.55393	0.618225		0.73566	0.489512	0.391619	0.338987	0.306803	0.264746	0.552052
Streptococcus_thermophilus_LMG_18311_NC_006448.fna	1.79685	0.609083		0.38352	0.374388	0.394172	0.387717	0.37215	0.607698	0.552937
Nitrosococcus_oceani_ATCC_19707_NC_007483.fna	0.04042	0.475656		0.778605	0.748526	0.71116	0.651734	0.54591	0.436679	0.553188
Streptococcus_thermophilus_CNRZ1066_NC_006449.fna	1.79623	0.609186		0.387342	0.378059	0.39802	0.391324	0.375668	0.60846	0.554212
Aster_yellows_witches-broom_phytoplasma_AYWB_NC_007716.fna	0.706569	0.731137		0.607446	0.498891	0.450372	0.397236	0.356505	0.418135	0.556809
Salmonella_typhimurium_LT2_NC_003277.fna	0.093939	0.468719		0.909802	0.72714	0.703081	0.682677	0.644758	0.581866	0.557722
Bacillus_halodurans_NC_002570.fna	4.20235	0.563145		0.622449	0.436476	0.421904	0.394649	0.37536	0.563178	0.558809
Parachlamydia_sp_UWE25_NC_005861.fna	2.41446	0.652819		0.615192	0.473696	0.454328	0.428038	0.405077	0.665756	0.559333
Onion_yellows_phytoplasma_NC_005303.fna	0.860631	0.72263		0.59486	0.487059	0.441314	0.388192	0.343874	0.406576	0.56034
Helicobacter_pylori_HPAG1_NC_008086.fna	1.59637	0.609175		0.728177	0.508478	0.423524	0.37538	0.343351	0.27471	0.560412
Lactobacillus_salivarius_UCC118_NC_006529.fna	0.020417	0.608904		0.708686	0.61697	0.560413	0.473914	0.343011	0.296027	0.5619
Mycoplasma_genitalium_NC_000908.fna	0.580076	0.683109		0.428217	0.399153	0.407004	0.389184	0.362356	0.646063	0.562178
Mycoplasma_hyopneumoniae_232_NC_006360.fna	0.892758	0.714388		0.66239	0.617498	0.546942	0.496291	0.458169	0.195885	0.562787
Mycoplasma_hyopneumoniae_J_NC_007295.fna	0.897405	0.714778		0.668319	0.621892	0.552337	0.501352	0.463401	0.200942	0.563092
Listeria_innocua_NC_003383.fna	0.081905	0.644796		0.638126	0.514689	0.494777	0.420406	0.331505	0.609722	0.563183
Mycoplasma_hyopneumoniae_7448_NC_007332.fna	0.920079	0.715111		0.669674	0.622343	0.553851	0.503644	0.464587	0.214526	0.563311
Lactobacillus_johnsonii_NCC_533_NC_005362.fna	1.99268	0.653888		0.586019	0.562887	0.571767	0.540597	0.498403	0.517296	0.563651
Wolbachia_endosymbiont_of_Drosophila_melanogaster_NC_002978.fna	1.26778	0.647652		0.569057	0.500933	0.516508	0.506451	0.476558	0.712399	0.564304
Candidatus_Pelagibacter_ubique_HTCC1062_NC_007205.fna	1.30876	0.703169		0.476237	0.453387	0.453905	0.421088	0.391135	0.43097	0.564848
Nitrosospira_multiformis_ATCC_25196_NC_007617.fna	0.014159	0.503708		0.701782	0.638372	0.575367	0.471094	0.345491	0.223561	0.567023
Streptococcus_agalactiae_NEM316_NC_004368.fna	2.21149	0.643726		0.509805	0.454748	0.471698	0.453085	0.43106	0.650377	0.568203
Carboxydothermus_hydrogenoformans_Z2901_NC_007503.fna	2.40152	0.579503		0.481507	0.457824	0.456517	0.438901	0.418911	0.665501	0.568496
Streptococcus_agalactiae_A909_NC_007432.fna	2.12784	0.643776		0.52852	0.463992	0.477093	0.458316	0.435655	0.643969	0.568641
Streptococcus_agalactiae_2603_NC_004116.fna	2.16027	0.643534		0.525941	0.463743	0.47771	0.459762	0.437197	0.643656	0.569269
Mesoplasma_florum_L1_NC_006055.fna	0.793224	0.729795		0.525211	0.454277	0.460862	0.419662	0.368219	0.369989	0.569894
Neisseria_meningitidis_Z2491_NC_003116.fna	2.18441	0.481909		0.791214	0.700143	0.635351	0.596162	0.558533	0.354003	0.572223
Ureaplasma_urealyticum_NC_002162.fna	0.751719	0.745003		0.889976	0.715616	0.635755	0.548275	0.486468	0.273605	0.573852
Nitrosospira_multiformis_ATCC_25196_NC_007616.fna	0.017036	0.500293		0.758059	0.663729	0.587658	0.492125	0.371413	0.229118	0.574545
Bdellovibrio_bacteriovorus_NC_005363.fna	3.78295	0.493545		0.676063	0.651638	0.611114	0.583056	0.559148	0.291273	0.581474
Methanococcus_maripaludis_S2_NC_005791.fna	1.66114	0.668997		0.70461	0.561276	0.499125	0.45396	0.41289	0.384939	0.581891
Neisseria_meningitidis_MC58_NC_003112.fna	2.27236	0.484722		0.797773	0.706679	0.640942	0.600924	0.562824	0.362579	0.585509
Psychrobacter_cryohalolentis_K5_NC_007968.fna	0.041221	0.617355		0.587051	0.601144	0.593902	0.538102	0.43908	0.53442	0.585818
Staphylococcus_aureus_Mu50_NC_002758.fna	2.87853	0.671222		0.88099	0.742716	0.696585	0.626932	0.56879	0.574508	0.586088
Staphylococcus_aureus_RF122_NC_007622.fna	2.74253	0.672213		0.887652	0.750218	0.701457	0.630081	0.571417	0.56578	0.586209
Staphylococcus_aureus_aureus_MRSA252_NC_002952.fna	2.90262	0.671928		0.883857	0.746674	0.699924	0.630893	0.574602	0.573504	0.586316
Staphylococcus_aureus_N315_NC_002745.fna	2.81482	0.671565		0.881631	0.743182	0.69744	0.627342	0.568839	0.571739	0.586577
Staphylococcus_aureus_USA300_NC_007793.fna	2.87277	0.67249		0.882194	0.746199	0.699921	0.629669	0.571554	0.572327	0.586983
Staphylococcus_aureus_NCTC_8325_NC_007795.fna	2.82136	0.671317		0.881196	0.745109	0.699225	0.628966	0.57111	0.570632	0.587039
Staphylococcus_saprophyticus_NC_007350.fna	2.51658	0.667601		0.911038	0.77383	0.713219	0.638669	0.581457	0.555779	0.587452
Staphylococcus_aureus_MW2_NC_003923.fna	2.82046	0.671704		0.882365	0.747798	0.701373	0.630006	0.570763	0.569036	0.587743
Staphylococcus_aureus_aureus_MSSA476_NC_002953.fna	2.7998	0.671496		0.88349	0.74763	0.700829	0.629374	0.570446	0.570753	0.587829
Staphylococcus_aureus_COL_NC_002951.fna	2.80942	0.671825		0.882263	0.747591	0.700821	0.629547	0.570597	0.569957	0.58804
Bacteroides_thetaiotaomicron_VPI-5482_NC_004663.fna	6.26036	0.571628		0.686988	0.490301	0.485723	0.474197	0.461526	0.685543	0.588553
Xylella_fastidiosa_NC_002488.fna	2.67931	0.473259		0.856942	0.805124	0.785624	0.768077	0.746245	0.662494	0.59129
Anabaena_variabilis_ATCC_29413_NC_007411.fna	0.035762	0.61501		0.631536	0.57651	0.546713	0.494063	0.398204	0.488273	0.59396
Nostoc_sp_NC_003240.fna	0.186614	0.59772		0.674799	0.616353	0.592264	0.55587	0.498311	0.570519	0.59403
Yersinia_pestis_Antiqua_NC_008121.fna	0.010777	0.545606		0.717417	0.594151	0.52384	0.44545	0.335201	0.473672	0.594055
Yersinia_pestis_Nepal516_NC_008119.fna	0.010778	0.545649		0.717207	0.594541	0.524016	0.44532	0.334918	0.473766	0.59406
Alcanivorax_borkumensis_SK2_NC_008260.fna	3.12014	0.452722		0.956339	0.920671	0.900829	0.879595	0.856771	0.760958	0.597391
Nostoc_sp_NC_003267.fna	0.101965	0.589742		0.538743	0.55694	0.558517	0.524841	0.453504	0.554477	0.602023
Sodalis_glossinidius_morsitans_NC_007712.fna	4.17115	0.45301		0.897815	0.883579	0.863252	0.845848	0.827182	0.785673	0.602485
Geobacillus_kaustophilus_HTA426_NC_006509.fna	0.04789	0.558488		0.680481	0.549473	0.526233	0.480444	0.399759	0.47825	0.603729
Lactobacillus_acidophilus_NCFM_NC_006814.fna	1.99356	0.652853		0.768967	0.704497	0.687796	0.646032	0.599621	0.518439	0.605942
Streptococcus_pyogenes_MGAS10750_NC_008024.fna	1.93711	0.616841		0.579844	0.535292	0.542934	0.523669	0.50056	0.69367	0.606411
Streptococcus_pyogenes_MGAS6180_NC_007296.fna	1.89757	0.616468		0.576784	0.535011	0.542611	0.522152	0.498564	0.696425	0.607441
Synechocystis_PCC6803_NC_005230.fna	0.103307	0.555209		0.538016	0.487681	0.484975	0.448227	0.372982	0.552063	0.607762
Streptococcus_pyogenes_MGAS10394_NC_006086.fna	1.89988	0.613149		0.58063	0.535537	0.542239	0.523365	0.500877	0.696721	0.60862
Streptococcus_pyogenes_MGAS10270_NC_008022.fna	1.92825	0.615701		0.585565	0.539743	0.546688	0.526108	0.502382	0.698093	0.609006
Nostoc_sp_NC_003273.fna	0.055414	0.583896		0.587547	0.57293	0.554064	0.504845	0.4183	0.5228	0.60925
Streptococcus_pyogenes_MGAS9429_NC_008021.fna	1.83647	0.61462		0.585482	0.540316	0.547864	0.527453	0.503602	0.697816	0.60985
Streptococcus_pyogenes_MGAS8232_NC_003485.fna	1.89502	0.614534		0.591795	0.541773	0.547997	0.528379	0.505304	0.701263	0.610193
Streptococcus_pyogenes_M1_GAS_NC_002737.fna	1.85244	0.614865		0.587168	0.541098	0.547405	0.526808	0.503099	0.693555	0.610589
Streptococcus_pyogenes_MGAS315_NC_004070.fna	1.90052	0.614073		0.595086	0.545942	0.552332	0.532253	0.508071	0.697757	0.610908
Streptococcus_pyogenes_SSI-1_NC_004606.fna	1.89427	0.614497		0.595548	0.545686	0.551492	0.531455	0.507576	0.694072	0.610995
Streptococcus_pyogenes_MGAS5005_NC_007297.fna	1.83855	0.614656		0.589027	0.543303	0.549872	0.528854	0.504769	0.695538	0.611758
Listeria_innocua_NC_003212.fna	3.01121	0.62561		0.788288	0.674931	0.646241	0.599229	0.560429	0.544065	0.611786
Streptococcus_pyogenes_MGAS2096_NC_008023.fna	1.86035	0.612708		0.591099	0.547775	0.553634	0.533759	0.510987	0.686048	0.613329
Bacillus_licheniformis_DSM_13_NC_006322.fna	4.22264	0.538053		0.673181	0.579926	0.54905	0.513925	0.483759	0.452883	0.613377
Bacillus_licheniformis_ATCC_14580_NC_006270.fna	4.22233	0.538042		0.673272	0.580036	0.549151	0.514028	0.483856	0.452937	0.613425
Salmonella_enterica_Choleraesuis_NC_006855.fna	0.049558	0.478853		0.910901	0.753709	0.721706	0.689738	0.625748	0.555519	0.614789
Lactococcus_lactis_NC_002662.fna	2.36559	0.646706		0.677484	0.627022	0.605965	0.572762	0.533837	0.514929	0.617008
Bacteroides_fragilis_NCTC_9434_NC_003228.fna	5.20514	0.568094		0.69422	0.524675	0.508331	0.493975	0.481583	0.69218	0.617507
Listeria_monocytogenes_4b_F2365_NC_002973.fna	2.90519	0.619588		0.804221	0.673098	0.641694	0.595974	0.558201	0.5545	0.617754
Listeria_monocytogenes_NC_003210.fna	2.94453	0.62019		0.808132	0.674602	0.642518	0.596227	0.559107	0.554886	0.61776
Bacteroides_fragilis_YCH46_NC_006347.fna	5.27727	0.56734		0.706593	0.532625	0.515745	0.501562	0.489273	0.694671	0.620099
Coxiella_burnetii_NC_004704.fna	0.037393	0.606905		0.723634	0.645283	0.622355	0.562856	0.448783	0.500704	0.620488
Picrophilus_torridus_DSM_9790_NC_005877.fna	1.5459	0.640296		0.741107	0.643264	0.572206	0.516356	0.462304	0.325838	0.623663
Nostoc_sp_NC_003276.fna	0.408101	0.594858		0.679739	0.647882	0.624277	0.594529	0.539122	0.566075	0.625487
Anabaena_variabilis_ATCC_29413.fna	0.366354	0.594668		0.689174	0.656597	0.630203	0.599509	0.540901	0.545703	0.628403
Lactobacillus_salivarius_UCC118_NC_006530.fna	0.044013	0.604185		0.836109	0.746535	0.68664	0.604155	0.474662	0.346703	0.628515
Pseudoalteromonas_haloplanktis_TAC125_NC_007482.fna	0.635328	0.606328		0.664978	0.649021	0.642435	0.631465	0.61552	0.61856	0.630095
Desulfotalea_psychrophila_LSv54_NC_006138.fna	3.52338	0.531888		0.554859	0.549145	0.556113	0.550589	0.536344	0.678225	0.631947
Desulfitobacterium_hafniense_Y51_NC_007907.fna	5.72753	0.526401		0.624108	0.590768	0.58122	0.565044	0.549139	0.583591	0.632915
Streptococcus_mutans_NC_004350.fna	2.03092	0.63175		0.644958	0.630047	0.633579	0.612156	0.588704	0.577721	0.634916
Yersinia_pestis_biovar_Mediaevails_NC_005815.fna	0.106642	0.496887		0.687605	0.709978	0.707638	0.690085	0.643924	0.679257	0.635379
Anabaena_variabilis_ATCC_29413_NC_007412.fna	0.300758	0.580467		0.721563	0.666807	0.639177	0.602716	0.544323	0.575754	0.636172
Anabaena_variabilis_ATCC_29413_NC_007413.fna	6.36573	0.585786		0.702881	0.669911	0.641464	0.610085	0.556083	0.554593	0.642096
Enterococcus_faecalis_V583_NC_004668.fna	3.21803	0.624726		0.826685	0.751951	0.734564	0.692785	0.656825	0.638688	0.642489
Nostoc_sp_NC_003272.fna	6.41377	0.586525		0.705252	0.672313	0.642853	0.610516	0.556505	0.554645	0.64254
Nostoc_sp_NC_003270.fna	0.04034	0.591448		0.692679	0.681266	0.640395	0.58365	0.478613	0.503336	0.642901
Synechocystis_PCC6803_NC_000911.fna	3.57347	0.522797		0.658783	0.607362	0.593428	0.567705	0.532118	0.628486	0.646009
Pseudoalteromonas_haloplanktis_TAC125_NC_007481.fna	3.21494	0.597652		0.674261	0.659442	0.656085	0.646069	0.632693	0.643492	0.646184
Vibrio_fischeri_ES114_NC_006842.fna	0.045849	0.615848		0.882076	0.759528	0.689823	0.602536	0.495662	0.612234	0.646262
Synechocystis_PCC6803_NC_005232.fna	0.106004	0.572846		0.59849	0.552607	0.545815	0.523716	0.470759	0.549915	0.647883
Escherichia_coli_UTI89_NC_007941.fna	0.11423	0.489749		0.874295	0.741757	0.721775	0.705043	0.672249	0.646956	0.649128
Vibrio_vulnificus_YJ016_NC_005128.fna	0.048508	0.550734		0.776937	0.684319	0.6518	0.614311	0.538104	0.568552	0.650646
Yersinia_pestis_KIM_NC_004838.fna	0.10099	0.498376		0.700395	0.72249	0.718959	0.700684	0.651045	0.678859	0.654118
Legionella_pneumophila_Paris_NC_006365.fna	0.131885	0.625613		0.836801	0.735082	0.686666	0.642881	0.575667	0.502709	0.656561
Bartonella_henselae_Houston_1_NC_005956.fna	1.93105	0.617697		0.841353	0.692766	0.653105	0.617022	0.58648	0.625311	0.657014
Yersinia_pestis_Antiqua_NC_008120.fna	0.096471	0.4976		0.701815	0.727703	0.724849	0.706577	0.657581	0.70117	0.661142
Yersinia_pestis_Nepal516_NC_008118.fna	0.100918	0.498375		0.707111	0.729714	0.725791	0.706416	0.656739	0.695569	0.661566
Vibrio_fischeri_ES114_NC_006841.fna	1.33202	0.62975		0.867537	0.798467	0.775729	0.745566	0.716474	0.728291	0.663502
Xylella_fastidiosa_Temecula1_NC_004556.fna	2.5198	0.482236		0.861895	0.808483	0.786983	0.767622	0.744627	0.644247	0.668719
Haemophilus_somnus_129PT_NC_008309.fna	2.0077	0.628026		0.9283	0.805874	0.708503	0.651596	0.590585	0.560201	0.67049
Dehalococcoides_ethenogenes_195_NC_002936.fna	1.46972	0.511497		0.680065	0.693121	0.670274	0.641271	0.613067	0.397539	0.671063
Colwellia_psychrerythraea_34H_NC_003910.fna	5.37318	0.619946		0.794695	0.785273	0.792652	0.786399	0.769038	0.815756	0.671501
Tropheryma_whipplei_Twist_NC_004572.fna	0.927303	0.53668		0.862217	0.708881	0.636275	0.594124	0.552272	0.320978	0.674372
Bartonella_quintana_Toulouse_NC_005955.fna	1.58138	0.612032		0.859458	0.725822	0.685624	0.648937	0.616645	0.630367	0.674826
Vibrio_fischeri_ES114_NC_006840.fna	2.90618	0.610373		0.811298	0.737176	0.721113	0.698645	0.672918	0.704256	0.67487
Synechocystis_PCC6803_NC_005229.fna	0.119895	0.570499		0.633393	0.600643	0.592386	0.5669	0.505664	0.57797	0.675478
Tropheryma_whipplei_TW08_27_NC_004551.fna	0.925938	0.53686		0.861811	0.709527	0.636897	0.594916	0.552971	0.318894	0.676093
Lactobacillus_plantarum_NC_006377.fna	0.036069	0.591699		0.844636	0.790993	0.737189	0.66701	0.550208	0.366744	0.677763
Yersinia_pestis_CO92_NC_003134.fna	0.09621	0.497724		0.713266	0.737264	0.735054	0.716683	0.665758	0.707798	0.678995
Bacillus_clausii_KSM-K16_NC_006582.fna	4.30387	0.552467		0.862762	0.67839	0.641423	0.597701	0.564881	0.602479	0.680845
Legionella_pneumophila_Lens_NC_006366.fna	0.059832	0.616142		0.841535	0.785229	0.736973	0.63037	0.457969	0.472834	0.682768
Nitrosococcus_oceani_ATCC_19707_NC_007484.fna	3.48169	0.496824		0.741279	0.711805	0.712917	0.703662	0.692304	0.723708	0.682932
Vibrio_parahaemolyticus_NC_004603.fna	3.28856	0.546144		0.665462	0.635789	0.639551	0.642112	0.63503	0.71891	0.683779
Bacillus_subtilis_NC_000964.fna	4.21463	0.564822		0.779192	0.674965	0.641422	0.605233	0.572979	0.514128	0.687172
Xylella_fastidiosa_NC_002490.fna	0.051158	0.50432		0.85392	0.748694	0.705284	0.653425	0.573294	0.504046	0.688693
Salmonella_typhimurium_LT2_NC_003197.fna	4.85743	0.477785		0.830728	0.828256	0.822364	0.815179	0.805505	0.813163	0.692288
Salmonella_enterica_Paratypi_ATCC_9150_NC_006511.fna	4.58523	0.478356		0.827629	0.826655	0.82127	0.814173	0.804395	0.814842	0.692821
Salmonella_enterica_Choleraesuis_NC_006905.fna	4.7557	0.478433		0.828307	0.827292	0.822097	0.815329	0.805699	0.81819	0.694235
Saccharophagus_degradans_2-40_NC_007912.fna	5.05753	0.541739		0.741486	0.688173	0.67002	0.6563	0.638247	0.588028	0.696839
Legionella_pneumophila_Philadelphia_1_NC_002942.fna	3.39775	0.617305		0.802425	0.751205	0.736635	0.716439	0.693902	0.761426	0.697028
Legionella_pneumophila_Paris_NC_006368.fna	3.50361	0.61625		0.8054	0.753267	0.738015	0.717752	0.694185	0.763536	0.697999
Nitrosospira_multiformis_ATCC_25196_NC_007615.fna	0.018871	0.504637		0.83021	0.768414	0.716152	0.624425	0.493617	0.536692	0.6994
Salmonella_typhi_NC_003198.fna	4.80904	0.479073		0.835268	0.832144	0.826124	0.819058	0.809383	0.817692	0.70093
Legionella_pneumophila_Lens_NC_006369.fna	3.34569	0.615814		0.807078	0.759022	0.743769	0.722625	0.698309	0.760806	0.701991
Salmonella_typhi_Ty2_NC_004631.fna	4.79196	0.479482		0.834688	0.831543	0.825501	0.818372	0.808679	0.817335	0.7026
Cytophaga_hutchinsonii_ATCC_33406_NC_008255.fna	4.43322	0.611535		0.972972	0.782736	0.708064	0.662887	0.62565	0.500388	0.704253
Nitrosomonas_europaea_NC_004757.fna	2.81209	0.492818		0.836857	0.7943	0.764089	0.741702	0.719852	0.634536	0.706562
Coxiella_burnetii_NC_002971.fna	1.99528	0.573395		0.765389	0.694576	0.686541	0.668701	0.6473	0.802587	0.707362
Dehalococcoides_CBDB1_NC_007356.fna	1.3955	0.529741		0.665712	0.693381	0.671425	0.64373	0.615957	0.42612	0.708093
Haemophilus_influenzae_86_028NP_NC_007146.fna	1.91343	0.618477		0.916846	0.829365	0.76496	0.713662	0.658538	0.548714	0.709052
Haemophilus_influenzae_NC_000907.fna	1.83014	0.618458		0.917562	0.827977	0.762357	0.710946	0.655805	0.540585	0.709268
Haemophilus_ducreyi_35000HP_NC_002940.fna	1.69895	0.617795		0.892869	0.829073	0.786808	0.74127	0.698869	0.592829	0.7124
Escherichia_coli_O157H7_NC_002128.fna	0.092721	0.524002		0.91906	0.754106	0.727496	0.702829	0.654693	0.645186	0.722869
Escherichia_coli_O157H7_EDL933_NC_007414.fna	0.092077	0.523649		0.919268	0.755442	0.728722	0.7041	0.655718	0.644534	0.722986
Sodalis_glossinidius_morsitans_NC_007715.fna	0.01081	0.522294		0.838612	0.772384	0.696869	0.594943	0.436835	0.391004	0.723208
Vibrio_parahaemolyticus_NC_004605.fna	1.87721	0.546485		0.730405	0.688467	0.684036	0.681467	0.672057	0.743893	0.724584
Salmonella_enterica_Choleraesuis_NC_006856.fna	0.138742	0.486911		0.884341	0.843449	0.816713	0.787345	0.726206	0.658706	0.726061
Mannheimia_succiniciproducens_MBEL55E_NC_006300.fna	2.31408	0.57462		0.747851	0.688757	0.659067	0.631613	0.603693	0.653039	0.733191
Desulfotalea_psychrophila_LSv54_NC_006139.fna	0.121587	0.563934		0.778043	0.759001	0.747646	0.7136	0.644935	0.70793	0.734701
Lactobacillus_sakei_23K_NC_007576.fna	1.88466	0.587424		0.903549	0.826532	0.792504	0.739051	0.689854	0.6131	0.735127
Chlorobium_chlorochromatii_CaD3_NC_007514.fna	2.57208	0.557218		0.900563	0.735546	0.682898	0.646481	0.611076	0.635551	0.738697
Pasteurella_multocida_NC_002663.fna	2.25749	0.595951		0.937849	0.849115	0.800141	0.766453	0.729787	0.668143	0.742057
Ecoli_plasmid_pAPEC.fna	0.174241	0.503544		0.92931	0.793087	0.770343	0.754194	0.722295	0.69474	0.744446
Yersinia_pseudotuberculosis_IP32953_NC_006154.fna	0.027702	0.554148		0.905906	0.811408	0.768428	0.694358	0.576009	0.626422	0.745462
Psychrobacter_cryohalolentis_K5_NC_007969.fna	3.05988	0.577087		0.777756	0.749618	0.736013	0.717659	0.696704	0.646211	0.758711
Vibrio_vulnificus_CMCP6_NC_004459.fna	3.28194	0.535501		0.785162	0.741236	0.735336	0.733119	0.724479	0.793467	0.760718
Vibrio_vulnificus_YJ016_NC_005139.fna	3.35451	0.535887		0.787838	0.742462	0.736461	0.734228	0.725408	0.78983	0.761716
Photobacterium_profundum_SS9_NC_006371.fna	2.23794	0.587766		0.921301	0.871802	0.852335	0.83754	0.816108	0.811109	0.762567
Photobacterium_profundum_SS9_NC_005871.fna	0.080033	0.559732		0.926589	0.850801	0.800467	0.705594	0.549729	0.614342	0.765084
Lactobacillus_plantarum_NC_004567.fna	3.30827	0.555333		0.890326	0.794851	0.765138	0.728086	0.691512	0.525995	0.767924
Yersinia_pestis_biovar_Mediaevails_NC_005814.fna	0.021742	0.509337		0.907161	0.836165	0.785175	0.713732	0.599465	0.631955	0.769103
Photobacterium_profundum_SS9_NC_006370.fna	4.0853	0.580309		0.893599	0.841308	0.827822	0.815517	0.797853	0.804485	0.77109
Acinetobacter_sp_ADP1_NC_005966.fna	3.59862	0.595704		0.908694	0.862046	0.810663	0.77844	0.750504	0.346186	0.7719
Psychrobacter_arcticum_273-4_NC_007204.fna	2.6507	0.571998		0.794135	0.7639	0.749344	0.728776	0.702409	0.654435	0.774161
Vibrio_vulnificus_YJ016_NC_005140.fna	1.85707	0.527859		0.827827	0.769434	0.756723	0.750699	0.739846	0.791242	0.776735
Shigella_boydii_Sb227_NC_007608.fna	0.126697	0.5259		0.926667	0.781442	0.744954	0.717583	0.663296	0.649337	0.778513
Vibrio_vulnificus_CMCP6_NC_004460.fna	1.84485	0.528808		0.830917	0.772133	0.759258	0.753141	0.742336	0.793293	0.779746
Shigella_flexneri_2a_NC_004851.fna	0.221618	0.54233		0.912295	0.777538	0.74418	0.719272	0.675267	0.66697	0.779853
Shigella_dysenteriae_NC_007607.fna	0.182726	0.551958		0.920811	0.794838	0.755332	0.725495	0.675831	0.648379	0.781697
Thiomicrospira_crunogena_XCL-2_NC_007520.fna	2.42773	0.5687		0.878862	0.850165	0.821752	0.791304	0.760462	0.615582	0.784827
Zymomonas_mobilis_ZM4_NC_006526.fna	2.05642	0.536717		0.822946	0.781462	0.764175	0.737423	0.711222	0.709572	0.786261
Sodalis_glossinidius_morsitans_NC_007714.fna	0.02724	0.553377		0.905692	0.853428	0.813515	0.742947	0.619114	0.687438	0.788585
Shewanella_denitrificans_OS217_NC_007954.fna	4.54591	0.548508		0.847161	0.795844	0.769603	0.749707	0.729326	0.612886	0.790433
Shigella_boydii_Sb227_NC_007613.fna	4.51982	0.487872		0.895511	0.889665	0.879919	0.872976	0.860733	0.81396	0.79083
Shigella_sonnei_Ss046_NC_007385.fna	0.214396	0.547338		0.931052	0.803542	0.76655	0.739724	0.692346	0.677959	0.791243
Shigella_dysenteriae_NC_007606.fna	4.36923	0.487503		0.895304	0.891662	0.882967	0.873152	0.855104	0.813241	0.791315
Erwinia_carotovora_atroseptica_SCRI1043_NC_004547.fna	5.06402	0.490327		0.870405	0.870968	0.872895	0.872359	0.865853	0.908546	0.793002
Shigella_sonnei_Ss046_NC_007384.fna	4.82526	0.489902		0.899697	0.892987	0.88253	0.874799	0.862497	0.813761	0.802528
Shigella_flexneri_5_8401_NC_008258.fna	4.57428	0.490823		0.896622	0.891005	0.880998	0.873765	0.862347	0.818489	0.805008
Shigella_flexneri_2a_2457T_NC_004741.fna	4.59935	0.490937		0.898006	0.892104	0.881966	0.874709	0.863389	0.818615	0.806478
Shigella_flexneri_2a_NC_004337.fna	4.6072	0.491104		0.897527	0.891816	0.881784	0.874531	0.863095	0.818987	0.806891
Vibrio_cholerae_NC_002505.fna	2.96115	0.523041		0.839644	0.808161	0.790406	0.78156	0.769654	0.75464	0.807038
Shewanella_oneidensis_NC_004349.fna	0.161613	0.563117		0.919061	0.880095	0.846964	0.794635	0.708125	0.708398	0.809582
Escherichia_coli_K-12_NC_000913.fna	4.64633	0.492004		0.899692	0.895942	0.885125	0.876776	0.865428	0.814415	0.814635
Vibrio_cholerae_NC_002506.fna	1.07231	0.530861		0.866735	0.822426	0.794337	0.77949	0.754873	0.679381	0.815129
Idiomarina_loihiensis_L2TR_NC_006512.fna	2.83932	0.529598		0.803388	0.812493	0.808298	0.802057	0.788264	0.767825	0.817489
Pseudoalteromonas_atlantica_T6c_NC_008228.fna	5.18701	0.553839		0.883484	0.835722	0.818754	0.806295	0.79108	0.757308	0.820238
Escherichia_coli_UTI89_NC_007946.fna	5.06574	0.493958		0.907616	0.899841	0.888651	0.880438	0.869516	0.82385	0.826106
Shewanella_MR-4_NC_008321.fna	4.70629	0.521055		0.922096	0.850217	0.811001	0.786356	0.765371	0.618123	0.827366
Escherichia_coli_536_NC_008253.fna	4.93892	0.494825		0.908337	0.899985	0.888852	0.880507	0.86951	0.825428	0.829602
Escherichia_coli_O157H7_NC_002695.fna	5.49845	0.494629		0.913838	0.901586	0.888983	0.880319	0.869171	0.816931	0.83119
Escherichia_coli_CFT073_NC_004431.fna	5.23143	0.495198		0.913927	0.902475	0.890444	0.881997	0.871016	0.823662	0.833594
Escherichia_coli_O157H7_EDL933_NC_002655.fna	5.52844	0.494969		0.91492	0.901517	0.888628	0.879028	0.865949	0.81791	0.837516
Yersinia_pseudotuberculosis_IP32953_NC_006153.fna	0.068525	0.554017		0.919657	0.911173	0.889692	0.839485	0.732403	0.813095	0.848445
Shewanella_oneidensis_NC_004347.fna	4.9698	0.54039		0.931346	0.869426	0.838967	0.818178	0.800176	0.692972	0.85184
Yersinia_pestis_Antiqua_NC_008122.fna	0.070299	0.551672		0.922596	0.910678	0.890122	0.84469	0.742939	0.825707	0.854541
Yersinia_pestis_biovar_Mediaevails_NC_005813.fna	0.070159	0.551533		0.923784	0.911594	0.890882	0.845081	0.74283	0.824412	0.854946
Salmonella_typhi_NC_003384.fna	0.21816	0.524189		0.8982	0.868871	0.84465	0.821858	0.77742	0.760346	0.855919
Yersinia_pestis_CO92_NC_003131.fna	0.070305	0.551639		0.922826	0.910933	0.891	0.846305	0.74502	0.825149	0.857032
Sodalis_glossinidius_morsitans_NC_007713.fna	0.083306	0.511188		0.957956	0.916325	0.884742	0.85063	0.789545	0.783137	0.859377
Photorhabdus_luminescens_NC_005126.fna	5.68899	0.571746		0.972096	0.968105	0.955387	0.943946	0.928789	0.9057	0.866715
Yersinia_pestis_Nepal516_NC_008149.fna	4.53459	0.52416		0.999952	0.999899	0.999754	0.999308	0.998254	0.998651	0.998769
Yersinia_pestis_Antiqua_NC_008150.fna	4.70229	0.522988		0.999799	0.999642	0.999355	0.998663	0.99684	0.997536	0.999245
Yersinia_pseudotuberculosis_IP32953_NC_006155.fna	4.74467	0.523896		0.999827	0.999569	0.999322	0.998698	0.997042	0.997512	0.999348
Yersinia_pestis_CO92_NC_003143.fna	4.65373	0.523639		0.999828	0.999727	0.999509	0.99898	0.99768	0.998018	0.999474
Yersinia_pestis_KIM_NC_004088.fna	4.60076	0.523588		0.999943	0.999849	0.999693	0.999335	0.99829	0.998471	0.999623
Yersinia_pestis_biovar_Mediaevails_NC_005810.fna	4.59506	0.523499		1	1	1	1	1	1	1
