# Supplementary material for: Reliability and applications of statistical methods based on oligonucleotide frequencies in bacterial and archaeal genomes
Source: BMC Genomics. 2008 Feb 28;9:104. doi: 10.1186/1471-2164-9-104 (PMC2289816; doi:10.1186/1471-2164-9-104)
Supplement: Additional file 4 — P.aureginosa compared with sequenced bacterial and archaeal genomes using ZOMs. A detailed Excel table and plot containing labels of all chromosomes and plasmids (column A) correlated with P. aeruginosa using di- to hexanucleotide ZOM (columns E-I, respectively), MCM and ROF measures (columns J and K, respectively). DNA sequence size and AT content is respectively found in columns B and C. [file 1471-2164-9-104-S4.xls]

## Sheet: Fake_vs_All_gc
Pseudomonas_aeruginosa_NC_002516.fna	6.2644	0.334443		1	1	1	1	1	1	1
Ralstonia_metallidurans_CH34_NC_007971.fna	0.23372	0.398665		0.969532	0.873487	0.819741	0.775583	0.722312	0.60932	0.927161
Xanthomonas_campestris_vesicatoria_85-10_NC_007507.fna	0.182572	0.395072		0.969304	0.874993	0.836403	0.798064	0.741995	0.758024	0.931374
Azoarcus_sp_EbN1_NC_006824.fna	0.22367	0.368945		0.962915	0.888056	0.868424	0.842314	0.800028	0.853735	0.951096
Ralstonia_metallidurans_CH34_NC_007972.fna	0.171459	0.394952		0.96022	0.877114	0.825025	0.78464	0.727742	0.614835	0.928059
Gluconobacter_oxydans_621H_NC_006672.fna	0.163186	0.416758		0.959135	0.798152	0.734838	0.684239	0.633181	0.553512	0.85396
Ralstonia_eutropha_JMP134_NC_007336.fna	0.634917	0.394091		0.957408	0.874684	0.838402	0.81054	0.777689	0.75703	0.935124
Xanthomonas_campestris_vesicatoria_85-10_NC_007505.fna	0.019146	0.402382		0.956596	0.851126	0.793415	0.694651	0.551541	0.627705	0.90689
Ralstonia_eutropha_JMP134_NC_007337.fna	0.087688	0.353412		0.953943	0.906086	0.888525	0.859786	0.793263	0.819613	0.958673
Corynebacterium_jeikeium_K411_NC_007164.fna	2.4625	0.386046		0.951164	0.909276	0.875125	0.844354	0.812236	0.789061	0.945982
Silicibacter_TM1040_NC_008042.fna	0.130973	0.443038		0.948538	0.782753	0.709894	0.643449	0.573538	0.443148	0.808919
Silicibacter_TM1040_NC_008044.fna	3.20094	0.395871		0.945764	0.74345	0.681314	0.642195	0.612773	0.571945	0.874306
Azoarcus_sp_EbN1_NC_006823.fna	0.207355	0.42367		0.943703	0.855937	0.809259	0.767528	0.719466	0.683667	0.819118
Caulobacter_crescentus_NC_002696.fna	4.01695	0.32786		0.940446	0.876228	0.853309	0.840555	0.819292	0.813309	0.959177
Silicibacter_TM1040_NC_008043.fna	0.821788	0.406375		0.940002	0.74962	0.684456	0.641539	0.606898	0.56652	0.859799
Mesorhizobium_loti_NC_002682.fna	0.208315	0.401243		0.93484	0.833995	0.791075	0.746875	0.694223	0.652777	0.911154
Novosphingobium_aromaticivorans_DSM_12444_NC_007794.fna	3.56158	0.348472		0.933207	0.906886	0.876592	0.85951	0.837146	0.801924	0.949652
Pseudomonas_syringae_pv_B728a_NC_007005.fna	6.0937	0.407672		0.933143	0.870107	0.850101	0.836985	0.82612	0.800432	0.903745
Mesorhizobium_loti_NC_002679.fna	0.351911	0.407137		0.931375	0.838499	0.798129	0.762614	0.725617	0.679519	0.90276
Mesorhizobium_loti_NC_002678.fna	7.03607	0.372529		0.930589	0.85184	0.832469	0.814221	0.7952	0.789656	0.941968
Ralstonia_solanacearum_NC_003295.fna	3.71641	0.32963		0.929034	0.900284	0.898007	0.893638	0.876474	0.920649	0.96127
Mesorhizobium_BNC1_NC_008242.fna	0.343931	0.382641		0.927789	0.851082	0.815846	0.783097	0.746239	0.731334	0.921337
Rhodobacter_sphaeroides_2_4_1_NC_007490.fna	0.100828	0.361665		0.926982	0.849256	0.813362	0.767802	0.698715	0.735637	0.935132
Ralstonia_metallidurans_CH34_NC_007973.fna	3.92809	0.361797		0.926724	0.900928	0.885833	0.876099	0.857466	0.87014	0.948904
Gluconobacter_oxydans_621H_NC_006677.fna	2.70217	0.389278		0.924976	0.812279	0.763139	0.728064	0.697372	0.643426	0.876469
Ralstonia_eutropha_JMP134_NC_007347.fna	3.80653	0.353248		0.924052	0.897111	0.888178	0.882213	0.865023	0.881151	0.951404
Gluconobacter_oxydans_621H_NC_006675.fna	0.013223	0.45625		0.923138	0.718157	0.604428	0.491654	0.359342	0.143552	0.613803
Xanthomonas_citri_NC_003922.fna	0.06492	0.386075		0.921342	0.834028	0.801888	0.745787	0.637928	0.709998	0.927477
Agrobacterium_tumefaciens_C58_UWash_NC_003306.fna	0.54278	0.426679		0.919397	0.830169	0.789041	0.74926	0.713023	0.613272	0.847759
Chromobacterium_violaceum_NC_005085.fna	4.75108	0.351663		0.919025	0.837502	0.83657	0.833143	0.817953	0.905105	0.963101
Chromohalobacter_salexigens_DSM_3043_NC_007963.fna	3.69665	0.360881		0.918937	0.871402	0.864374	0.8586	0.848708	0.874751	0.952346
Nitrobacter_hamburgensis_X14_NC_007959.fna	0.294829	0.39587		0.918907	0.820456	0.793581	0.761653	0.721696	0.779388	0.917842
Dechloromonas_aromatica_RCB_NC_007298.fna	4.5011	0.407528		0.91866	0.85532	0.839551	0.826891	0.81187	0.803232	0.911556
Ralstonia_solanacearum_NC_003296.fna	2.09451	0.331338		0.918417	0.878412	0.878134	0.871722	0.850084	0.901534	0.961249
Bradyrhizobium_japonicum_NC_004463.fna	9.10583	0.359406		0.918076	0.838271	0.82406	0.804543	0.781118	0.820742	0.930674
Sinorhizobium_meliloti_NC_003037.fna	1.35423	0.396306		0.917345	0.841522	0.810941	0.784366	0.756744	0.719271	0.909066
Ralstonia_eutropha_H16_NC_008313.fna	4.05203	0.335341		0.915262	0.902212	0.902006	0.897174	0.878522	0.895429	0.965993
Xanthomonas_campestris_vesicatoria_85-10_NC_007506.fna	0.038116	0.39267		0.914244	0.820252	0.777599	0.727517	0.638745	0.665053	0.903543
Pseudomonas_fluorescens_PfO-1_NC_007492.fna	6.43841	0.394788		0.913402	0.871711	0.864503	0.859052	0.852803	0.86703	0.93386
Gluconobacter_oxydans_621H_NC_006674.fna	0.014547	0.440297		0.912959	0.716201	0.633941	0.513947	0.380595	0.358244	0.651247
Rhodobacter_sphaeroides_2_4_1_NC_007489.fna	0.105284	0.362382		0.912736	0.845137	0.812054	0.766412	0.699464	0.778026	0.929218
Synechococcus_elongatus_PCC_7942_NC_007604.fna	2.6959	0.4453		0.91026	0.718615	0.611463	0.520947	0.43771	0.355661	0.643052
Ralstonia_metallidurans_CH34_NC_007974.fna	2.58008	0.364006		0.909779	0.880005	0.857804	0.844299	0.824762	0.815956	0.946471
Synechococcus_elongatus_PCC_6301_NC_006576.fna	2.69625	0.445157		0.909747	0.718285	0.611222	0.520891	0.437863	0.354909	0.644362
Yersinia_pestis_Antiqua_NC_008120.fna	0.096471	0.4976		0.90973	0.763199	0.682289	0.618088	0.555001	0.366541	0.386668
Polaromonas_JS666_NC_007950.fna	0.338007	0.402782		0.908289	0.788713	0.76999	0.745592	0.719768	0.789231	0.925427
Chlorobium_tepidum_TLS_NC_002932.fna	2.15495	0.4347		0.907721	0.796509	0.773956	0.742863	0.716405	0.727751	0.804745
Pseudomonas_syringae_phaseolicola_1448A_NC_005773.fna	5.92879	0.41985		0.907402	0.837589	0.812485	0.796431	0.784325	0.735784	0.86643
Sphingopyxis_alaskensis_RB2256_NC_008036.fna	0.028543	0.396314		0.90731	0.811499	0.746305	0.684405	0.585815	0.371856	0.859506
Azoarcus_sp_EbN1_NC_006513.fna	4.29623	0.348785		0.906191	0.851304	0.842813	0.83678	0.822331	0.895416	0.922986
Yersinia_pestis_CO92_NC_003134.fna	0.09621	0.497724		0.906173	0.761793	0.683342	0.620716	0.558646	0.381494	0.394182
Mesorhizobium_BNC1_NC_008244.fna	0.047561	0.384706		0.905082	0.828222	0.797363	0.755173	0.670299	0.659539	0.917543
Ralstonia_eutropha_JMP134_NC_007348.fna	2.72615	0.350165		0.904508	0.873241	0.859524	0.853123	0.835761	0.84445	0.947505
Erythrobacter_litoralis_HTCC2594_NC_007722.fna	3.0524	0.369315		0.904351	0.841252	0.80919	0.793959	0.77084	0.700776	0.923506
Rhodopseudomonas_palustris_CGA009_NC_005296.fna	5.45921	0.349619		0.903138	0.850325	0.83051	0.813505	0.790784	0.791994	0.931045
Yersinia_pestis_Nepal516_NC_008118.fna	0.100918	0.498375		0.902909	0.7597	0.680468	0.616954	0.5553	0.374819	0.378414
Pelodictyon_luteolum_DSM_273_NC_007512.fna	2.36484	0.4267		0.902585	0.783342	0.752451	0.723751	0.698856	0.702288	0.767041
Gluconobacter_oxydans_621H_NC_006673.fna	0.026568	0.438949		0.90225	0.745591	0.65765	0.584422	0.473172	0.224325	0.734704
Rhizobium_etli_CFN_42_NC_007762.fna	0.194229	0.419973		0.901198	0.81077	0.775846	0.735994	0.69202	0.673276	0.860613
Nitrobacter_hamburgensis_X14_NC_007961.fna	0.121408	0.383006		0.900877	0.809924	0.780122	0.747287	0.695238	0.72053	0.90217
Agrobacterium_tumefaciens_C58_UWash_NC_003308.fna	0.214234	0.433302		0.900176	0.812541	0.784421	0.744473	0.699642	0.702282	0.829998
Pseudomonas_syringae_tomato_DC3000_NC_004578.fna	6.39713	0.416011		0.899982	0.822508	0.804045	0.790224	0.779672	0.770008	0.879571
Mesorhizobium_BNC1_NC_008254.fna	4.41245	0.389332		0.899569	0.787504	0.759821	0.742999	0.722702	0.670669	0.921215
Desulfovibrio_vulgaris_Hildenborough_NC_002937.fna	3.57086	0.368574		0.89861	0.751364	0.711733	0.692767	0.675276	0.759063	0.855237
Rhizobium_etli_CFN_42_NC_007766.fna	0.642517	0.387808		0.898501	0.82337	0.79771	0.772937	0.745794	0.718004	0.904356
Yersinia_pestis_biovar_Mediaevails_NC_005815.fna	0.106642	0.496887		0.896845	0.754445	0.676213	0.615996	0.556566	0.376058	0.38424
Methylococcus_capsulatus_Bath_NC_002977.fna	3.30456	0.364154		0.894664	0.869875	0.857092	0.853805	0.84107	0.825674	0.95555
Mesorhizobium_BNC1_NC_008243.fna	0.131247	0.397868		0.894062	0.829576	0.798812	0.769278	0.718822	0.682889	0.918382
Rhizobium_etli_CFN_42_NC_007761.fna	4.38161	0.387278		0.893609	0.808801	0.788038	0.768942	0.748599	0.738505	0.905241
Rhodopseudomonas_palustris_BisB18_NC_007925.fna	5.51384	0.350428		0.893423	0.815349	0.804724	0.790447	0.771098	0.776967	0.931159
Polaromonas_JS666_NC_007949.fna	0.360405	0.43094		0.893028	0.783876	0.752407	0.715228	0.680988	0.715899	0.835561
Nitrobacter_hamburgensis_X14_NC_007960.fna	0.188318	0.388078		0.891609	0.814846	0.784656	0.753956	0.709348	0.70199	0.899642
Yersinia_pestis_KIM_NC_004838.fna	0.10099	0.498376		0.891107	0.745372	0.667098	0.604755	0.543848	0.370731	0.367167
Pseudomonas_entomophila_L48_NC_008027.fna	5.88878	0.358403		0.890839	0.916222	0.926773	0.929866	0.927829	0.959852	0.964948
Acidobacteria_bacterium_Ellin345_NC_008009.fna	5.65037	0.416162		0.890144	0.822637	0.792359	0.767463	0.744455	0.74809	0.853274
Rhizobium_etli_CFN_42_NC_007765.fna	0.505334	0.383333		0.889229	0.809723	0.792974	0.771986	0.747189	0.735496	0.90781
Rhizobium_etli_CFN_42_NC_007764.fna	0.250948	0.384821		0.887192	0.805063	0.777383	0.752307	0.722441	0.712918	0.900733
Salmonella_typhi_NC_003385.fna	0.106516	0.493935		0.886337	0.755962	0.67035	0.602063	0.539868	0.357509	0.385695
Agrobacterium_tumefaciens_C58_UWash_NC_003305.fna	2.07556	0.407239		0.884173	0.784591	0.754629	0.731404	0.712044	0.637159	0.886022
Rhizobium_etli_CFN_42_NC_007763.fna	0.184338	0.381929		0.884131	0.808444	0.782863	0.758189	0.723726	0.693482	0.903786
Deinococcus_geothermalis_DSM_11300_NC_008025.fna	2.4672	0.333638		0.883652	0.799124	0.775358	0.752399	0.724498	0.763458	0.926731
Myxococcus_xanthus_DK_1622_NC_008095.fna	9.13976	0.311088		0.883438	0.749131	0.714959	0.696131	0.673992	0.827311	0.901673
Agrobacterium_tumefaciens_C58_UWash_NC_003304.fna	2.84149	0.406248		0.880602	0.782497	0.75372	0.734567	0.717705	0.649053	0.882954
Thiobacillus_denitrificans_ATCC_25259_NC_007404.fna	2.90981	0.339328		0.880599	0.816337	0.817107	0.816817	0.801207	0.892174	0.915716
Xanthomonas_citri_NC_003921.fna	0.0337	0.381335		0.880023	0.788498	0.739769	0.640247	0.49179	0.571002	0.918367
Rhodopseudomonas_palustris_BisB5_NC_007958.fna	4.89272	0.351922		0.879559	0.822203	0.810775	0.795796	0.773654	0.792593	0.918576
Silicibacter_pomeroyi_DSS-3_NC_003911.fna	4.10944	0.357771		0.879511	0.806881	0.78141	0.763012	0.735642	0.595511	0.938134
Silicibacter_pomeroyi_DSS-3_NC_006569.fna	0.491611	0.372117		0.878171	0.806646	0.777108	0.752908	0.720445	0.56377	0.926883
Xanthomonas_axonopodis_pv_citri_str_306.fna	5.17555	0.352281		0.876922	0.842443	0.829203	0.823685	0.81013	0.859808	0.936381
Sinorhizobium_meliloti_NC_003078.fna	1.68333	0.375781		0.876825	0.811302	0.790705	0.772102	0.751079	0.734361	0.910646
Xanthomonas_campestris_vesicatoria_85-10_NC_007508.fna	5.17847	0.352517		0.875101	0.839842	0.828713	0.824229	0.812108	0.860609	0.936641
Xanthomonas_oryzae_KACC10331_NC_006834.fna	4.94144	0.363067		0.873961	0.825768	0.810107	0.802252	0.788511	0.842049	0.923772
Xanthomonas_oryzae_MAFF_311018_NC_007705.fna	4.94022	0.362987		0.873205	0.825041	0.809823	0.801986	0.788254	0.844433	0.923837
Pseudomonas_syringae_phaseolicola_1448A_NC_007274.fna	0.13195	0.458916		0.872469	0.732805	0.696284	0.648974	0.587447	0.54428	0.745214
Rhodopseudomonas_palustris_HaA2_NC_007778.fna	5.33166	0.339616		0.871411	0.81833	0.808724	0.79633	0.774155	0.799503	0.925102
Nitrobacter_hamburgensis_X14_NC_007964.fna	4.40697	0.382862		0.870911	0.799051	0.786898	0.766693	0.743961	0.830901	0.908336
Sinorhizobium_meliloti_NC_003047.fna	3.65414	0.372711		0.870167	0.807029	0.78997	0.775493	0.75689	0.766806	0.908277
Nitrobacter_winogradskyi_Nb_255_NC_007406.fna	3.40209	0.37951		0.869405	0.813606	0.801703	0.781154	0.756043	0.81596	0.904566
Bordetella_pertussis_NC_002929.fna	4.08619	0.322794		0.868615	0.86762	0.876534	0.874277	0.851563	0.879423	0.963028
Jannaschia_CCS1_NC_007801.fna	0.086072	0.421856		0.867872	0.751202	0.685337	0.633463	0.571082	0.428375	0.823555
Bordetella_bronchiseptica_NC_002927.fna	5.33918	0.31923		0.866611	0.863952	0.875495	0.876183	0.862133	0.903557	0.962548
Synechococcus_sp_WH8102_NC_005070.fna	2.43443	0.405874		0.864074	0.790659	0.766827	0.733631	0.700571	0.767499	0.797147
Bordetella_parapertussis_NC_002928.fna	4.77355	0.319		0.863616	0.861466	0.87307	0.873672	0.85965	0.901711	0.961747
Synechococcus_CC9605_NC_007516.fna	2.51066	0.407824		0.861797	0.78591	0.760149	0.726472	0.694704	0.769027	0.791433
Corynebacterium_diphtheriae_NC_002935.fna	2.48863	0.465215		0.861508	0.751206	0.702964	0.656019	0.619148	0.490324	0.644853
Bifidobacterium_longum_NC_004307.fna	2.25664	0.398802		0.860969	0.825435	0.776149	0.751958	0.727068	0.668267	0.891346
Burkholderia_xenovorans_LB400_NC_007953.fna	1.47178	0.382729		0.860686	0.79512	0.777553	0.762848	0.741796	0.76651	0.901423
Xanthomonas_campestris_8004_NC_007086.fna	5.14871	0.35043		0.859408	0.825429	0.822091	0.820137	0.809773	0.866898	0.933945
Rhodobacter_sphaeroides_2_4_1_NC_007493.fna	3.18861	0.309944		0.858496	0.807337	0.779951	0.757122	0.729257	0.79154	0.92586
Roseobacter_denitrificans_OCh_114_NC_008209.fna	4.1331	0.410313		0.857455	0.704683	0.654277	0.619743	0.589691	0.509792	0.821688
Xanthomonas_campestris_NC_003902.fna	5.07619	0.349313		0.85602	0.824111	0.821302	0.819756	0.809448	0.867303	0.933701
Burkholderia_xenovorans_LB400_NC_007951.fna	4.89584	0.372441		0.855974	0.7856	0.777701	0.770667	0.755591	0.800878	0.891028
Rhodobacter_sphaeroides_2_4_1_NC_007494.fna	0.943016	0.309886		0.855426	0.808676	0.78227	0.755988	0.725278	0.791925	0.930997
Pseudomonas_fluorescens_Pf-5_NC_004129.fna	7.07489	0.366951		0.854735	0.878139	0.8971	0.90395	0.903527	0.945768	0.943641
Jannaschia_CCS1_NC_007802.fna	4.31798	0.376678		0.853982	0.729503	0.687686	0.663956	0.641364	0.635832	0.886304
Corynebacterium_glutamicum_ATCC_13032_Bielefeld_NC_006958.fna	3.28271	0.461582		0.851884	0.761226	0.7273	0.689534	0.658487	0.608011	0.622311
Corynebacterium_glutamicum_ATCC_13032_Kitasato_NC_003450.fna	3.3094	0.461897		0.851787	0.760847	0.727066	0.689254	0.658387	0.608415	0.620281
Desulfovibrio_vulgaris_Hildenborough_NC_005863.fna	0.202301	0.343152		0.851163	0.706641	0.683855	0.671266	0.63901	0.794497	0.863844
Synechococcus_elongatus_PCC_7942_NC_007595.fna	0.046366	0.471121		0.849523	0.659835	0.548322	0.448304	0.341501	0.236477	0.462509
Magnetospirillum_magneticum_AMB_1_NC_007626.fna	4.96715	0.349058		0.84753	0.795204	0.79835	0.802112	0.79414	0.845724	0.93776
Brucella_melitensis_biovar_Abortus_NC_007618.fna	2.12136	0.42843		0.847408	0.734647	0.691565	0.659977	0.632529	0.527423	0.811863
Brucella_abortus_9_941_NC_006932.fna	2.12424	0.428442		0.847346	0.734482	0.691494	0.659905	0.632469	0.528306	0.81191
Brucella_melitensis_NC_003317.fna	2.11714	0.428416		0.847199	0.733752	0.691084	0.659623	0.632263	0.529729	0.811401
Brucella_suis_1330_NC_004310.fna	2.10779	0.42786		0.847085	0.734654	0.691952	0.660521	0.633262	0.529837	0.812901
Burkholderia_xenovorans_LB400_NC_007952.fna	3.36352	0.371645		0.845348	0.766938	0.752858	0.74228	0.723801	0.732664	0.883035
Synechococcus_CC9311_NC_008319.fna	2.60675	0.475527		0.845285	0.69864	0.647392	0.594972	0.554061	0.548773	0.415041
Synechococcus_CC9902_NC_007513.fna	2.23483	0.458355		0.845238	0.713	0.666216	0.618657	0.579456	0.596331	0.557804
Pseudomonas_syringae_tomato_DC3000_NC_004633.fna	0.073661	0.448541		0.844575	0.738406	0.69891	0.65748	0.598405	0.557583	0.739854
Deinococcus_geothermalis_DSM_11300_NC_008010.fna	0.574127	0.342962		0.843341	0.790987	0.776743	0.756581	0.723059	0.800267	0.920591
Brucella_abortus_9_941_NC_006933.fna	1.1622	0.426645		0.842701	0.723108	0.680789	0.648885	0.620639	0.512253	0.81518
Brucella_suis_1330_NC_004311.fna	1.20738	0.426836		0.842575	0.723296	0.681272	0.649664	0.621678	0.514767	0.817018
Brucella_melitensis_biovar_Abortus_NC_007624.fna	1.15695	0.426592		0.842566	0.723018	0.680677	0.648782	0.620515	0.512135	0.815101
Pseudomonas_syringae_tomato_DC3000_NC_004632.fna	0.067473	0.438338		0.841914	0.742392	0.703808	0.669771	0.610278	0.557702	0.780239
Polaromonas_JS666_NC_007948.fna	5.20026	0.375277		0.841741	0.712455	0.708453	0.696348	0.685797	0.844818	0.932257
Brucella_melitensis_NC_003318.fna	1.17779	0.42662		0.841583	0.721938	0.679677	0.647747	0.619581	0.50842	0.816251
Nitrosospira_multiformis_ATCC_25196_NC_007614.fna	3.18424	0.460574		0.841149	0.727163	0.696254	0.680401	0.660478	0.551654	0.688956
Gloeobacter_violaceus_NC_005125.fna	4.65902	0.380021		0.837977	0.667567	0.644783	0.621008	0.598803	0.756801	0.929585
Hahella_chejuensis_KCTC_2396_NC_007645.fna	7.21527	0.461303		0.836305	0.632067	0.59865	0.588616	0.580309	0.518273	0.752344
Sphingopyxis_alaskensis_RB2256_NC_008048.fna	3.34517	0.344985		0.836031	0.740434	0.718688	0.694973	0.669606	0.652403	0.896805
Rhodoferax_ferrireducens_T118_NC_007901.fna	0.257447	0.455896		0.835867	0.68818	0.638795	0.593018	0.552857	0.514287	0.648003
Deinococcus_radiodurans_NC_001264.fna	0.412348	0.333109		0.834611	0.684537	0.69017	0.675469	0.651607	0.791701	0.940329
Pseudomonas_syringae_phaseolicola_1448A_NC_007275.fna	0.051711	0.440409		0.833049	0.748323	0.723245	0.683808	0.61173	0.614495	0.763127
Nitrosomonas_europaea_NC_004757.fna	2.81209	0.492818		0.832505	0.731326	0.677589	0.640388	0.609714	0.43442	0.389387
Porphyromonas_gingivalis_W83_NC_002950.fna	2.34348	0.517121		0.832132	0.656141	0.544137	0.497061	0.463062	0.224597	0.0157507
Symbiobacterium_thermophilum_IAM14863_NC_006177.fna	3.56614	0.313316		0.826201	0.825065	0.80939	0.800329	0.778046	0.849583	0.91203
Pseudomonas_putida_KT2440_NC_002947.fna	6.18186	0.384759		0.821039	0.84962	0.860486	0.865335	0.863763	0.898189	0.923665
Rhodobacter_sphaeroides_2_4_1_NC_007488.fna	0.114178	0.299261		0.820696	0.775505	0.74971	0.717604	0.663207	0.75864	0.917171
Deinococcus_radiodurans_NC_001263.fna	2.64864	0.329873		0.815281	0.667242	0.668395	0.659823	0.645292	0.771037	0.93415
Deinococcus_radiodurans_NC_000958.fna	0.177466	0.368071		0.814413	0.664186	0.658697	0.636537	0.594921	0.679414	0.92187
Salmonella_enterica_Choleraesuis_NC_006856.fna	0.138742	0.486911		0.81405	0.641271	0.617083	0.57596	0.526438	0.503567	0.528758
Methylobacillus_flagellatus_KT_NC_007947.fna	2.97152	0.442809		0.813021	0.722875	0.710178	0.693443	0.679037	0.730239	0.760189
Burkholderia_383_NC_007509.fna	1.39507	0.347252		0.812696	0.775791	0.766914	0.757152	0.735051	0.850769	0.876887
Burkholderia_383_NC_007510.fna	3.69413	0.337949		0.812251	0.777016	0.771281	0.768421	0.749706	0.854206	0.862638
Pirellula_sp_NC_005027.fna	7.14558	0.445967		0.810367	0.747022	0.659344	0.590841	0.538613	0.211019	0.547329
Mycobacterium_MCS_NC_008147.fna	0.215075	0.333916		0.807511	0.817357	0.793116	0.762857	0.719347	0.741203	0.933989
Mycobacterium_avium_paratuberculosis_NC_002944.fna	4.82978	0.307014		0.806441	0.830556	0.832173	0.826162	0.804551	0.847319	0.937262
Bacillus_subtilis_NC_000964.fna	4.21463	0.564822		0.801325	0.600491	0.534195	0.491851	0.464936	0.247808	-0.164242
Rhodoferax_ferrireducens_T118_NC_007908.fna	4.71234	0.401207		0.798685	0.642287	0.633789	0.61373	0.601027	0.811611	0.86722
Burkholderia_cenocepacia_AU_1054_NC_008060.fna	3.29456	0.330643		0.79762	0.767044	0.764615	0.76371	0.744987	0.849073	0.859764
Burkholderia_383_NC_007511.fna	3.58708	0.332702		0.796323	0.766974	0.756906	0.75134	0.731095	0.847158	0.862651
Burkholderia_thailandensis_E264_NC_007651.fna	3.8092	0.327138		0.79377	0.721219	0.713356	0.708119	0.685297	0.80572	0.820254
Burkholderia_cenocepacia_AU_1054_NC_008062.fna	1.19609	0.329553		0.791667	0.76467	0.759569	0.757114	0.736832	0.847346	0.862998
Xylella_fastidiosa_NC_002490.fna	0.051158	0.50432		0.791376	0.682341	0.641684	0.575035	0.49744	0.493828	0.326277
Burkholderia_mallei_ATCC_23344_NC_006348.fna	3.51015	0.318458		0.790694	0.723002	0.714772	0.711672	0.688183	0.798862	0.82435
Geobacter_sulfurreducens_NC_002939.fna	3.81414	0.390627		0.78765	0.745446	0.752053	0.752088	0.741442	0.798273	0.860614
Burkholderia_pseudomallei_K96243_NC_006350.fna	4.07454	0.322801		0.785462	0.711725	0.706277	0.702833	0.680899	0.797839	0.823865
Rhodospirillum_rubrum_ATCC_11170_NC_007643.fna	4.35283	0.34552		0.785402	0.710534	0.700066	0.709042	0.703407	0.709388	0.918928
Burkholderia_pseudomallei_1710b_NC_007434.fna	4.12629	0.32394		0.784176	0.710293	0.705142	0.701856	0.680094	0.799043	0.824169
Corynebacterium_jeikeium_K411_NC_003080.fna	0.014323	0.462263		0.782055	0.655289	0.514376	0.402621	0.280798	0.260133	0.572486
Burkholderia_cenocepacia_AU_1054_NC_008061.fna	2.78846	0.331386		0.78166	0.752688	0.746737	0.742966	0.723158	0.838408	0.857623
Burkholderia_thailandensis_E264_NC_007650.fna	2.91477	0.31925		0.779652	0.703518	0.691044	0.682545	0.657463	0.790824	0.819608
Vibrio_cholerae_NC_002505.fna	2.96115	0.523041		0.778971	0.598789	0.512109	0.462089	0.428717	0.121943	0.0632736
Rhodospirillum_rubrum_ATCC_11170_NC_007641.fna	0.053732	0.402293		0.777313	0.662442	0.63889	0.626356	0.580381	0.679181	0.881243
Mycobacterium_tuberculosis_H37Rv_NC_002755.fna	4.41153	0.343859		0.776757	0.77806	0.772977	0.759578	0.739594	0.742299	0.925569
Mycobacterium_tuberculosis_CDC1551_NC_000962.fna	4.40384	0.343892		0.776604	0.777821	0.772625	0.759464	0.739495	0.740792	0.92555
Mycobacterium_bovis_NC_002945.fna	4.34549	0.34367		0.776179	0.777671	0.77252	0.759368	0.739255	0.740312	0.925642
Burkholderia_mallei_ATCC_23344_NC_006349.fna	2.32538	0.310144		0.774851	0.701167	0.68883	0.681989	0.655232	0.787182	0.820397
Vibrio_vulnificus_YJ016_NC_005140.fna	1.85707	0.527859		0.773879	0.594012	0.510387	0.457925	0.425491	0.182532	0.00566186
Bacillus_licheniformis_DSM_13_NC_006322.fna	4.22264	0.538053		0.773872	0.596655	0.552949	0.523926	0.506016	0.375941	0.0601653
Bacillus_licheniformis_ATCC_14580_NC_006270.fna	4.22233	0.538042		0.773804	0.596647	0.552941	0.523949	0.50607	0.375954	0.0601954
Burkholderia_pseudomallei_1710b_NC_007435.fna	3.18176	0.315392		0.772888	0.695264	0.686203	0.678914	0.652905	0.799594	0.825176
Burkholderia_pseudomallei_K96243_NC_006351.fna	3.173	0.315062		0.772798	0.695522	0.685786	0.678603	0.652953	0.792426	0.823624
Vibrio_vulnificus_CMCP6_NC_004460.fna	1.84485	0.528808		0.77194	0.59216	0.510121	0.45892	0.427385	0.184541	-0.00273785
Vibrio_vulnificus_CMCP6_NC_004459.fna	3.28194	0.535501		0.767439	0.606258	0.530033	0.477687	0.443791	0.185194	-0.0786648
Anaeromyxobacter_dehalogenans_2CP-C_NC_007760.fna	5.01348	0.250947		0.767111	0.745572	0.73163	0.717696	0.693463	0.74773	0.899217
Erwinia_carotovora_atroseptica_SCRI1043_NC_004547.fna	5.06402	0.490327		0.767074	0.631115	0.591807	0.559257	0.541491	0.400371	0.491643
Yersinia_pestis_Antiqua_NC_008121.fna	0.010777	0.545606		0.765395	0.478678	0.383274	0.313079	0.222273	0.196607	-0.139246
Vibrio_vulnificus_YJ016_NC_005139.fna	3.35451	0.535887		0.764784	0.60417	0.528356	0.475825	0.44212	0.179473	-0.0815528
Yersinia_pestis_Nepal516_NC_008119.fna	0.010778	0.545649		0.764176	0.478065	0.382983	0.312785	0.222057	0.197395	-0.138909
Deinococcus_radiodurans_NC_000959.fna	0.045704	0.437883		0.757802	0.733746	0.697221	0.642391	0.535201	0.495303	0.73134
Leifsonia_xyli_xyli_CTCB0_NC_006087.fna	2.58416	0.32324		0.757037	0.771564	0.756212	0.748367	0.731721	0.845577	0.906609
Bacillus_halodurans_NC_002570.fna	4.20235	0.563145		0.756211	0.6106	0.558737	0.49989	0.462084	0.249246	-0.309081
Nocardia_farcinica_IFM10152_NC_006362.fna	0.184026	0.328464		0.751963	0.80217	0.786562	0.768768	0.731871	0.812208	0.921699
Vibrio_parahaemolyticus_NC_004605.fna	1.87721	0.546485		0.751639	0.60847	0.528922	0.465642	0.42733	0.157289	-0.16409
Bdellovibrio_bacteriovorus_NC_005363.fna	3.78295	0.493545		0.751505	0.655716	0.599079	0.570158	0.546378	0.368103	0.313627
Desulfovibrio_desulfuricans_G20_NC_007519.fna	3.73023	0.421639		0.75068	0.54384	0.509874	0.502871	0.496312	0.499981	0.75301
Propionibacterium_acnes_KPA171202_NC_006085.fna	2.56026	0.399893		0.750405	0.733429	0.683004	0.647697	0.616788	0.575426	0.808102
Vibrio_cholerae_NC_002506.fna	1.07231	0.530861		0.746372	0.55722	0.463717	0.411769	0.376388	0.0482126	-0.0222443
Streptomyces_avermitilis_NC_004719.fna	0.094287	0.30754		0.74633	0.794543	0.78378	0.763888	0.697379	0.747564	0.921042
Salmonella_enterica_Choleraesuis_NC_006855.fna	0.049558	0.478853		0.740798	0.433292	0.416406	0.40004	0.367866	0.409063	0.476413
Salmonella_typhi_NC_003384.fna	0.21816	0.524189		0.739695	0.598984	0.579097	0.548072	0.517113	0.465737	0.0869588
Vibrio_parahaemolyticus_NC_004603.fna	3.28856	0.546144		0.739028	0.62336	0.552298	0.492417	0.452997	0.174172	-0.187107
Nocardia_farcinica_IFM10152_NC_006363.fna	0.087093	0.315858		0.734547	0.78994	0.781087	0.756414	0.702775	0.754771	0.922528
Rhodococcus_RHA1_NC_008270.fna	0.442536	0.359894		0.729773	0.767837	0.755442	0.740377	0.711983	0.809261	0.879688
Thermobifida_fusca_YX_NC_007333.fna	3.64225	0.324971		0.728253	0.781765	0.786464	0.787209	0.772434	0.851495	0.892099
Nitrosospira_multiformis_ATCC_25196_NC_007617.fna	0.014159	0.503708		0.727952	0.563536	0.529301	0.440713	0.327399	0.343308	0.249385
Haloquadratum_walsbyi_NC_008212.fna	3.13249	0.521361		0.72566	0.575818	0.517777	0.454846	0.41112	0.358551	-0.0424937
Treponema_pallidum_NC_000919.fna	1.13801	0.47222		0.724452	0.345124	0.289104	0.272554	0.261516	0.288409	0.351783
Nocardia_farcinica_IFM10152_NC_006361.fna	6.02123	0.291666		0.721563	0.786966	0.794645	0.800771	0.790751	0.878244	0.925265
Pelobacter_carbinolicus_NC_007498.fna	3.66589	0.448863		0.720528	0.649867	0.637833	0.6376	0.634309	0.60307	0.750593
Shigella_sonnei_Ss046_NC_007384.fna	4.82526	0.489902		0.719145	0.59002	0.56648	0.54437	0.529691	0.434057	0.500064
Xylella_fastidiosa_NC_002488.fna	2.67931	0.473259		0.718786	0.592396	0.569926	0.526845	0.503557	0.474747	0.500016
Shigella_boydii_Sb227_NC_007613.fna	4.51982	0.487872		0.718682	0.589852	0.565552	0.543962	0.529008	0.431229	0.515258
Geobacillus_kaustophilus_HTA426_NC_006510.fna	3.54478	0.479138		0.718172	0.542452	0.523782	0.497143	0.477254	0.438742	0.492587
Shigella_flexneri_5_8401_NC_008258.fna	4.57428	0.490823		0.718142	0.593202	0.569428	0.547365	0.532394	0.434753	0.495091
Shigella_flexneri_2a_NC_004337.fna	4.6072	0.491104		0.717365	0.592007	0.568084	0.545851	0.530873	0.432157	0.49162
Shigella_flexneri_2a_2457T_NC_004741.fna	4.59935	0.490937		0.717086	0.592636	0.569375	0.547543	0.532707	0.43581	0.49408
Ecoli_plasmid_pAPEC.fna	0.174241	0.503544		0.716839	0.471477	0.442902	0.425287	0.40609	0.365513	0.260207
Mycobacterium_leprae_NC_002677.fna	3.2682	0.422033		0.716316	0.685751	0.678887	0.653975	0.635686	0.625191	0.839852
Shigella_dysenteriae_NC_007606.fna	4.36923	0.487503		0.714614	0.587543	0.562389	0.538744	0.520653	0.433319	0.516123
Escherichia_coli_UTI89_NC_007946.fna	5.06574	0.493958		0.702896	0.582075	0.563845	0.543253	0.529957	0.446763	0.472046
Escherichia_coli_536_NC_008253.fna	4.93892	0.494825		0.702542	0.581478	0.564326	0.54433	0.531117	0.451095	0.466206
Escherichia_coli_CFT073_NC_004431.fna	5.23143	0.495198		0.701697	0.578454	0.560649	0.540832	0.527978	0.44662	0.458182
Escherichia_coli_O157H7_NC_002695.fna	5.49845	0.494629		0.699592	0.56917	0.553448	0.534781	0.523221	0.44964	0.462845
Escherichia_coli_K-12_NC_000913.fna	4.64633	0.492004		0.699235	0.582665	0.567092	0.54708	0.533729	0.459653	0.493923
Shigella_boydii_Sb227_NC_007608.fna	0.126697	0.5259		0.698427	0.449568	0.412999	0.393251	0.361445	0.30456	0.0262331
Escherichia_coli_O157H7_EDL933_NC_002655.fna	5.52844	0.494969		0.69718	0.567004	0.55237	0.535118	0.524857	0.450668	0.448332
Streptomyces_coelicolor_NC_003903.fna	0.356023	0.309407		0.696773	0.769351	0.777334	0.776965	0.750441	0.84539	0.924786
Vibrio_fischeri_ES114_NC_006842.fna	0.045849	0.615848		0.695	0.479018	0.374496	0.275629	0.205664	0.105591	-0.455963
Bacteroides_thetaiotaomicron_VPI-5482_NC_004663.fna	6.26036	0.571628		0.694659	0.542368	0.466072	0.428086	0.404509	0.318644	-0.36668
Rhodococcus_RHA1_NC_008271.fna	0.332361	0.350884		0.693201	0.749693	0.744399	0.731225	0.702566	0.791282	0.877408
Geobacter_metallireducens_GS_15_NC_007517.fna	3.99742	0.404905		0.692071	0.656518	0.678321	0.68296	0.674977	0.770984	0.780931
Shigella_flexneri_2a_NC_004851.fna	0.221618	0.54233		0.68918	0.44601	0.417268	0.392214	0.363169	0.343106	-0.113146
Salmonella_typhimurium_LT2_NC_003277.fna	0.093939	0.468719		0.687636	0.396192	0.38427	0.378749	0.365454	0.393934	0.513707
Xylella_fastidiosa_Temecula1_NC_004556.fna	2.5198	0.482236		0.682866	0.555747	0.531314	0.486632	0.462495	0.41409	0.430831
Shigella_sonnei_Ss046_NC_007385.fna	0.214396	0.547338		0.678713	0.447279	0.423213	0.398938	0.370253	0.368359	-0.137384
Sodalis_glossinidius_morsitans_NC_007715.fna	0.01081	0.522294		0.678707	0.531089	0.46752	0.398346	0.299534	0.181624	0.125475
Bacillus_clausii_KSM-K16_NC_006582.fna	4.30387	0.552467		0.677889	0.518977	0.474189	0.425912	0.398584	0.195971	-0.135053
Rhodococcus_RHA1_NC_008269.fna	1.12308	0.349499		0.676786	0.740257	0.739517	0.733064	0.715382	0.837585	0.875344
Escherichia_coli_UTI89_NC_007941.fna	0.11423	0.489749		0.676262	0.453726	0.42712	0.412904	0.39292	0.376187	0.343806
Salinibacter_ruber_DSM_13855_NC_007677.fna	3.55182	0.337833		0.674708	0.635914	0.650379	0.639566	0.619833	0.788329	0.834744
Syntrophus_aciditrophicus_SB_NC_007759.fna	3.1793	0.4854		0.674606	0.589576	0.581925	0.58501	0.580033	0.59683	0.381916
Shigella_dysenteriae_NC_007607.fna	0.182726	0.551958		0.667786	0.430155	0.404244	0.37872	0.347308	0.350237	-0.183658
Natronomonas_pharaonis_NC_007428.fna	0.023486	0.394065		0.659212	0.662525	0.614053	0.547122	0.455038	0.454359	0.745792
Yersinia_pestis_CO92_NC_003131.fna	0.070305	0.551639		0.655766	0.484286	0.454412	0.411056	0.351133	0.308657	-0.229577
Salinibacter_ruber_DSM_13855_NC_007678.fna	0.035505	0.420589		0.654877	0.609472	0.593369	0.535869	0.434427	0.581876	0.766981
Bartonella_quintana_Toulouse_NC_005955.fna	1.58138	0.612032		0.653156	0.478483	0.444633	0.402495	0.375819	0.274036	-0.402553
Yersinia_pestis_biovar_Mediaevails_NC_005813.fna	0.070159	0.551533		0.652753	0.48267	0.45246	0.409047	0.348553	0.30568	-0.229323
Yersinia_pestis_Antiqua_NC_008122.fna	0.070299	0.551672		0.652326	0.482486	0.452409	0.408813	0.348446	0.305976	-0.230255
Mycobacterium_MCS_NC_008146.fna	5.70545	0.315466		0.647451	0.741195	0.747283	0.752807	0.742431	0.826144	0.904528
Alcanivorax_borkumensis_SK2_NC_008260.fna	3.12014	0.452722		0.646133	0.579867	0.572043	0.572854	0.570708	0.493532	0.724867
Wolinella_succinogenes_NC_005090.fna	2.11036	0.51542		0.64578	0.281333	0.188774	0.15984	0.142678	0.0701492	-0.0512554
Geobacillus_kaustophilus_HTA426_NC_006509.fna	0.04789	0.558488		0.643497	0.542215	0.537958	0.482578	0.404752	0.390526	-0.214612
Vibrio_vulnificus_YJ016_NC_005128.fna	0.048508	0.550734		0.641541	0.430486	0.344937	0.2859	0.237866	0.100983	-0.193602
Yersinia_pseudotuberculosis_IP32953_NC_006153.fna	0.068525	0.554017		0.639759	0.472792	0.440763	0.39436	0.333225	0.300843	-0.248309
Bacillus_anthracis_Ames_0581_NC_007530.fna	5.22742	0.646228		0.638265	0.472192	0.467858	0.41246	0.37998	0.309536	-0.511171
Bacillus_anthracis_str_Sterne_NC_005945.fna	5.22866	0.646206		0.637857	0.471848	0.467678	0.412313	0.379833	0.309814	-0.511172
Acinetobacter_sp_ADP1_NC_005966.fna	3.59862	0.595704		0.634698	0.553142	0.520633	0.470211	0.433989	0.280399	-0.364039
Escherichia_coli_O157H7_NC_002128.fna	0.092721	0.524002		0.63457	0.397223	0.379448	0.354265	0.325039	0.393209	0.0480974
Nitrosococcus_oceani_ATCC_19707_NC_007483.fna	0.04042	0.475656		0.634117	0.505525	0.503409	0.473641	0.405309	0.479333	0.59884
Escherichia_coli_O157H7_EDL933_NC_007414.fna	0.092077	0.523649		0.632444	0.396994	0.379319	0.354156	0.324794	0.390258	0.0514066
Bacillus_cereus_ATCC_10987_NC_003909.fna	5.22428	0.644167		0.632	0.469343	0.465024	0.410786	0.379062	0.308996	-0.509557
Bartonella_henselae_Houston_1_NC_005956.fna	1.93105	0.617697		0.631491	0.430527	0.397508	0.357794	0.33396	0.276622	-0.41964
Bacillus_cereus_ZK_NC_006274.fna	5.30091	0.646481		0.630147	0.466432	0.464238	0.409414	0.377209	0.310549	-0.511553
Bacillus_thuringiensis_konkukian_NC_005957.fna	5.23768	0.645946		0.62949	0.467138	0.46471	0.40996	0.377991	0.313122	-0.510481
Haloarcula_marismortui_ATCC_43049_NC_006393.fna	0.132678	0.455177		0.626119	0.606075	0.586242	0.547147	0.493569	0.516901	0.578759
Listeria_monocytogenes_NC_003210.fna	2.94453	0.62019		0.620528	0.519479	0.503417	0.44636	0.414395	0.314968	-0.413309
Haloarcula_marismortui_ATCC_43049_NC_006389.fna	0.033303	0.457466		0.620432	0.595033	0.555571	0.470007	0.367988	0.413448	0.573609
Sodalis_glossinidius_morsitans_NC_007712.fna	4.17115	0.45301		0.619712	0.448794	0.464608	0.468466	0.474277	0.533119	0.78416
Vibrio_fischeri_ES114_NC_006840.fna	2.90618	0.610373		0.618892	0.50523	0.475359	0.418745	0.382531	0.269026	-0.488486
Salmonella_typhi_NC_003198.fna	4.80904	0.479073		0.618444	0.485917	0.486382	0.483501	0.481541	0.446191	0.625307
Listeria_monocytogenes_4b_F2365_NC_002973.fna	2.90519	0.619588		0.61671	0.515869	0.499426	0.44257	0.409978	0.308599	-0.410208
Salmonella_typhi_Ty2_NC_004631.fna	4.79196	0.479482		0.616508	0.483991	0.485248	0.482667	0.480946	0.448717	0.622496
Sodalis_glossinidius_morsitans_NC_007714.fna	0.02724	0.553377		0.615931	0.414771	0.395645	0.366783	0.310468	0.309475	-0.135537
Bacillus_cereus_ATCC14579_NC_004722.fna	5.41181	0.647194		0.615786	0.461054	0.458874	0.405186	0.374269	0.310214	-0.514281
Staphylococcus_haemolyticus_NC_007168.fna	2.68501	0.672074		0.614851	0.490035	0.469923	0.385523	0.346744	0.293048	-0.547851
Salmonella_enterica_Choleraesuis_NC_006905.fna	4.7557	0.478433		0.614253	0.483459	0.485055	0.482959	0.48157	0.44638	0.630423
Salmonella_typhimurium_LT2_NC_003197.fna	4.85743	0.477785		0.613378	0.481646	0.484186	0.482499	0.481246	0.45058	0.633908
Listeria_innocua_NC_003212.fna	3.01121	0.62561		0.612637	0.518353	0.507067	0.452009	0.419689	0.324844	-0.420727
Zymomonas_mobilis_ZM4_NC_006526.fna	2.05642	0.536717		0.612581	0.540753	0.486792	0.446809	0.421546	0.180816	0.0639934
Salmonella_enterica_Paratypi_ATCC_9150_NC_006511.fna	4.58523	0.478356		0.610092	0.480103	0.482669	0.48074	0.479478	0.450685	0.631291
Listeria_innocua_NC_003383.fna	0.081905	0.644796		0.608566	0.559623	0.519179	0.421271	0.323193	0.231545	-0.51106
Thiomicrospira_crunogena_XCL-2_NC_007520.fna	2.42773	0.5687		0.608407	0.539732	0.489309	0.446525	0.416699	0.10228	-0.228206
Shewanella_oneidensis_NC_004349.fna	0.161613	0.563117		0.607936	0.457581	0.393119	0.332995	0.289526	0.130913	-0.299401
Thermoplasma_acidophilum_NC_002578.fna	1.56491	0.540056		0.606127	0.632668	0.593944	0.570683	0.538598	0.463708	-0.101074
Nitrosospira_multiformis_ATCC_25196_NC_007616.fna	0.017036	0.500293		0.604885	0.507583	0.45723	0.395425	0.304813	0.167154	0.248778
Haloarcula_marismortui_ATCC_43049_NC_006390.fna	0.033452	0.44374		0.603529	0.577085	0.518727	0.459674	0.373674	0.317578	0.605293
Natronomonas_pharaonis_NC_007427.fna	0.130989	0.427784		0.602879	0.623183	0.597601	0.563253	0.521979	0.514781	0.664863
Photobacterium_profundum_SS9_NC_006371.fna	2.23794	0.587766		0.602688	0.526711	0.475125	0.421625	0.38963	0.202807	-0.424577
Vibrio_fischeri_ES114_NC_006841.fna	1.33202	0.62975		0.602396	0.490425	0.444674	0.382004	0.344558	0.212733	-0.515044
Frankia_CcI3_NC_007777.fna	5.43363	0.299212		0.602016	0.726768	0.747696	0.756983	0.751017	0.896445	0.897718
Rhodococcus_RHA1_NC_008268.fna	7.80476	0.324842		0.600183	0.693929	0.704115	0.713463	0.703759	0.890316	0.864653
Frankia_alni_ACN14a_NC_008278.fna	7.49793	0.271719		0.597117	0.72135	0.742058	0.753334	0.750757	0.890782	0.905602
Photobacterium_profundum_SS9_NC_006370.fna	4.0853	0.580309		0.596077	0.523802	0.481971	0.431864	0.403	0.232851	-0.393689
Corynebacterium_efficiens_YS-314_NC_004369.fna	3.14709	0.3686		0.593473	0.638947	0.665553	0.677411	0.669872	0.819545	0.787585
Cyanobacteria_bacterium_Yellowstone_A-Prime_NC_007775.fna	2.93277	0.397627		0.593293	0.495784	0.470236	0.453678	0.432885	0.582713	0.719366
Cyanobacteria_bacterium_Yellowstone_B-Prime_NC_007776.fna	3.04668	0.415496		0.591002	0.499605	0.452236	0.426233	0.398742	0.461603	0.627638
Streptomyces_avermitilis_NC_003155.fna	9.02561	0.292834		0.589929	0.70361	0.725028	0.745212	0.73748	0.86414	0.908574
Shewanella_MR-4_NC_008321.fna	4.70629	0.521055		0.588922	0.444119	0.377224	0.351754	0.339074	0.0454043	0.130166
Coxiella_burnetii_NC_004704.fna	0.037393	0.606905		0.585695	0.407191	0.388996	0.33798	0.267825	0.285742	-0.371551
Staphylococcus_aureus_aureus_MRSA252_NC_002952.fna	2.90262	0.671928		0.579279	0.51698	0.501357	0.415355	0.37182	0.280605	-0.525688
Staphylococcus_aureus_USA300_NC_007793.fna	2.87277	0.67249		0.579127	0.516318	0.501714	0.415411	0.37189	0.28445	-0.525031
Staphylococcus_aureus_COL_NC_002951.fna	2.80942	0.671825		0.577726	0.516172	0.501949	0.41507	0.371184	0.284184	-0.524463
Staphylococcus_aureus_Mu50_NC_002758.fna	2.87853	0.671222		0.577622	0.514165	0.499001	0.411602	0.367073	0.282339	-0.527411
Staphylococcus_aureus_NCTC_8325_NC_007795.fna	2.82136	0.671317		0.577171	0.515516	0.501825	0.414834	0.371013	0.285062	-0.52531
Enterococcus_faecalis_V583_NC_004668.fna	3.21803	0.624726		0.575877	0.512779	0.488112	0.431467	0.397482	0.225888	-0.420935
Staphylococcus_aureus_N315_NC_002745.fna	2.81482	0.671565		0.57458	0.512428	0.499286	0.412231	0.367615	0.284296	-0.526305
Staphylococcus_aureus_aureus_MSSA476_NC_002953.fna	2.7998	0.671496		0.57456	0.512782	0.500055	0.413124	0.369675	0.286825	-0.525085
Anabaena_variabilis_ATCC_29413_NC_007412.fna	0.300758	0.580467		0.57402	0.442843	0.415505	0.370351	0.325089	0.269271	-0.41348
Staphylococcus_aureus_MW2_NC_003923.fna	2.82046	0.671704		0.573878	0.511992	0.499412	0.412548	0.368845	0.286033	-0.525037
Lactococcus_lactis_NC_002662.fna	2.36559	0.646706		0.572888	0.476245	0.443641	0.391413	0.354161	0.261474	-0.452802
Bacteroides_fragilis_YCH46_NC_006347.fna	5.27727	0.56734		0.571266	0.484746	0.423375	0.395238	0.378219	0.314582	-0.356978
Staphylococcus_aureus_RF122_NC_007622.fna	2.74253	0.672213		0.567746	0.508054	0.494511	0.409152	0.366539	0.281638	-0.525438
Sodalis_glossinidius_morsitans_NC_007713.fna	0.083306	0.511188		0.565469	0.39398	0.423863	0.424054	0.407545	0.47323	0.289245
Haloarcula_marismortui_ATCC_43049_NC_006391.fna	0.039521	0.399813		0.559511	0.577864	0.543292	0.465464	0.361841	0.362354	0.714652
Bacteroides_fragilis_NCTC_9434_NC_003228.fna	5.20514	0.568094		0.55825	0.477639	0.418033	0.390829	0.374293	0.315415	-0.360396
Archaeoglobus_fulgidus_NC_000917.fna	2.1784	0.514183		0.555254	0.411719	0.36653	0.349569	0.330635	0.337741	-0.0472822
Staphylococcus_epidermidis_ATCC_12228_NC_004461.fna	2.49928	0.679048		0.549989	0.452999	0.454294	0.38588	0.354795	0.322969	-0.545188
Staphylococcus_epidermidis_RP62A_NC_002976.fna	2.61653	0.678486		0.548393	0.449489	0.451405	0.385411	0.355484	0.321387	-0.547585
Neisseria_meningitidis_Z2491_NC_003116.fna	2.18441	0.481909		0.547337	0.44732	0.390192	0.366838	0.353234	0.171707	0.454577
Haemophilus_influenzae_86_028NP_NC_007146.fna	1.91343	0.618477		0.546312	0.414012	0.353262	0.298479	0.265571	0.135597	-0.390888
Shewanella_oneidensis_NC_004347.fna	4.9698	0.54039		0.546191	0.416292	0.357053	0.327664	0.313935	0.0713658	-0.0852265
Tropheryma_whipplei_Twist_NC_004572.fna	0.927303	0.53668		0.546111	0.388677	0.315574	0.278168	0.247378	0.0286843	-0.218341
Tropheryma_whipplei_TW08_27_NC_004551.fna	0.925938	0.53686		0.545172	0.388905	0.31659	0.279855	0.24893	0.034022	-0.222156
Neisseria_meningitidis_MC58_NC_003112.fna	2.27236	0.484722		0.543618	0.443939	0.386939	0.363294	0.350226	0.170547	0.437052
Haloarcula_marismortui_ATCC_43049_NC_006397.fna	0.28805	0.42771		0.541793	0.578266	0.55677	0.529796	0.497689	0.512009	0.676763
Lactobacillus_plantarum_NC_004567.fna	3.30827	0.555333		0.539899	0.400263	0.380185	0.336573	0.32053	0.247869	-0.23207
Pasteurella_multocida_NC_002663.fna	2.25749	0.595951		0.538974	0.381531	0.319101	0.276281	0.252172	0.0845336	-0.389894
Legionella_pneumophila_Paris_NC_006365.fna	0.131885	0.625613		0.538656	0.442447	0.407565	0.362261	0.312927	0.202883	-0.462876
Haemophilus_influenzae_NC_000907.fna	1.83014	0.618458		0.538129	0.410791	0.350308	0.296518	0.263917	0.134273	-0.388809
Haloquadratum_walsbyi_NC_008213.fna	0.046867	0.523268		0.537669	0.463956	0.3887	0.33152	0.271889	0.168623	-0.159436
Staphylococcus_saprophyticus_NC_007350.fna	2.51658	0.667601		0.531843	0.468836	0.452839	0.375233	0.336427	0.280204	-0.530451
Yersinia_pestis_Antiqua_NC_008150.fna	4.70229	0.522988		0.530213	0.431385	0.417951	0.404037	0.397139	0.30716	0.0917338
Thermosynechococcus_elongatus_NC_004113.fna	2.59386	0.460821		0.530028	0.377819	0.321732	0.302485	0.278826	0.178018	0.418001
Neisseria_gonorrhoeae_FA_1090_NC_002946.fna	2.15392	0.473103		0.529873	0.426701	0.376371	0.357274	0.346924	0.184679	0.49592
Parachlamydia_sp_UWE25_NC_005861.fna	2.41446	0.652819		0.529775	0.381318	0.38333	0.354494	0.336369	0.303614	-0.447249
Lactobacillus_delbrueckii_bulgaricus_NC_008054.fna	1.865	0.50281		0.529049	0.472308	0.494906	0.500624	0.497829	0.583747	0.252207
Lactobacillus_sakei_23K_NC_007576.fna	1.88466	0.587424		0.528149	0.418072	0.385713	0.334945	0.311711	0.146031	-0.346694
Psychrobacter_cryohalolentis_K5_NC_007969.fna	3.05988	0.577087		0.527413	0.392556	0.328909	0.278418	0.253276	0.165084	-0.305044
Streptococcus_mutans_NC_004350.fna	2.03092	0.63175		0.525734	0.472921	0.432611	0.375755	0.341125	0.177094	-0.463596
Streptomyces_coelicolor_NC_003888.fna	8.66751	0.278813		0.525026	0.669402	0.706575	0.737454	0.735361	0.862908	0.903232
Yersinia_pestis_CO92_NC_003143.fna	4.65373	0.523639		0.524473	0.426506	0.413457	0.399684	0.393447	0.307787	0.0851866
Photorhabdus_luminescens_NC_005126.fna	5.68899	0.571746		0.52395	0.439797	0.425798	0.399935	0.385064	0.343858	-0.288306
Psychrobacter_arcticum_273-4_NC_007204.fna	2.6507	0.571998		0.523126	0.381787	0.324794	0.275537	0.251656	0.18854	-0.277439
Yersinia_pestis_KIM_NC_004088.fna	4.60076	0.523588		0.521925	0.424163	0.411437	0.397821	0.392022	0.308767	0.0847921
Pseudoalteromonas_atlantica_T6c_NC_008228.fna	5.18701	0.553839		0.521579	0.388622	0.343691	0.310789	0.295187	0.119693	-0.231717
Yersinia_pestis_biovar_Mediaevails_NC_005810.fna	4.59506	0.523499		0.520274	0.422804	0.410309	0.396912	0.391456	0.308084	0.0868425
Yersinia_pestis_biovar_Mediaevails_NC_005814.fna	0.021742	0.509337		0.520119	0.417813	0.404093	0.376086	0.324196	0.262634	0.234422
Yersinia_pestis_Nepal516_NC_008149.fna	4.53459	0.52416		0.518226	0.422464	0.409274	0.395729	0.389828	0.304622	0.078221
Neorickettsia_sennetsu_Miyayama_NC_007798.fna	0.859006	0.589157		0.518012	0.389793	0.383494	0.358201	0.330263	0.382053	-0.521062
Methanococcoides_burtonii_DSM_6242_NC_007955.fna	2.57503	0.592419		0.514927	0.545689	0.538793	0.503109	0.469884	0.421939	-0.458363
Yersinia_pseudotuberculosis_IP32953_NC_006155.fna	4.74467	0.523896		0.513862	0.412992	0.403023	0.390399	0.386325	0.319297	0.0876957
Streptomyces_coelicolor_NC_003904.fna	0.031317	0.278826		0.513135	0.599386	0.613026	0.585651	0.480494	0.570754	0.839419
Chlorobium_chlorochromatii_CaD3_NC_007514.fna	2.57208	0.557218		0.512505	0.351268	0.322498	0.277252	0.25414	0.288095	-0.175772
Legionella_pneumophila_Lens_NC_006366.fna	0.059832	0.616142		0.511229	0.444005	0.414138	0.321604	0.216517	0.175882	-0.438581
Haloarcula_marismortui_ATCC_43049_NC_006392.fna	0.05006	0.426508		0.507172	0.561458	0.519993	0.447362	0.343968	0.309392	0.636788
Staphylococcus_saprophyticus_NC_007351.fna	0.038454	0.692464		0.506649	0.388999	0.364922	0.247408	0.157194	0.220832	-0.524927
Halobacterium_sp_NC_002608.fna	0.365425	0.407758		0.505418	0.573738	0.58705	0.574839	0.549095	0.668102	0.701235
Photobacterium_profundum_SS9_NC_005871.fna	0.080033	0.559732		0.500325	0.37546	0.339972	0.29207	0.234463	0.207177	-0.307197
Mycoplasma_gallisepticum_NC_004829.fna	0.996422	0.6855		0.499302	0.337066	0.351126	0.3159	0.290428	0.220213	-0.514336
Nitrosospira_multiformis_ATCC_25196_NC_007615.fna	0.018871	0.504637		0.499166	0.440941	0.425493	0.383312	0.30393	0.300461	0.244579
Oceanobacillus_iheyensis_NC_004193.fna	3.63053	0.643187		0.497695	0.475648	0.492371	0.445127	0.414981	0.345918	-0.540817
Chlamydia_trachomatis_NC_000117.fna	1.04252	0.586927		0.497211	0.329897	0.304271	0.283962	0.264244	0.184635	-0.452456
Idiomarina_loihiensis_L2TR_NC_006512.fna	2.83932	0.529598		0.496816	0.440327	0.418261	0.409873	0.401705	0.270218	0.0477338
Chlamydia_trachomatis_A_HAR-13_NC_007429.fna	1.04446	0.586974		0.495314	0.328782	0.303742	0.283887	0.264424	0.18677	-0.453512
Streptococcus_pneumoniae_TIGR4_NC_003028.fna	2.16084	0.603029		0.493816	0.469158	0.427026	0.378443	0.343623	0.205486	-0.489484
Halobacterium_sp_NC_001869.fna	0.191346	0.420913		0.48749	0.54612	0.553884	0.539126	0.508166	0.554274	0.649403
Streptococcus_pneumoniae_R6_NC_003098.fna	2.03862	0.60284		0.483656	0.463024	0.419921	0.372828	0.339844	0.195361	-0.489125
Enterococcus_faecalis_V583_NC_004671.fna	0.05766	0.661048		0.481172	0.411996	0.370856	0.290803	0.21424	0.15186	-0.460844
Coxiella_burnetii_NC_002971.fna	1.99528	0.573395		0.479262	0.336205	0.340637	0.332775	0.332793	0.309583	-0.200081
Rubrobacter_xylanophilus_DSM_9941_NC_008148.fna	3.22575	0.295234		0.478979	0.462825	0.499645	0.509958	0.499977	0.794783	0.823057
Thermotoga_maritima_NC_000853.fna	1.86072	0.537523		0.478739	0.475452	0.472142	0.463484	0.44695	0.503601	-0.14724
Haloarcula_marismortui_ATCC_43049_NC_006394.fna	0.1553	0.416671		0.477157	0.549371	0.541814	0.523724	0.492447	0.56435	0.622841
Staphylococcus_epidermidis_RP62A_NC_006663.fna	0.02731	0.68074		0.47714	0.382584	0.294218	0.192951	0.124603	0.146859	-0.515858
Haemophilus_somnus_129PT_NC_008309.fna	2.0077	0.628026		0.475992	0.352493	0.299501	0.2535	0.228483	0.177331	-0.454753
Natronomonas_pharaonis_NC_007426.fna	2.59522	0.365598		0.470483	0.537405	0.528234	0.51853	0.496258	0.547527	0.760335
Helicobacter_hepaticus_NC_004917.fna	1.79915	0.640687		0.470216	0.129257	0.0250954	-0.0225729	-0.0360872	0.00358773	-0.478963
Haloarcula_marismortui_ATCC_43049_NC_006395.fna	0.410554	0.408809		0.467056	0.533473	0.519614	0.496755	0.471645	0.499326	0.71401
Mycoplasma_synoviae_53_NC_007294.fna	0.799476	0.715048		0.466975	0.388638	0.392046	0.347145	0.316821	0.251968	-0.436967
Cytophaga_hutchinsonii_ATCC_33406_NC_008255.fna	4.43322	0.611535		0.464703	0.444038	0.426713	0.403944	0.38406	0.323631	-0.364335
Shewanella_denitrificans_OS217_NC_007954.fna	4.54591	0.548508		0.463958	0.339177	0.296309	0.27131	0.258342	0.100007	-0.166078
Chlamydophila_abortus_S26_3_NC_004552.fna	1.14438	0.601336		0.462553	0.306577	0.309244	0.303025	0.288645	0.279577	-0.513163
Streptococcus_pyogenes_SSI-1_NC_004606.fna	1.89427	0.614497		0.460626	0.391441	0.349953	0.305151	0.276884	0.167774	-0.501516
Streptococcus_pyogenes_MGAS315_NC_004070.fna	1.90052	0.614073		0.459712	0.39075	0.349891	0.305314	0.277095	0.169924	-0.501279
Desulfotalea_psychrophila_LSv54_NC_006139.fna	0.121587	0.563934		0.459036	0.397912	0.4236	0.406503	0.375352	0.443705	-0.285911
Staphylococcus_aureus_aureus_MSSA476_NC_005951.fna	0.020652	0.716347		0.458571	0.263287	0.223852	0.166755	0.110537	0.154769	-0.493683
Streptococcus_pyogenes_MGAS8232_NC_003485.fna	1.89502	0.614534		0.457186	0.391867	0.351583	0.307263	0.279255	0.172138	-0.502381
Staphylococcus_saprophyticus_NC_007352.fna	0.02287	0.686576		0.454641	0.368694	0.29764	0.211027	0.143838	0.136615	-0.519198
Enterococcus_faecalis_V583_NC_004669.fna	0.06632	0.65585		0.453875	0.420578	0.398739	0.315912	0.247067	0.228831	-0.479083
Streptococcus_pyogenes_MGAS2096_NC_008023.fna	1.86035	0.612708		0.453833	0.394725	0.353344	0.310392	0.28324	0.163208	-0.500079
Psychrobacter_cryohalolentis_K5_NC_007968.fna	0.041221	0.617355		0.453618	0.326696	0.25373	0.204959	0.155376	0.0878374	-0.520729
Streptococcus_pyogenes_MGAS5005_NC_007297.fna	1.83855	0.614656		0.452822	0.392307	0.353361	0.309469	0.281593	0.174183	-0.501529
Nostoc_sp_NC_003276.fna	0.408101	0.594858		0.452216	0.335592	0.309411	0.280398	0.244193	0.204023	-0.493196
Streptococcus_pyogenes_MGAS9429_NC_008021.fna	1.83647	0.61462		0.450778	0.390015	0.351628	0.308139	0.280534	0.173952	-0.502463
Streptococcus_pyogenes_M1_GAS_NC_002737.fna	1.85244	0.614865		0.44931	0.389537	0.350925	0.307419	0.280109	0.174959	-0.50216
Lactobacillus_acidophilus_NCFM_NC_006814.fna	1.99356	0.652853		0.448561	0.43053	0.459046	0.417826	0.39162	0.357854	-0.504172
Ureaplasma_urealyticum_NC_002162.fna	0.751719	0.745003		0.448413	0.3384	0.386006	0.328905	0.323128	0.253372	-0.440485
Streptococcus_pyogenes_MGAS10394_NC_006086.fna	1.89988	0.613149		0.448271	0.389605	0.350186	0.306812	0.278847	0.171976	-0.503332
Haloarcula_marismortui_ATCC_43049_NC_006396.fna	3.13172	0.376361		0.446856	0.537016	0.545309	0.538515	0.524312	0.614024	0.771771
Streptococcus_pyogenes_MGAS10270_NC_008022.fna	1.92825	0.615701		0.444836	0.387337	0.34968	0.306659	0.279107	0.174756	-0.504574
Streptococcus_thermophilus_LMG_18311_NC_006448.fna	1.79685	0.609083		0.444765	0.422894	0.387503	0.342929	0.313392	0.218456	-0.539036
Streptococcus_thermophilus_CNRZ1066_NC_006449.fna	1.79623	0.609186		0.44378	0.422297	0.387332	0.342401	0.312266	0.221797	-0.537871
Streptococcus_pyogenes_MGAS10750_NC_008024.fna	1.93711	0.616841		0.442882	0.388383	0.351563	0.308536	0.280592	0.176581	-0.505512
Chlamydophila_caviae_NC_003361.fna	1.17339	0.607771		0.441778	0.277882	0.284746	0.276954	0.264405	0.301403	-0.501608
Haemophilus_ducreyi_35000HP_NC_002940.fna	1.69895	0.617795		0.439175	0.308834	0.268486	0.22498	0.204597	0.114244	-0.400347
Streptococcus_pyogenes_MGAS6180_NC_007296.fna	1.89757	0.616468		0.43915	0.385078	0.348264	0.305815	0.278636	0.17565	-0.505476
Chlamydia_muridarum_NC_002620.fna	1.07295	0.596617		0.438521	0.270706	0.25732	0.24338	0.230237	0.204264	-0.467368
Thiomicrospira_denitrificans_ATCC_33889_NC_007575.fna	2.20156	0.65538		0.436513	0.145958	0.137234	0.125958	0.115053	0.206448	-0.499196
Staphylococcus_aureus_Mu50_NC_002774.fna	0.025107	0.710678		0.435641	0.338176	0.238518	0.142559	0.072928	0.123342	-0.51844
Legionella_pneumophila_Paris_NC_006368.fna	3.50361	0.61625		0.433574	0.389377	0.38541	0.363618	0.344689	0.327381	-0.435465
Nostoc_sp_NC_003240.fna	0.186614	0.59772		0.431736	0.350259	0.334247	0.297503	0.257732	0.228861	-0.46166
Legionella_pneumophila_Lens_NC_006369.fna	3.34569	0.615814		0.430793	0.392772	0.390907	0.369234	0.349427	0.339289	-0.430911
Bacillus_thuringiensis_konkukian_NC_006578.fna	0.077112	0.673592		0.430234	0.366454	0.377054	0.308903	0.24354	0.226179	-0.506303
Halobacterium_sp_NC_002607.fna	2.01424	0.32087		0.43017	0.540922	0.585872	0.591975	0.570289	0.839716	0.827693
Streptococcus_agalactiae_2603_NC_004116.fna	2.16027	0.643534		0.428178	0.382833	0.370092	0.324718	0.296391	0.236841	-0.549341
Anaplasma_marginale_St_Maries_NC_004842.fna	1.19769	0.502373		0.428009	0.274773	0.273208	0.262989	0.258618	0.392643	0.101533
Legionella_pneumophila_Philadelphia_1_NC_002942.fna	3.39775	0.617305		0.427661	0.388991	0.386314	0.364442	0.345152	0.331815	-0.436799
Streptococcus_agalactiae_NEM316_NC_004368.fna	2.21149	0.643726		0.425296	0.381259	0.368344	0.323258	0.295043	0.23308	-0.547812
Staphylococcus_epidermidis_ATCC_12228_NC_005005.fna	0.017261	0.720121		0.424981	0.233318	0.213279	0.133938	0.0846099	0.149439	-0.512269
Streptococcus_agalactiae_A909_NC_007432.fna	2.12784	0.643776		0.421834	0.376443	0.367043	0.322918	0.295334	0.241009	-0.549197
Lactobacillus_salivarius_UCC118_NC_006530.fna	0.044013	0.604185		0.415649	0.330032	0.335311	0.301564	0.252101	0.296674	-0.451686
Lactobacillus_plantarum_NC_006377.fna	0.036069	0.591699		0.409615	0.358767	0.339591	0.310035	0.257949	0.189642	-0.338263
Desulfitobacterium_hafniense_Y51_NC_007907.fna	5.72753	0.526401		0.409337	0.363175	0.358135	0.37647	0.381773	0.316469	-0.0146616
Anabaena_variabilis_ATCC_29413.fna	0.366354	0.594668		0.40801	0.303236	0.292133	0.265516	0.231651	0.230659	-0.486952
Bacillus_anthracis_Ames_0581_NC_007323.fna	0.09483	0.669567		0.406006	0.295639	0.275396	0.233527	0.199933	0.133941	-0.51628
Methanospirillum_hungatei_JF-1_NC_007796.fna	3.54474	0.54851		0.40274	0.406326	0.378955	0.363012	0.341271	0.377475	-0.214923
Chlamydophila_felis_Fe_C-56_NC_007899.fna	1.16624	0.606246		0.4003	0.237024	0.24041	0.236665	0.228338	0.283583	-0.501264
Lactobacillus_johnsonii_NCC_533_NC_005362.fna	1.99268	0.653888		0.395872	0.36907	0.413894	0.385381	0.362671	0.376336	-0.510568
Chlamydophila_pneumoniae_J138_NC_002491.fna	1.22656	0.594185		0.39451	0.249951	0.254581	0.246657	0.23232	0.266629	-0.495097
Chlamydophila_pneumoniae_TW_183_NC_005043.fna	1.22593	0.594238		0.394313	0.249701	0.254549	0.24665	0.232303	0.267407	-0.495449
Chlamydophila_pneumoniae_AR39_NC_002179.fna	1.22985	0.594218		0.394168	0.24981	0.254724	0.246753	0.232188	0.267313	-0.495584
Chlamydophila_pneumoniae_CWL029_NC_000922.fna	1.23023	0.594223		0.393953	0.249581	0.254386	0.24639	0.231942	0.267412	-0.495283
Nitrosococcus_oceani_ATCC_19707_NC_007484.fna	3.48169	0.496824		0.393116	0.31029	0.343953	0.369339	0.383413	0.464265	0.322782
Helicobacter_pylori_HPAG1_NC_008086.fna	1.59637	0.609175		0.389982	0.110587	0.0387127	0.0240149	0.0263806	-0.0608996	-0.334438
Lactobacillus_salivarius_UCC118_NC_006529.fna	0.020417	0.608904		0.38879	0.33898	0.310122	0.253612	0.18541	0.152721	-0.447922
Enterococcus_faecalis_V583_NC_004670.fna	0.017963	0.666759		0.387478	0.393344	0.368385	0.248428	0.154832	0.157827	-0.495136
Yersinia_pseudotuberculosis_IP32953_NC_006154.fna	0.027702	0.554148		0.387422	0.160608	0.177091	0.172603	0.161253	0.20276	-0.202467
Staphylococcus_aureus_N315_NC_003140.fna	0.024653	0.713017		0.382581	0.257983	0.249406	0.194016	0.138256	0.198718	-0.496549
Desulfotalea_psychrophila_LSv54_NC_006138.fna	3.52338	0.531888		0.380356	0.314894	0.336638	0.346925	0.349914	0.477776	-0.109409
Wolbachia_endosymbiont_of_Drosophila_melanogaster_NC_002978.fna	1.26778	0.647652		0.37576	0.294502	0.315397	0.295117	0.268999	0.342632	-0.526932
Bacteroides_fragilis_YCH46_NC_006297.fna	0.033716	0.66461		0.372331	0.33503	0.297507	0.224496	0.163086	0.186136	-0.46363
Helicobacter_acinonychis_Sheeba_NC_008229.fna	1.55393	0.618225		0.37206	0.0800254	0.00731672	-0.0088004	-0.00401446	-0.0671607	-0.375735
Colwellia_psychrerythraea_34H_NC_003910.fna	5.37318	0.619946		0.36559	0.333878	0.34233	0.317407	0.304041	0.300817	-0.477122
Nostoc_sp_NC_003270.fna	0.04034	0.591448		0.363112	0.277485	0.267464	0.238442	0.190675	0.204491	-0.438742
Prochlorococcus_marinus_NATL2A_NC_007335.fna	1.8429	0.64877		0.362996	0.303165	0.330521	0.320905	0.301763	0.387669	-0.501489
Methanococcus_maripaludis_S2_NC_005791.fna	1.66114	0.668997		0.36294	0.358295	0.375136	0.356009	0.344154	0.322925	-0.429076
Campylobacter_jejuni_NC_002163.fna	1.64148	0.694514		0.361487	0.240213	0.210237	0.166852	0.146006	0.0931058	-0.427477
Campylobacter_jejuni_RM1221_NC_003912.fna	1.77783	0.696939		0.360187	0.233578	0.20159	0.158781	0.138822	0.0910228	-0.428517
Methanosarcina_acetivorans_NC_003552.fna	5.75149	0.573191		0.360015	0.344813	0.356938	0.362255	0.359873	0.460629	-0.320638
Mycoplasma_mobile_163K_NC_006908.fna	0.777079	0.750487		0.357946	0.281743	0.344462	0.312186	0.303519	0.26521	-0.425168
Prochlorococcus_marinus_CCMP1375_NC_005042.fna	1.75108	0.635579		0.356043	0.291384	0.314777	0.30518	0.285299	0.40274	-0.51002
Methanosarcina_barkeri_fusaro_NC_007355.fna	4.83741	0.60724		0.350016	0.355944	0.365502	0.365745	0.356479	0.433657	-0.431566
Anabaena_variabilis_ATCC_29413_NC_007411.fna	0.035762	0.61501		0.349668	0.255508	0.259428	0.228198	0.179895	0.219455	-0.480051
Thermococcus_kodakaraensis_KOD1_NC_006624.fna	2.08874	0.480045		0.347545	0.332557	0.345608	0.372997	0.375479	0.578038	0.228089
Nostoc_sp_NC_003273.fna	0.055414	0.583896		0.345745	0.221126	0.202508	0.17857	0.144972	0.20012	-0.501642
Mannheimia_succiniciproducens_MBEL55E_NC_006300.fna	2.31408	0.57462		0.344727	0.271738	0.260386	0.257709	0.260555	0.16796	-0.13746
Borrelia_burgdorferi_NC_001857.fna	0.053561	0.718377		0.343645	0.128535	0.0958167	0.0851637	0.0688627	0.170793	-0.429482
Methanosarcina_mazei_NC_003901.fna	4.09635	0.585151		0.341545	0.316449	0.322862	0.325111	0.319285	0.428962	-0.337074
Nostoc_sp_NC_003267.fna	0.101965	0.589742		0.339227	0.255675	0.243208	0.211728	0.16974	0.185609	-0.483726
Mycoplasma_hyopneumoniae_7448_NC_007332.fna	0.920079	0.715111		0.338039	0.282959	0.289679	0.27407	0.265063	0.258462	-0.359528
Mycoplasma_hyopneumoniae_J_NC_007295.fna	0.897405	0.714778		0.337002	0.284856	0.291074	0.274422	0.265907	0.26182	-0.360158
Mycoplasma_pulmonis_NC_002771.fna	0.963879	0.733635		0.334336	0.221405	0.246542	0.232356	0.212005	0.28211	-0.431672
Staphylococcus_epidermidis_ATCC_12228_NC_005004.fna	0.024365	0.707285		0.334023	0.228624	0.237175	0.165946	0.112034	0.196358	-0.509597
Mesoplasma_florum_L1_NC_006055.fna	0.793224	0.729795		0.331811	0.308907	0.37064	0.350207	0.339625	0.293829	-0.47584
Mycoplasma_hyopneumoniae_232_NC_006360.fna	0.892758	0.714388		0.326915	0.277987	0.283844	0.269076	0.26099	0.263317	-0.357635
Lactobacillus_salivarius_UCC118_NC_007929.fna	1.82711	0.670588		0.324111	0.35043	0.397674	0.362878	0.340293	0.296596	-0.548384
Leptospira_interrogans_serovar_Copenhageni_NC_005823.fna	4.27719	0.649505		0.322161	0.319543	0.310328	0.280151	0.2544	0.0513833	-0.418625
Leptospira_interrogans_serovar_Lai_NC_004342.fna	4.33224	0.649948		0.321824	0.318841	0.309424	0.279499	0.253707	0.0506854	-0.420029
Lactobacillus_salivarius_UCC118_NC_007930.fna	0.242436	0.679103		0.320905	0.346279	0.38228	0.345425	0.311672	0.270093	-0.546747
Thermoplasma_volcanium_NC_002689.fna	1.5848	0.600815		0.318343	0.419308	0.438775	0.433219	0.41319	0.38501	-0.483409
Leptospira_interrogans_serovar_Lai_NC_004343.fna	0.358943	0.648557		0.31667	0.309342	0.294975	0.267599	0.239926	0.0249608	-0.419044
Geobacter_metallireducens_GS_15_NC_007515.fna	0.013762	0.475222		0.315808	0.22012	0.265584	0.275711	0.245	0.372043	0.339543
Leptospira_interrogans_serovar_Copenhageni_NC_005824.fna	0.350181	0.650189		0.313372	0.30607	0.291538	0.264019	0.236852	0.0241815	-0.417611
Borrelia_garinii_PBi_NC_006129.fna	0.05556	0.735349		0.298377	0.142645	0.113604	0.101726	0.0803834	0.147481	-0.437054
Buchnera_sp_NC_002528.fna	0.640681	0.736875		0.291571	0.333372	0.406473	0.368024	0.364971	0.344267	-0.427842
Synechocystis_PCC6803_NC_005231.fna	0.044343	0.513813		0.290814	0.311985	0.313265	0.315541	0.270569	0.263031	-0.0706676
Treponema_denticola_ATCC_35405_NC_002967.fna	2.8432	0.621262		0.288513	0.234447	0.225938	0.217006	0.215199	0.126629	-0.330293
Buchnera_aphidicola_Sg_NC_004061.fna	0.641454	0.746694		0.280142	0.343981	0.418279	0.379603	0.375145	0.319501	-0.418008
Staphylococcus_aureus_USA300_NC_007792.fna	0.037136	0.713324		0.277602	0.227737	0.17015	0.11735	0.078806	0.114112	-0.483909
Rickettsia_felis_URRWXCal2_NC_007110.fna	0.062829	0.6642		0.276865	0.165288	0.1663	0.139613	0.0975678	0.201153	-0.563654
Nostoc_sp_NC_003272.fna	6.41377	0.586525		0.274188	0.219843	0.230929	0.221926	0.203151	0.205137	-0.466954
Anabaena_variabilis_ATCC_29413_NC_007413.fna	6.36573	0.585786		0.272317	0.218356	0.229461	0.220758	0.201766	0.205826	-0.467474
Rickettsia_typhi_wilmington_NC_006142.fna	1.1115	0.710806		0.270733	0.222006	0.277779	0.25677	0.24417	0.300873	-0.506039
Wolbachia_endosymbiont_of_Brugia_malayi_TRS_NC_006833.fna	1.08008	0.658209		0.270112	0.226478	0.265084	0.260971	0.24871	0.411089	-0.545316
Rickettsia_felis_URRWXCal2_NC_007111.fna	0.039263	0.668084		0.268699	0.174438	0.173789	0.14245	0.0935804	0.198079	-0.560962
Candidatus_Blochmannia_pennsylvanicus_BPEN_NC_007292.fna	0.791654	0.704353		0.264827	0.206852	0.254502	0.230585	0.227516	0.338843	-0.485127
Bacillus_anthracis_Ames_0581_NC_007322.fna	0.181677	0.674703		0.259077	0.218556	0.261591	0.240742	0.210094	0.28654	-0.54182
Bacillus_cereus_ZK_NC_007103.fna	0.46637	0.668778		0.255749	0.230182	0.268587	0.246355	0.22932	0.277553	-0.544313
Rickettsia_prowazekii_NC_000963.fna	1.11152	0.709997		0.247948	0.206843	0.264265	0.244925	0.235056	0.295872	-0.503812
Bacillus_cereus_ZK_NC_007105.fna	0.053501	0.680548		0.243549	0.190716	0.208668	0.180782	0.133704	0.185091	-0.539793
Anaplasma_phagocytophilum_HZ_NC_007797.fna	1.47128	0.583641		0.241461	0.145529	0.164673	0.165372	0.160971	0.280422	-0.580423
Borrelia_burgdorferi_NC_001318.fna	0.910724	0.71402		0.236214	0.109997	0.113829	0.111352	0.110019	0.312329	-0.448587
Rickettsia_felis_URRWXCal2_NC_007109.fna	1.48515	0.675496		0.235129	0.13728	0.166982	0.156213	0.150648	0.240146	-0.476396
Rickettsia_bellii_RML369_C_NC_007940.fna	1.52208	0.683541		0.232377	0.179426	0.216872	0.197198	0.179987	0.28017	-0.485586
Rickettsia_conorii_NC_003103.fna	1.26876	0.675612		0.230913	0.13243	0.167188	0.158542	0.155692	0.242298	-0.482124
Picrophilus_torridus_DSM_9790_NC_005877.fna	1.5459	0.640296		0.22966	0.310816	0.33991	0.324974	0.305358	0.374193	-0.378272
Francisella_tularensis_FSC_198_NC_008245.fna	1.89262	0.6774		0.229077	0.207743	0.233479	0.215083	0.201963	0.253463	-0.54048
Francisella_tularensis_tularensis_NC_006570.fna	1.89282	0.677407		0.229059	0.207748	0.233514	0.215129	0.201999	0.253644	-0.540464
Francisella_tularensis_holarctica_NC_007880.fna	1.89599	0.678474		0.224368	0.205564	0.230935	0.213581	0.201013	0.248717	-0.539932
Borrelia_garinii_PBi_NC_006156.fna	0.904246	0.716952		0.223577	0.114386	0.129111	0.131963	0.132969	0.319395	-0.451426
Borrelia_burgdorferi_NC_000956.fna	0.052971	0.727115		0.223167	0.0192697	0.00985995	0.0147872	0.0145086	0.178224	-0.479192
Synechocystis_PCC6803_NC_005229.fna	0.119895	0.570499		0.223025	0.179998	0.188681	0.202335	0.193632	0.204253	-0.362909
Borrelia_afzelii_PKo_NC_008277.fna	0.905394	0.716889		0.221521	0.107113	0.118562	0.117069	0.116087	0.302975	-0.454387
Bacteroides_fragilis_NCTC_9434_NC_006873.fna	0.03656	0.677626		0.217236	0.251638	0.234587	0.186935	0.145849	0.156429	-0.505777
Mycoplasma_mycoides_NC_005364.fna	1.2117	0.760343		0.216229	0.180511	0.280558	0.265545	0.253146	0.194165	-0.462612
Bacteroides_thetaiotaomicron_VPI-5482_NC_004703.fna	0.033038	0.527605		0.214603	0.261759	0.284105	0.282355	0.25486	0.295143	-0.028933
Prochlorococcus_marinus_MIT_9312_NC_007577.fna	1.7092	0.687895		0.211024	0.197501	0.242649	0.245888	0.241812	0.345811	-0.482363
Saccharophagus_degradans_2-40_NC_007912.fna	5.05753	0.541739		0.207303	0.154057	0.164152	0.167489	0.175993	0.219723	-0.0663938
Borrelia_afzelii_PKo_NC_008273.fna	0.030017	0.707832		0.196754	-0.00307994	0.00481994	0.0219454	0.0299929	0.144618	-0.481658
Mycoplasma_capricolum_ATCC_27343_NC_007633.fna	1.01002	0.762296		0.19513	0.173335	0.270335	0.26215	0.266795	0.23225	-0.459233
Candidatus_Pelagibacter_ubique_HTCC1062_NC_007205.fna	1.30876	0.703169		0.18526	0.202814	0.283042	0.286991	0.289999	0.383493	-0.465046
Synechocystis_PCC6803_NC_005232.fna	0.106004	0.572846		0.184387	0.125279	0.1566	0.181095	0.177118	0.258075	-0.331686
Pseudoalteromonas_haloplanktis_TAC125_NC_007481.fna	3.21494	0.597652		0.183745	0.118514	0.143626	0.14767	0.157147	0.267097	-0.340216
Prochlorococcus_marinus_MED4_NC_005072.fna	1.65799	0.692008		0.180652	0.174187	0.225815	0.233126	0.23206	0.343998	-0.484543
Borrelia_garinii_PBi_NC_006128.fna	0.027108	0.743987		0.17309	0.13687	0.15101	0.123443	0.0892362	0.157721	-0.429023
Pseudoalteromonas_haloplanktis_TAC125_NC_007482.fna	0.635328	0.606328		0.157955	0.0979821	0.118575	0.121645	0.130028	0.223894	-0.356214
Synechocystis_PCC6803_NC_005230.fna	0.103307	0.555209		0.150468	0.0946099	0.118878	0.139232	0.128583	0.224973	-0.322536
Borrelia_afzelii_PKo_NC_008274.fna	0.026533	0.741115		0.148022	0.0852985	0.106969	0.0913347	0.072238	0.192142	-0.433494
Thermus_thermophilus_HB27_NC_005835.fna	1.89488	0.305627		0.1434	0.211205	0.260382	0.302606	0.303478	0.664148	0.564145
Thermoanaerobacter_tengcongensis_NC_003869.fna	2.68945	0.624291		0.139558	0.0862918	0.117609	0.140498	0.143337	0.283625	-0.46303
Thermus_thermophilus_HB8_NC_006461.fna	1.84974	0.304818		0.136523	0.206911	0.255921	0.298118	0.299513	0.657643	0.563256
Methanosarcina_barkeri_fusaro_NC_007349.fna	0.036358	0.664063		0.134664	0.205328	0.189869	0.156009	0.0976691	-0.0164689	-0.513375
Methanobacterium_thermoautotrophicum_NC_000916.fna	1.75138	0.504561		0.132418	0.207131	0.237736	0.245026	0.236412	0.550092	-0.0456625
Buchnera_aphidicola_NC_004545.fna	0.61598	0.746586		0.131366	0.160882	0.270667	0.248519	0.254198	0.284746	-0.454412
Clostridium_perfringens_SM101_NC_008265.fna	0.038092	0.718707		0.127909	0.126068	0.182201	0.172173	0.136267	0.165603	-0.465672
Onion_yellows_phytoplasma_NC_005303.fna	0.860631	0.72263		0.117037	0.11533	0.135487	0.12075	0.123201	0.221083	-0.424367
Synechocystis_PCC6803_NC_000911.fna	3.57347	0.522797		0.116536	0.0792368	0.108251	0.145045	0.159415	0.208843	-0.0765483
Mycoplasma_penetrans_NC_004432.fna	1.35863	0.742825		0.116167	0.109438	0.197329	0.205715	0.209725	0.199715	-0.497631
Mycoplasma_genitalium_NC_000908.fna	0.580076	0.683109		0.11401	0.10898	0.149376	0.14213	0.135085	0.247904	-0.499639
Wigglesworthia_brevipalpis_NC_004344.fna	0.697724	0.775211		0.1134	0.163976	0.218796	0.19892	0.204339	0.253528	-0.397936
Aster_yellows_witches-broom_phytoplasma_AYWB_NC_007716.fna	0.706569	0.731137		0.11293	0.104886	0.127151	0.114557	0.123275	0.223174	-0.41211
Methanopyrus_kandleri_NC_003551.fna	1.69497	0.388408		0.10279	0.326426	0.405328	0.439922	0.441385	0.797966	0.631574
Desulfotalea_psychrophila_LSv54_NC_006140.fna	0.014664	0.714403		0.0968786	0.0147982	0.0111444	0.0125376	0.00602962	0.126966	-0.445411
Thermus_thermophilus_HB27_NC_005838.fna	0.232605	0.308373		0.093489	0.173726	0.214885	0.254254	0.252947	0.586096	0.552405
Thermus_thermophilus_HB8_NC_006462.fna	0.256992	0.306438		0.0904708	0.179451	0.21881	0.260236	0.256984	0.61753	0.558883
FakeEcoli.fna	5.3	0.499489		0.0882661	0.109365	0.0406234	0.0193641	0.0186951	-0.0731038	0.035642
Pyrococcus_furiosus_NC_003413.fna	1.90826	0.592301		0.0869161	0.0264551	0.0639363	0.0998338	0.106314	0.311959	-0.510755
Mycoplasma_pneumonia_NC_000912.fna	0.816394	0.59992		0.0860435	0.113774	0.129225	0.136325	0.137455	0.21815	-0.431371
Bacillus_cereus_ATCC14579_NC_004721.fna	0.015274	0.619746		0.0634787	0.0520216	0.0523266	0.0181329	0.0183002	0.108839	-0.496319
Borrelia_burgdorferi_NC_001849.fna	0.016823	0.76871		0.0588784	-0.102957	-0.112339	-0.0820342	-0.0512987	0.0834129	-0.437411
Fusobacterium_nucleatum_NC_003454.fna	2.1745	0.728484		0.0535215	0.0981538	0.169028	0.187629	0.198289	0.195303	-0.476428
Dehalococcoides_ethenogenes_195_NC_002936.fna	1.46972	0.511497		0.0393857	0.137636	0.158219	0.187546	0.205535	0.185411	0.137068
Ehrlichia_canis_Jake_NC_007354.fna	1.31503	0.710423		0.0358548	0.0488234	0.140679	0.157584	0.157337	0.345722	-0.56055
Methanococcus_jannaschii_NC_000909.fna	1.66497	0.685729		0.0343419	-0.00895067	0.0258525	0.0388708	0.0471687	0.220623	-0.510873
Clostridium_acetobutylicum_NC_003030.fna	3.94088	0.690742		0.0319221	0.0991404	0.16907	0.188389	0.1954	0.295807	-0.52357
Clostridium_acetobutylicum_NC_001988.fna	0.192	0.690885		0.0227555	0.116368	0.185601	0.194456	0.191514	0.260935	-0.520859
Aquifex_aeolicus_NC_001880.fna	0.039456	0.635619		0.0181992	0.0471207	0.0703757	0.0840828	0.0844728	0.0734019	-0.476818
Dehalococcoides_CBDB1_NC_007356.fna	1.3955	0.529741		0.0181639	0.153369	0.158483	0.178125	0.189093	0.138404	-0.0382026
Pyrococcus_abyssi_NC_000868.fna	1.76512	0.552861		0.00769307	0.0581298	0.0995058	0.140189	0.148654	0.30246	-0.390241
Trichodesmium_erythraeum_IMS101_NC_008312.fna	7.75011	0.658566		0.000724543	0.0255772	0.0995265	0.131766	0.140368	0.274768	-0.524606
Ehrlichia_chaffeensis_Arkansas_NC_007799.fna	1.17625	0.698993		-0.00580909	0.0316924	0.132524	0.152975	0.154478	0.357211	-0.567634
Moorella_thermoacetica_ATCC_39073_NC_007644.fna	2.62878	0.442085		-0.0133432	0.0982249	0.235878	0.302583	0.332284	0.665975	0.604017
Clostridium_perfringens_NC_003042.fna	0.05431	0.745038		-0.0177691	-0.0163854	0.0418407	0.0487968	0.0326037	0.192304	-0.487026
Candidatus_Blochmannia_floridanus_NC_005061.fna	0.705557	0.726168		-0.0180747	0.107444	0.202875	0.204253	0.216045	0.277445	-0.489429
Lawsonia_intracellularis_PHE_MN1_00_NC_008011.fna	1.45762	0.667155		-0.0190961	0.0540841	0.174562	0.211692	0.223485	0.382284	-0.56401
Baumannia_cicadellinicola_Homalodisca_coagulata_NC_007984.fna	0.686194	0.66761		-0.0228182	0.0895947	0.220834	0.240404	0.243533	0.375379	-0.534605
Carboxydothermus_hydrogenoformans_Z2901_NC_007503.fna	2.40152	0.579503		-0.0359736	0.0106567	0.0791612	0.122363	0.148591	0.369318	-0.231637
Pyrococcus_horikoshii_NC_000961.fna	1.7385	0.58121		-0.0398257	-0.00204312	0.0516486	0.0937381	0.105748	0.26142	-0.489181
Lawsonia_intracellularis_PHE_MN1_00_NC_008014.fna	0.194553	0.670907		-0.049988	0.02925	0.148581	0.183707	0.188076	0.345263	-0.565213
Clostridium_perfringens_SM101_NC_008264.fna	0.012206	0.741766		-0.0532038	0.0184054	0.0978888	0.0873948	0.0632339	0.116776	-0.4445
Clostridium_perfringens_SM101_NC_008262.fna	2.89739	0.71751		-0.069472	-0.0122612	0.0716524	0.110653	0.13077	0.28116	-0.509664
Methanococcus_jannaschii_NC_001732.fna	0.058407	0.718065		-0.073742	-0.147324	-0.100285	-0.075915	-0.0503339	0.142888	-0.51862
Clostridium_perfringens_NC_003366.fna	3.03143	0.714339		-0.0743334	-0.0141708	0.0679449	0.106284	0.12511	0.27584	-0.514309
Clostridium_perfringens_ATCC_13124_NC_008261.fna	3.25668	0.716208		-0.0775977	-0.0159876	0.0657912	0.10452	0.124079	0.272916	-0.514116
Pyrobaculum_aerophilum_NC_003364.fna	2.22243	0.486375		-0.0813668	-0.296676	-0.153843	-0.0541795	0.00407151	0.370033	0.277855
Aquifex_aeolicus_NC_000918.fna	1.55133	0.565238		-0.0840696	-0.0217423	0.0234035	0.0693856	0.0904563	0.230044	-0.355599
Methanosphaera_stadtmanae_NC_007681.fna	1.7674	0.723663		-0.0985296	0.0440627	0.179005	0.213238	0.221794	0.202637	-0.520975
Methanococcus_jannaschii_NC_001733.fna	0.01655	0.711118		-0.112857	-0.0486187	-0.0325694	-0.0347513	-0.0249976	0.054408	-0.493672
Clostridium_perfringens_SM101_NC_008263.fna	0.012397	0.733161		-0.11426	-0.00255558	0.0576742	0.0824316	0.0560472	0.0559266	-0.46736
Nanoarchaeum_equitans_NC_005213.fna	0.490885	0.684405		-0.123074	-0.097966	-0.0727091	-0.0543142	-0.0465358	0.0918874	-0.489566
Clostridium_tetani_E88_NC_004557.fna	2.79925	0.712507		-0.128545	-0.0458064	0.0501392	0.094977	0.114783	0.283209	-0.508539
Ehrlichia_ruminantium_Welgevonden_NC_005295.fna	1.51635	0.725212		-0.152824	-0.0486538	0.0653321	0.103848	0.121209	0.311665	-0.545901
Ehrlichia_ruminantium_str_Welgevonden_NC_006832.fna	1.51298	0.725211		-0.153522	-0.0490905	0.0648629	0.103685	0.120668	0.312066	-0.545927
Ehrlichia_ruminantium_Gardel_NC_006831.fna	1.49992	0.724874		-0.154925	-0.0501101	0.06401	0.102459	0.118861	0.314628	-0.546594
Sulfolobus_tokodaii_NC_003106.fna	2.69476	0.672133		-0.158219	-0.106838	-0.0238165	0.0264691	0.0436905	0.237629	-0.579592
Lawsonia_intracellularis_PHE_MN1_00_NC_008012.fna	0.027048	0.709516		-0.159796	-0.0946741	0.025071	0.0596499	0.0488007	0.225228	-0.514741
Lawsonia_intracellularis_PHE_MN1_00_NC_008013.fna	0.039794	0.707669		-0.177579	-0.0960592	0.0180894	0.0437909	0.0342626	0.22629	-0.529631
Clostridium_tetani_E88_NC_004565.fna	0.074082	0.754718		-0.192725	-0.104141	-0.045416	-0.00780987	0.0062393	0.169443	-0.479879
Sulfolobus_solfataricus_NC_002754.fna	2.99225	0.642128		-0.227442	-0.169121	-0.0859065	-0.0279151	-0.00621108	0.200342	-0.616344
Sulfolobus_acidocaldarius_DSM_639_NC_007181.fna	2.22596	0.632924		-0.241859	-0.147858	-0.0711762	-0.0139967	0.00418865	0.216953	-0.642823
Aeropyrum_pernix_NC_000854.fna	1.66969	0.436887		-0.359387	-0.221233	-0.0864113	-0.00941258	0.0237715	0.524539	0.372302
