# Supplementary material for: Reliability and applications of statistical methods based on oligonucleotide frequencies in bacterial and archaeal genomes
Source: BMC Genomics. 2008 Feb 28;9:104. doi: 10.1186/1471-2164-9-104 (PMC2289816; doi:10.1186/1471-2164-9-104)
Supplement: Additional file 5 — S.aureus compared with sequenced bacterial and archaeal genomes using ZOMs. A detailed Excel table and plot containing labels of all chromosomes and plasmids (column A) correlated with S. aureus using di- to hexanucleotide ZOM (columns E-I, respectively), MCM and ROF measures (columns J and K, respectively). DNA sequence size and AT content is respectively found in columns B and C. [file 1471-2164-9-104-S5.xls]

## Sheet: Fake_vs_All_gc
Acidobacteria_bacterium_Ellin345_NC_008009.fna	5.65037	0.416162		0.501235	0.489717	0.478802	0.431048	0.388603	0.490449	-0.437655
Acinetobacter_sp_ADP1_NC_005966.fna	3.59862	0.595704		0.976462	0.919181	0.834943	0.773669	0.725237	0.320405	0.890349
Aeropyrum_pernix_NC_000854.fna	1.66969	0.436887		-0.495245	-0.443676	-0.268812	-0.198734	-0.15834	0.382527	-0.48175
Agrobacterium_tumefaciens_C58_UWash_NC_003304.fna	2.84149	0.406248		0.561126	0.53009	0.483392	0.42032	0.366774	0.306983	-0.343903
Agrobacterium_tumefaciens_C58_UWash_NC_003305.fna	2.07556	0.407239		0.566298	0.535763	0.489021	0.425247	0.371818	0.319048	-0.350953
Agrobacterium_tumefaciens_C58_UWash_NC_003306.fna	0.54278	0.426679		0.532035	0.51625	0.4774	0.422206	0.37207	0.381227	-0.377992
Agrobacterium_tumefaciens_C58_UWash_NC_003308.fna	0.214234	0.433302		0.458	0.443622	0.411342	0.363214	0.313162	0.386278	-0.35965
Alcanivorax_borkumensis_SK2_NC_008260.fna	3.12014	0.452722		0.891362	0.832847	0.769155	0.684143	0.612362	0.483626	-0.189638
Anabaena_variabilis_ATCC_29413.fna	0.366354	0.594668		0.722549	0.636261	0.641775	0.585038	0.508663	0.67406	0.892082
Anabaena_variabilis_ATCC_29413_NC_007411.fna	0.035762	0.61501		0.634926	0.532652	0.528221	0.469834	0.367567	0.56742	0.888033
Anabaena_variabilis_ATCC_29413_NC_007412.fna	0.300758	0.580467		0.767274	0.666001	0.652077	0.586123	0.509788	0.664903	0.846364
Anabaena_variabilis_ATCC_29413_NC_007413.fna	6.36573	0.585786		0.654247	0.576335	0.592732	0.545674	0.480792	0.621077	0.876261
Anaeromyxobacter_dehalogenans_2CP-C_NC_007760.fna	5.01348	0.250947		0.11065	0.137527	0.199921	0.19195	0.197597	0.0929728	-0.503029
Anaplasma_marginale_St_Maries_NC_004842.fna	1.19769	0.502373		0.85636	0.727083	0.656726	0.587074	0.529381	0.448075	0.220117
Anaplasma_phagocytophilum_HZ_NC_007797.fna	1.47128	0.583641		0.523439	0.458876	0.468129	0.447548	0.421216	0.525774	0.792033
Aquifex_aeolicus_NC_000918.fna	1.55133	0.565238		-0.336224	-0.303887	-0.184878	-0.138854	-0.110573	0.192141	0.44514
Aquifex_aeolicus_NC_001880.fna	0.039456	0.635619		-0.196137	-0.201305	-0.110499	-0.0642758	-0.0380579	0.165529	0.720993
Archaeoglobus_fulgidus_NC_000917.fna	2.1784	0.514183		0.229959	0.158435	0.223811	0.215004	0.191461	0.534427	0.209314
Aster_yellows_witches-broom_phytoplasma_AYWB_NC_007716.fna	0.706569	0.731137		0.467367	0.384792	0.405383	0.405594	0.360559	0.60581	0.89367
Azoarcus_sp_EbN1_NC_006513.fna	4.29623	0.348785		0.445386	0.436191	0.403739	0.343841	0.303211	0.281338	-0.487789
Azoarcus_sp_EbN1_NC_006823.fna	0.207355	0.42367		0.543136	0.527491	0.476738	0.41516	0.36062	0.307478	-0.473865
Azoarcus_sp_EbN1_NC_006824.fna	0.22367	0.368945		0.533636	0.527744	0.48604	0.418501	0.362808	0.31143	-0.535186
Bacillus_anthracis_Ames_0581_NC_007322.fna	0.181677	0.674703		0.454164	0.340751	0.431245	0.462866	0.423179	0.749367	0.956177
Bacillus_anthracis_Ames_0581_NC_007323.fna	0.09483	0.669567		0.637567	0.442056	0.476212	0.469071	0.397421	0.621004	0.924157
Bacillus_anthracis_Ames_0581_NC_007530.fna	5.22742	0.646228		0.805507	0.636003	0.667973	0.675967	0.663046	0.844735	0.95938
Bacillus_anthracis_str_Sterne_NC_005945.fna	5.22866	0.646206		0.805278	0.635594	0.667656	0.675723	0.662813	0.844815	0.959363
Bacillus_cereus_ATCC_10987_NC_003909.fna	5.22428	0.644167		0.792564	0.624837	0.65954	0.668852	0.656202	0.844938	0.958169
Bacillus_cereus_ATCC14579_NC_004721.fna	0.015274	0.619746		0.459801	0.324189	0.297143	0.24563	0.19347	0.345551	0.748426
Bacillus_cereus_ATCC14579_NC_004722.fna	5.41181	0.647194		0.796893	0.630361	0.665318	0.676308	0.664168	0.849464	0.961406
Bacillus_cereus_ZK_NC_006274.fna	5.30091	0.646481		0.79416	0.623742	0.659806	0.67007	0.658259	0.846678	0.959206
Bacillus_cereus_ZK_NC_007103.fna	0.46637	0.668778		0.469121	0.366999	0.454805	0.491007	0.468415	0.834757	0.96208
Bacillus_cereus_ZK_NC_007105.fna	0.053501	0.680548		0.385351	0.247079	0.347199	0.37591	0.29021	0.660246	0.955526
Bacillus_clausii_KSM-K16_NC_006582.fna	4.30387	0.552467		0.815081	0.689736	0.635114	0.590772	0.54938	0.588512	0.691991
Bacillus_halodurans_NC_002570.fna	4.20235	0.563145		0.555441	0.470796	0.471343	0.461781	0.440364	0.604583	0.74491
Bacillus_licheniformis_ATCC_14580_NC_006270.fna	4.22233	0.538042		0.575391	0.409872	0.386169	0.360029	0.324892	0.589914	0.542176
Bacillus_licheniformis_DSM_13_NC_006322.fna	4.22264	0.538053		0.575416	0.409817	0.386119	0.359995	0.324851	0.589719	0.542216
Bacillus_subtilis_NC_000964.fna	4.21463	0.564822		0.739116	0.531104	0.493321	0.462889	0.426073	0.627215	0.725024
Bacillus_thuringiensis_konkukian_NC_005957.fna	5.23768	0.645946		0.795024	0.62458	0.65949	0.669372	0.657069	0.845972	0.958991
Bacillus_thuringiensis_konkukian_NC_006578.fna	0.077112	0.673592		0.60731	0.4937	0.512885	0.479525	0.389491	0.606818	0.903251
Bacteroides_fragilis_NCTC_9434_NC_003228.fna	5.20514	0.568094		0.496	0.274789	0.309455	0.299557	0.280983	0.57473	0.78084
Bacteroides_fragilis_NCTC_9434_NC_006873.fna	0.03656	0.677626		0.380174	0.281459	0.310469	0.282422	0.222585	0.471226	0.904569
Bacteroides_fragilis_YCH46_NC_006297.fna	0.033716	0.66461		0.574322	0.40866	0.401528	0.334671	0.233163	0.389549	0.879421
Bacteroides_fragilis_YCH46_NC_006347.fna	5.27727	0.56734		0.512429	0.288467	0.320755	0.30966	0.290331	0.573689	0.779618
Bacteroides_thetaiotaomicron_VPI-5482_NC_004663.fna	6.26036	0.571628		0.548861	0.316351	0.359187	0.344473	0.320897	0.631436	0.771562
Bacteroides_thetaiotaomicron_VPI-5482_NC_004703.fna	0.033038	0.527605		0.189886	0.0756604	0.085305	0.0699335	0.0558234	0.265252	0.396102
Bartonella_henselae_Houston_1_NC_005956.fna	1.93105	0.617697		0.858497	0.760438	0.724396	0.690888	0.650957	0.675818	0.887157
Bartonella_quintana_Toulouse_NC_005955.fna	1.58138	0.612032		0.87321	0.793359	0.753255	0.717558	0.6778	0.68114	0.882624
Baumannia_cicadellinicola_Homalodisca_coagulata_NC_007984.fna	0.686194	0.66761		0.43047	0.498487	0.538516	0.55665	0.535349	0.635361	0.91266
Bdellovibrio_bacteriovorus_NC_005363.fna	3.78295	0.493545		0.672472	0.5924	0.531665	0.472325	0.421487	0.29349	0.166483
Bifidobacterium_longum_NC_004307.fna	2.25664	0.398802		0.591735	0.577119	0.533915	0.467528	0.40733	0.280991	-0.502754
Bordetella_bronchiseptica_NC_002927.fna	5.33918	0.31923		0.683758	0.677512	0.593816	0.489184	0.43363	0.196701	-0.459173
Bordetella_parapertussis_NC_002928.fna	4.77355	0.319		0.683463	0.677261	0.592383	0.487894	0.432449	0.188955	-0.45797
Bordetella_pertussis_NC_002929.fna	4.08619	0.322794		0.695847	0.689018	0.604251	0.496233	0.434555	0.176743	-0.463221
Borrelia_afzelii_PKo_NC_008273.fna	0.030017	0.707832		0.49168	0.327246	0.301994	0.281188	0.204183	0.353403	0.905563
Borrelia_afzelii_PKo_NC_008274.fna	0.026533	0.741115		0.439316	0.279752	0.271488	0.274428	0.1867	0.371276	0.906772
Borrelia_afzelii_PKo_NC_008277.fna	0.905394	0.716889		0.425182	0.269326	0.272427	0.2895	0.273811	0.689762	0.922707
Borrelia_burgdorferi_NC_000956.fna	0.052971	0.727115		0.501817	0.308262	0.275083	0.251907	0.179244	0.468635	0.931879
Borrelia_burgdorferi_NC_001318.fna	0.910724	0.71402		0.455631	0.286962	0.278291	0.289241	0.26871	0.680567	0.919834
Borrelia_burgdorferi_NC_001849.fna	0.016823	0.76871		0.368878	0.108811	0.0407937	0.0244805	-0.00704576	0.208825	0.894423
Borrelia_burgdorferi_NC_001857.fna	0.053561	0.718377		0.597378	0.412196	0.355893	0.318138	0.243333	0.341606	0.892217
Borrelia_garinii_PBi_NC_006128.fna	0.027108	0.743987		0.454149	0.32888	0.322905	0.314616	0.194411	0.435261	0.904652
Borrelia_garinii_PBi_NC_006129.fna	0.05556	0.735349		0.510597	0.342892	0.298043	0.268735	0.204624	0.380361	0.900753
Borrelia_garinii_PBi_NC_006156.fna	0.904246	0.716952		0.416655	0.261652	0.266888	0.286805	0.269997	0.695752	0.920595
Bradyrhizobium_japonicum_NC_004463.fna	9.10583	0.359406		0.407084	0.424659	0.400215	0.346086	0.304354	0.282537	-0.480988
Brucella_abortus_9_941_NC_006932.fna	2.12424	0.428442		0.661085	0.618381	0.545168	0.472658	0.413122	0.215042	-0.230835
Brucella_abortus_9_941_NC_006933.fna	1.1622	0.426645		0.686544	0.64218	0.565146	0.490664	0.429872	0.21949	-0.233603
Brucella_melitensis_biovar_Abortus_NC_007618.fna	2.12136	0.42843		0.661	0.618403	0.545129	0.472595	0.413023	0.214339	-0.230948
Brucella_melitensis_biovar_Abortus_NC_007624.fna	1.15695	0.426592		0.686765	0.642334	0.56518	0.490731	0.429957	0.219595	-0.233701
Brucella_melitensis_NC_003317.fna	2.11714	0.428416		0.660435	0.617886	0.544959	0.472699	0.413189	0.217362	-0.230917
Brucella_melitensis_NC_003318.fna	1.17779	0.42662		0.687357	0.642317	0.564825	0.49006	0.429192	0.219324	-0.233493
Brucella_suis_1330_NC_004310.fna	2.10779	0.42786		0.660526	0.617964	0.544588	0.471839	0.412133	0.213576	-0.232575
Brucella_suis_1330_NC_004311.fna	1.20738	0.426836		0.688665	0.643902	0.566545	0.491977	0.430999	0.221696	-0.234481
Buchnera_aphidicola_NC_004545.fna	0.61598	0.746586		0.573106	0.470346	0.451795	0.440686	0.383504	0.557051	0.930437
Buchnera_aphidicola_Sg_NC_004061.fna	0.641454	0.746694		0.483529	0.479119	0.51286	0.535954	0.507264	0.685994	0.908425
Buchnera_sp_NC_002528.fna	0.640681	0.736875		0.511897	0.470026	0.484804	0.5011	0.467999	0.65537	0.915037
Burkholderia_383_NC_007509.fna	1.39507	0.347252		0.433332	0.434847	0.390887	0.33903	0.299008	0.19875	-0.458194
Burkholderia_383_NC_007510.fna	3.69413	0.337949		0.40354	0.39905	0.354627	0.303074	0.266013	0.14296	-0.443021
Burkholderia_383_NC_007511.fna	3.58708	0.332702		0.406425	0.403968	0.359129	0.308047	0.269853	0.161655	-0.44731
Burkholderia_cenocepacia_AU_1054_NC_008060.fna	3.29456	0.330643		0.383745	0.3822	0.339455	0.289101	0.253221	0.140416	-0.433979
Burkholderia_cenocepacia_AU_1054_NC_008061.fna	2.78846	0.331386		0.386925	0.388306	0.345291	0.295935	0.260032	0.157977	-0.435609
Burkholderia_cenocepacia_AU_1054_NC_008062.fna	1.19609	0.329553		0.382296	0.383894	0.342152	0.291017	0.253923	0.151121	-0.438692
Burkholderia_mallei_ATCC_23344_NC_006348.fna	3.51015	0.318458		0.337115	0.337519	0.296518	0.253589	0.222109	0.143425	-0.404766
Burkholderia_mallei_ATCC_23344_NC_006349.fna	2.32538	0.310144		0.336018	0.338603	0.295178	0.251534	0.22066	0.152049	-0.399381
Burkholderia_pseudomallei_1710b_NC_007434.fna	4.12629	0.32394		0.338354	0.339179	0.299363	0.257925	0.227508	0.158331	-0.404115
Burkholderia_pseudomallei_1710b_NC_007435.fna	3.18176	0.315392		0.341064	0.344172	0.300694	0.257929	0.227475	0.162949	-0.401033
Burkholderia_pseudomallei_K96243_NC_006350.fna	4.07454	0.322801		0.337534	0.338144	0.297944	0.256382	0.226007	0.156722	-0.40315
Burkholderia_pseudomallei_K96243_NC_006351.fna	3.173	0.315062		0.339412	0.342047	0.298766	0.256345	0.226412	0.162536	-0.40036
Burkholderia_thailandensis_E264_NC_007650.fna	2.91477	0.31925		0.33292	0.335837	0.294494	0.252948	0.221714	0.155528	-0.402843
Burkholderia_thailandensis_E264_NC_007651.fna	3.8092	0.327138		0.333538	0.334213	0.295603	0.254481	0.223857	0.145367	-0.407315
Burkholderia_xenovorans_LB400_NC_007951.fna	4.89584	0.372441		0.558129	0.54784	0.483623	0.419725	0.372276	0.183298	-0.424807
Burkholderia_xenovorans_LB400_NC_007952.fna	3.36352	0.371645		0.55413	0.542344	0.476436	0.412942	0.365156	0.164681	-0.423156
Burkholderia_xenovorans_LB400_NC_007953.fna	1.47178	0.382729		0.543826	0.543525	0.491108	0.428506	0.379859	0.253041	-0.456979
Campylobacter_jejuni_NC_002163.fna	1.64148	0.694514		0.617038	0.560709	0.532861	0.503022	0.457332	0.459345	0.882048
Campylobacter_jejuni_RM1221_NC_003912.fna	1.77783	0.696939		0.611723	0.551663	0.52541	0.497476	0.452948	0.461503	0.88306
Candidatus_Blochmannia_floridanus_NC_005061.fna	0.705557	0.726168		0.388079	0.299932	0.270703	0.290831	0.270659	0.455743	0.93394
Candidatus_Blochmannia_pennsylvanicus_BPEN_NC_007292.fna	0.791654	0.704353		0.709389	0.56389	0.486941	0.461234	0.403291	0.559578	0.948308
Candidatus_Pelagibacter_ubique_HTCC1062_NC_007205.fna	1.30876	0.703169		0.480639	0.489436	0.536825	0.569627	0.5654	0.714794	0.939198
Carboxydothermus_hydrogenoformans_Z2901_NC_007503.fna	2.40152	0.579503		0.172809	0.0756525	0.122557	0.137223	0.132237	0.604672	0.710992
Caulobacter_crescentus_NC_002696.fna	4.01695	0.32786		0.383637	0.36188	0.33366	0.274805	0.238468	0.157759	-0.525466
Chlamydia_muridarum_NC_002620.fna	1.07295	0.596617		0.235652	0.130508	0.155068	0.17852	0.174405	0.443882	0.751818
Chlamydia_trachomatis_A_HAR-13_NC_007429.fna	1.04446	0.586974		0.196042	0.124386	0.157844	0.183107	0.179795	0.435793	0.70104
Chlamydia_trachomatis_NC_000117.fna	1.04252	0.586927		0.199092	0.126492	0.159131	0.183761	0.180219	0.436581	0.700712
Chlamydophila_abortus_S26_3_NC_004552.fna	1.14438	0.601336		0.258491	0.176734	0.229562	0.242498	0.229905	0.501889	0.821793
Chlamydophila_caviae_NC_003361.fna	1.17339	0.607771		0.25101	0.172316	0.225525	0.246318	0.236549	0.535378	0.819431
Chlamydophila_felis_Fe_C-56_NC_007899.fna	1.16624	0.606246		0.219746	0.119608	0.160694	0.178455	0.170862	0.441628	0.815688
Chlamydophila_pneumoniae_AR39_NC_002179.fna	1.22985	0.594218		0.117396	0.063041	0.109976	0.136945	0.134844	0.419648	0.736836
Chlamydophila_pneumoniae_CWL029_NC_000922.fna	1.23023	0.594223		0.117855	0.0625872	0.109663	0.136395	0.134222	0.420922	0.736301
Chlamydophila_pneumoniae_J138_NC_002491.fna	1.22656	0.594185		0.117758	0.0625064	0.109298	0.135959	0.133906	0.418155	0.736155
Chlamydophila_pneumoniae_TW_183_NC_005043.fna	1.22593	0.594238		0.117872	0.0627137	0.109924	0.136649	0.134523	0.420717	0.736643
Chlorobium_chlorochromatii_CaD3_NC_007514.fna	2.57208	0.557218		0.894276	0.829293	0.764338	0.706836	0.649494	0.556813	0.676879
Chlorobium_tepidum_TLS_NC_002932.fna	2.15495	0.4347		0.53744	0.493271	0.465155	0.407259	0.356371	0.447046	-0.278502
Chromobacterium_violaceum_NC_005085.fna	4.75108	0.351663		0.740048	0.710086	0.646997	0.555426	0.49718	0.370582	-0.420905
Chromohalobacter_salexigens_DSM_3043_NC_007963.fna	3.69665	0.360881		0.519105	0.529419	0.505818	0.436854	0.386964	0.359961	-0.52937
Clostridium_acetobutylicum_NC_001988.fna	0.192	0.690885		0.397022	0.37343	0.428846	0.454653	0.422657	0.741182	0.941386
Clostridium_acetobutylicum_NC_003030.fna	3.94088	0.690742		0.279386	0.242201	0.34275	0.39546	0.39004	0.817516	0.930782
Clostridium_perfringens_ATCC_13124_NC_008261.fna	3.25668	0.716208		0.0478314	0.0401852	0.16773	0.250637	0.258159	0.743839	0.913333
Clostridium_perfringens_NC_003042.fna	0.05431	0.745038		0.0697461	0.0475783	0.160267	0.170568	0.117167	0.600864	0.918884
Clostridium_perfringens_NC_003366.fna	3.03143	0.714339		0.0487082	0.0405492	0.168355	0.250693	0.256759	0.739364	0.911568
Clostridium_perfringens_SM101_NC_008262.fna	2.89739	0.71751		0.057388	0.0452849	0.176123	0.259331	0.262986	0.740779	0.914255
Clostridium_perfringens_SM101_NC_008263.fna	0.012397	0.733161		0.175356	0.145877	0.183253	0.209364	0.135538	0.239794	0.866087
Clostridium_perfringens_SM101_NC_008264.fna	0.012206	0.741766		0.238351	0.229576	0.265349	0.227844	0.146842	0.373096	0.858243
Clostridium_perfringens_SM101_NC_008265.fna	0.038092	0.718707		0.319823	0.312319	0.37025	0.379886	0.306978	0.503204	0.854537
Clostridium_tetani_E88_NC_004557.fna	2.79925	0.712507		0.0489363	0.0396242	0.179875	0.264922	0.272531	0.769499	0.906224
Clostridium_tetani_E88_NC_004565.fna	0.074082	0.754718		0.123589	0.0874479	0.159905	0.1997	0.165193	0.501245	0.91548
Colwellia_psychrerythraea_34H_NC_003910.fna	5.37318	0.619946		0.842183	0.792034	0.779928	0.745684	0.712715	0.714638	0.950098
Corynebacterium_diphtheriae_NC_002935.fna	2.48863	0.465215		0.841058	0.828987	0.762327	0.670152	0.599239	0.481131	-0.234135
Corynebacterium_efficiens_YS-314_NC_004369.fna	3.14709	0.3686		0.297509	0.333143	0.357507	0.319162	0.282081	0.347282	-0.588043
Corynebacterium_glutamicum_ATCC_13032_Bielefeld_NC_006958.fna	3.28271	0.461582		0.777147	0.773561	0.734893	0.654818	0.586332	0.538748	-0.216469
Corynebacterium_glutamicum_ATCC_13032_Kitasato_NC_003450.fna	3.3094	0.461897		0.778035	0.774456	0.735688	0.655508	0.587004	0.538681	-0.214598
Corynebacterium_jeikeium_K411_NC_003080.fna	0.014323	0.462263		0.451563	0.405881	0.389204	0.270119	0.180398	0.426173	-0.396077
Corynebacterium_jeikeium_K411_NC_007164.fna	2.4625	0.386046		0.655762	0.627314	0.604876	0.512813	0.451253	0.447204	-0.599233
Coxiella_burnetii_NC_002971.fna	1.99528	0.573395		0.55277	0.461335	0.458189	0.436475	0.400189	0.606614	0.817908
Coxiella_burnetii_NC_004704.fna	0.037393	0.606905		0.584229	0.464374	0.456193	0.394022	0.292876	0.492231	0.885803
Cyanobacteria_bacterium_Yellowstone_A-Prime_NC_007775.fna	2.93277	0.397627		0.543836	0.485451	0.440646	0.390338	0.349691	0.437551	-0.458114
Cyanobacteria_bacterium_Yellowstone_B-Prime_NC_007776.fna	3.04668	0.415496		0.566523	0.507902	0.451587	0.398916	0.352913	0.38593	-0.407948
Cytophaga_hutchinsonii_ATCC_33406_NC_008255.fna	4.43322	0.611535		0.888329	0.599005	0.534682	0.505207	0.472327	0.52318	0.899322
Dechloromonas_aromatica_RCB_NC_007298.fna	4.5011	0.407528		0.707915	0.658134	0.599461	0.514805	0.451552	0.38426	-0.384057
Dehalococcoides_CBDB1_NC_007356.fna	1.3955	0.529741		0.425689	0.313576	0.292512	0.255457	0.227986	0.279586	0.48798
Dehalococcoides_ethenogenes_195_NC_002936.fna	1.46972	0.511497		0.418518	0.289574	0.275949	0.24093	0.212607	0.287402	0.345474
Deinococcus_geothermalis_DSM_11300_NC_008010.fna	0.574127	0.342962		0.65768	0.626066	0.569668	0.48224	0.422205	0.268124	-0.598888
Deinococcus_geothermalis_DSM_11300_NC_008025.fna	2.4672	0.333638		0.676946	0.64	0.570265	0.476526	0.416089	0.252825	-0.585815
Deinococcus_radiodurans_NC_000958.fna	0.177466	0.368071		0.69444	0.63085	0.562801	0.482644	0.414815	0.299198	-0.526416
Deinococcus_radiodurans_NC_000959.fna	0.045704	0.437883		0.478143	0.483088	0.471448	0.409378	0.319694	0.370125	-0.528197
Deinococcus_radiodurans_NC_001263.fna	2.64864	0.329873		0.678779	0.608546	0.526501	0.437831	0.382103	0.280533	-0.527244
Deinococcus_radiodurans_NC_001264.fna	0.412348	0.333109		0.692233	0.626073	0.546539	0.455245	0.394962	0.2892	-0.523882
Desulfitobacterium_hafniense_Y51_NC_007907.fna	5.72753	0.526401		0.408867	0.308117	0.306592	0.283512	0.248046	0.45643	0.487662
Desulfotalea_psychrophila_LSv54_NC_006138.fna	3.52338	0.531888		0.441559	0.331461	0.348082	0.324463	0.291598	0.53424	0.515464
Desulfotalea_psychrophila_LSv54_NC_006139.fna	0.121587	0.563934		0.707142	0.5779	0.567615	0.519492	0.441464	0.618752	0.792388
Desulfotalea_psychrophila_LSv54_NC_006140.fna	0.014664	0.714403		0.326135	0.129558	0.152445	0.114261	0.0631375	0.404107	0.880448
Desulfovibrio_desulfuricans_G20_NC_007519.fna	3.73023	0.421639		0.905785	0.686461	0.5722	0.481185	0.418163	0.291292	-0.287911
Desulfovibrio_vulgaris_Hildenborough_NC_002937.fna	3.57086	0.368574		0.629564	0.497278	0.482056	0.426692	0.380347	0.381046	-0.593404
Desulfovibrio_vulgaris_Hildenborough_NC_005863.fna	0.202301	0.343152		0.644406	0.498144	0.481873	0.426257	0.373319	0.335035	-0.57787
Ecoli_plasmid_pAPEC.fna	0.174241	0.503544		0.900091	0.540413	0.507587	0.452893	0.400321	0.563108	0.297931
Ehrlichia_canis_Jake_NC_007354.fna	1.31503	0.710423		0.495197	0.492914	0.536981	0.556031	0.537459	0.693806	0.954101
Ehrlichia_chaffeensis_Arkansas_NC_007799.fna	1.17625	0.698993		0.444305	0.429526	0.474395	0.496826	0.478374	0.657461	0.950674
Ehrlichia_ruminantium_Gardel_NC_006831.fna	1.49992	0.724874		0.322454	0.353388	0.418384	0.457692	0.449217	0.639026	0.925137
Ehrlichia_ruminantium_str_Welgevonden_NC_006832.fna	1.51298	0.725211		0.32334	0.351475	0.416381	0.456256	0.448114	0.633599	0.924483
Ehrlichia_ruminantium_Welgevonden_NC_005295.fna	1.51635	0.725212		0.32337	0.35149	0.416624	0.456212	0.447771	0.636299	0.924429
Enterococcus_faecalis_V583_NC_004668.fna	3.21803	0.624726		0.790638	0.74611	0.7447	0.734325	0.710094	0.799386	0.918001
Enterococcus_faecalis_V583_NC_004669.fna	0.06632	0.65585		0.620952	0.613258	0.609125	0.575235	0.47965	0.605733	0.903261
Enterococcus_faecalis_V583_NC_004670.fna	0.017963	0.666759		0.525065	0.49631	0.463597	0.349814	0.214472	0.422536	0.900259
Enterococcus_faecalis_V583_NC_004671.fna	0.05766	0.661048		0.662307	0.621016	0.601897	0.550193	0.45348	0.548909	0.860086
Erwinia_carotovora_atroseptica_SCRI1043_NC_004547.fna	5.06402	0.490327		0.846619	0.753802	0.707325	0.627919	0.565467	0.565271	0.184831
Erythrobacter_litoralis_HTCC2594_NC_007722.fna	3.0524	0.369315		0.446556	0.452069	0.411175	0.348333	0.302179	0.237487	-0.473081
Escherichia_coli_536_NC_008253.fna	4.93892	0.494825		0.856392	0.740246	0.701489	0.628584	0.571864	0.579898	0.259723
Escherichia_coli_CFT073_NC_004431.fna	5.23143	0.495198		0.861782	0.738993	0.699432	0.626794	0.570345	0.58074	0.264701
Escherichia_coli_K-12_NC_000913.fna	4.64633	0.492004		0.84502	0.742274	0.702858	0.629484	0.572312	0.563449	0.233575
Escherichia_coli_O157H7_EDL933_NC_002655.fna	5.52844	0.494969		0.853443	0.724973	0.686809	0.615016	0.55781	0.585791	0.281509
Escherichia_coli_O157H7_EDL933_NC_007414.fna	0.092077	0.523649		0.862932	0.473544	0.453188	0.402786	0.347855	0.572488	0.461938
Escherichia_coli_O157H7_NC_002128.fna	0.092721	0.524002		0.864899	0.473121	0.452665	0.402187	0.34732	0.572487	0.465046
Escherichia_coli_O157H7_NC_002695.fna	5.49845	0.494629		0.853728	0.72712	0.6896	0.618581	0.562776	0.585832	0.264239
Escherichia_coli_UTI89_NC_007941.fna	0.11423	0.489749		0.847002	0.498568	0.46266	0.405587	0.352409	0.483728	0.152018
Escherichia_coli_UTI89_NC_007946.fna	5.06574	0.493958		0.856746	0.743114	0.703725	0.63055	0.573613	0.577637	0.251098
FakeEcoli.fna	5.3	0.499489		-0.26304	-0.168495	-0.106306	-0.0678521	-0.03254	-0.0465606	-0.040337
Francisella_tularensis_FSC_198_NC_008245.fna	1.89262	0.6774		0.515705	0.514671	0.564147	0.580076	0.56552	0.75244	0.932608
Francisella_tularensis_holarctica_NC_007880.fna	1.89599	0.678474		0.514291	0.512294	0.561402	0.57803	0.561874	0.749504	0.933023
Francisella_tularensis_tularensis_NC_006570.fna	1.89282	0.677407		0.515677	0.514681	0.564159	0.580094	0.56555	0.752261	0.932595
Frankia_alni_ACN14a_NC_008278.fna	7.49793	0.271719		0.0682843	0.140235	0.178977	0.161982	0.152148	0.216178	-0.558872
Frankia_CcI3_NC_007777.fna	5.43363	0.299212		0.0764266	0.15129	0.184257	0.167071	0.151349	0.242998	-0.594186
Fusobacterium_nucleatum_NC_003454.fna	2.1745	0.728484		0.221123	0.213636	0.312128	0.369752	0.365458	0.556522	0.921779
Geobacillus_kaustophilus_HTA426_NC_006509.fna	0.04789	0.558488		0.518216	0.38623	0.416864	0.383099	0.306053	0.705827	0.735649
Geobacillus_kaustophilus_HTA426_NC_006510.fna	3.54478	0.479138		0.577775	0.473883	0.454196	0.417928	0.379212	0.608987	0.133179
Geobacter_metallireducens_GS_15_NC_007515.fna	0.013762	0.475222		0.374411	0.238858	0.198071	0.170888	0.130291	0.208723	0.0614243
Geobacter_metallireducens_GS_15_NC_007517.fna	3.99742	0.404905		0.291849	0.273	0.324266	0.3092	0.283268	0.485519	-0.50275
Geobacter_sulfurreducens_NC_002939.fna	3.81414	0.390627		0.386839	0.367023	0.37865	0.339762	0.305647	0.435161	-0.539504
Gloeobacter_violaceus_NC_005125.fna	4.65902	0.380021		0.642953	0.550097	0.489182	0.41757	0.372866	0.409973	-0.485927
Gluconobacter_oxydans_621H_NC_006672.fna	0.163186	0.416758		0.550855	0.495531	0.425689	0.364007	0.307759	0.197882	-0.471861
Gluconobacter_oxydans_621H_NC_006673.fna	0.026568	0.438949		0.538527	0.45527	0.39073	0.31954	0.239395	0.186553	-0.355564
Gluconobacter_oxydans_621H_NC_006674.fna	0.014547	0.440297		0.595333	0.513575	0.399639	0.308845	0.215038	0.0627896	-0.289957
Gluconobacter_oxydans_621H_NC_006675.fna	0.013223	0.45625		0.565717	0.478212	0.38759	0.295503	0.20455	0.0593285	-0.245417
Gluconobacter_oxydans_621H_NC_006677.fna	2.70217	0.389278		0.521112	0.473743	0.407519	0.342161	0.293643	0.146767	-0.501867
Haemophilus_ducreyi_35000HP_NC_002940.fna	1.69895	0.617795		0.826299	0.742603	0.686203	0.640646	0.601964	0.584923	0.939139
Haemophilus_influenzae_86_028NP_NC_007146.fna	1.91343	0.618477		0.864416	0.817563	0.752475	0.691986	0.632734	0.535065	0.927449
Haemophilus_influenzae_NC_000907.fna	1.83014	0.618458		0.865541	0.82062	0.754359	0.694876	0.637006	0.524984	0.925553
Haemophilus_somnus_129PT_NC_008309.fna	2.0077	0.628026		0.85162	0.71296	0.635923	0.580966	0.525601	0.621824	0.950342
Hahella_chejuensis_KCTC_2396_NC_007645.fna	7.21527	0.461303		0.735864	0.623423	0.598838	0.539345	0.485134	0.584367	-0.103156
Haloarcula_marismortui_ATCC_43049_NC_006389.fna	0.033303	0.457466		0.0353732	0.0488717	0.121231	0.117834	0.092191	0.429339	-0.443428
Haloarcula_marismortui_ATCC_43049_NC_006390.fna	0.033452	0.44374		0.126857	0.125088	0.185541	0.175755	0.139584	0.468273	-0.484627
Haloarcula_marismortui_ATCC_43049_NC_006391.fna	0.039521	0.399813		0.103728	0.110656	0.156487	0.145921	0.112035	0.30849	-0.545893
Haloarcula_marismortui_ATCC_43049_NC_006392.fna	0.05006	0.426508		-0.00791426	0.0349808	0.101225	0.0997917	0.0805331	0.290418	-0.546398
Haloarcula_marismortui_ATCC_43049_NC_006393.fna	0.132678	0.455177		0.0755533	0.0870311	0.152164	0.15402	0.141716	0.530467	-0.443641
Haloarcula_marismortui_ATCC_43049_NC_006394.fna	0.1553	0.416671		-0.167135	-0.120918	-0.0254155	0.00106514	0.00565105	0.509972	-0.547344
Haloarcula_marismortui_ATCC_43049_NC_006395.fna	0.410554	0.408809		-0.0261948	-0.0156664	0.0662939	0.0806043	0.0738236	0.492291	-0.560699
Haloarcula_marismortui_ATCC_43049_NC_006396.fna	3.13172	0.376361		-0.0714094	-0.0461766	0.0524353	0.0714068	0.0684426	0.469857	-0.571124
Haloarcula_marismortui_ATCC_43049_NC_006397.fna	0.28805	0.42771		0.0257335	0.0374075	0.113366	0.120982	0.109529	0.531143	-0.547776
Halobacterium_sp_NC_001869.fna	0.191346	0.420913		-0.124674	-0.0725573	0.0247714	0.0423122	0.0432133	0.496871	-0.538288
Halobacterium_sp_NC_002607.fna	2.01424	0.32087		0.0315197	0.0613066	0.128326	0.128425	0.112514	0.310312	-0.558457
Halobacterium_sp_NC_002608.fna	0.365425	0.407758		-0.0657965	-0.0234083	0.0555075	0.0684646	0.0649407	0.486211	-0.563107
Haloquadratum_walsbyi_NC_008212.fna	3.13249	0.521361		0.389696	0.345911	0.36938	0.359791	0.349794	0.567969	0.277129
Haloquadratum_walsbyi_NC_008213.fna	0.046867	0.523268		-0.0171028	-0.0301106	0.0293746	0.0412584	0.042948	0.441547	0.15259
Helicobacter_acinonychis_Sheeba_NC_008229.fna	1.55393	0.618225		0.614867	0.433491	0.359028	0.315718	0.279615	0.178777	0.7802
Helicobacter_hepaticus_NC_004917.fna	1.79915	0.640687		0.769738	0.580345	0.497292	0.438194	0.393403	0.345376	0.867811
Helicobacter_pylori_HPAG1_NC_008086.fna	1.59637	0.609175		0.59316	0.416898	0.347716	0.307635	0.272199	0.155997	0.754894
Idiomarina_loihiensis_L2TR_NC_006512.fna	2.83932	0.529598		0.804818	0.699019	0.647332	0.591131	0.544837	0.489974	0.588242
Jannaschia_CCS1_NC_007801.fna	0.086072	0.421856		0.619828	0.577439	0.488841	0.409115	0.339189	0.143472	-0.406533
Jannaschia_CCS1_NC_007802.fna	4.31798	0.376678		0.585833	0.568883	0.507318	0.438743	0.386941	0.27444	-0.487766
Lactobacillus_acidophilus_NCFM_NC_006814.fna	1.99356	0.652853		0.818239	0.811828	0.800299	0.78383	0.757075	0.761014	0.96709
Lactobacillus_delbrueckii_bulgaricus_NC_008054.fna	1.865	0.50281		0.572302	0.489679	0.431985	0.373016	0.326828	0.361734	0.242002
Lactobacillus_johnsonii_NCC_533_NC_005362.fna	1.99268	0.653888		0.632857	0.642537	0.659149	0.663306	0.642789	0.751758	0.951541
Lactobacillus_plantarum_NC_004567.fna	3.30827	0.555333		0.830886	0.701107	0.647151	0.605798	0.566232	0.528541	0.762279
Lactobacillus_plantarum_NC_006377.fna	0.036069	0.591699		0.729176	0.605985	0.527454	0.457577	0.367506	0.287044	0.842235
Lactobacillus_sakei_23K_NC_007576.fna	1.88466	0.587424		0.812656	0.723267	0.695078	0.672116	0.646512	0.667958	0.878655
Lactobacillus_salivarius_UCC118_NC_006529.fna	0.020417	0.608904		0.647891	0.585095	0.520798	0.431592	0.30952	0.415776	0.872784
Lactobacillus_salivarius_UCC118_NC_006530.fna	0.044013	0.604185		0.670856	0.527086	0.48479	0.441595	0.347024	0.454042	0.927472
Lactobacillus_salivarius_UCC118_NC_007929.fna	1.82711	0.670588		0.6002	0.636447	0.698461	0.716065	0.699935	0.829347	0.972443
Lactobacillus_salivarius_UCC118_NC_007930.fna	0.242436	0.679103		0.541621	0.585462	0.657538	0.666618	0.616344	0.842531	0.967629
Lactococcus_lactis_NC_002662.fna	2.36559	0.646706		0.710388	0.653446	0.646222	0.632521	0.603958	0.688142	0.919799
Lawsonia_intracellularis_PHE_MN1_00_NC_008011.fna	1.45762	0.667155		0.295022	0.293084	0.368932	0.413721	0.417414	0.649072	0.921243
Lawsonia_intracellularis_PHE_MN1_00_NC_008012.fna	0.027048	0.709516		0.18136	0.0982575	0.197351	0.215535	0.140169	0.544454	0.902203
Lawsonia_intracellularis_PHE_MN1_00_NC_008013.fna	0.039794	0.707669		0.158457	0.108367	0.204276	0.224467	0.168114	0.599609	0.905944
Lawsonia_intracellularis_PHE_MN1_00_NC_008014.fna	0.194553	0.670907		0.163998	0.176201	0.289113	0.340624	0.337166	0.724255	0.883732
Legionella_pneumophila_Lens_NC_006366.fna	0.059832	0.616142		0.819341	0.742763	0.679993	0.558171	0.382913	0.370272	0.925121
Legionella_pneumophila_Lens_NC_006369.fna	3.34569	0.615814		0.732725	0.639076	0.592652	0.55587	0.514	0.512799	0.927383
Legionella_pneumophila_Paris_NC_006365.fna	0.131885	0.625613		0.791624	0.722608	0.664057	0.617101	0.534733	0.40869	0.936456
Legionella_pneumophila_Paris_NC_006368.fna	3.50361	0.61625		0.732733	0.64142	0.594392	0.559867	0.519438	0.506559	0.928253
Legionella_pneumophila_Philadelphia_1_NC_002942.fna	3.39775	0.617305		0.729437	0.640343	0.594768	0.560319	0.5213	0.507248	0.929013
Leifsonia_xyli_xyli_CTCB0_NC_006087.fna	2.58416	0.32324		0.111422	0.147052	0.181581	0.169176	0.148135	0.291775	-0.603949
Leptospira_interrogans_serovar_Copenhageni_NC_005823.fna	4.27719	0.649505		-0.0576775	-0.0697502	-0.0412625	-0.00970851	-0.00426264	0.188213	0.810995
Leptospira_interrogans_serovar_Copenhageni_NC_005824.fna	0.350181	0.650189		-0.0490718	-0.0671796	-0.0466332	-0.0162566	-0.0111034	0.150742	0.806311
Leptospira_interrogans_serovar_Lai_NC_004342.fna	4.33224	0.649948		-0.0588327	-0.0709925	-0.0429087	-0.0111563	-0.00464287	0.181461	0.812306
Leptospira_interrogans_serovar_Lai_NC_004343.fna	0.358943	0.648557		-0.0511641	-0.0680479	-0.0462082	-0.0149877	-0.00838206	0.157022	0.805412
Listeria_innocua_NC_003212.fna	3.01121	0.62561		0.744033	0.675159	0.67488	0.660708	0.64144	0.805572	0.927404
Listeria_innocua_NC_003383.fna	0.081905	0.644796		0.57125	0.545607	0.566431	0.5397	0.438888	0.658909	0.944985
Listeria_monocytogenes_4b_F2365_NC_002973.fna	2.90519	0.619588		0.745257	0.672914	0.66958	0.654134	0.635227	0.789752	0.918304
Listeria_monocytogenes_NC_003210.fna	2.94453	0.62019		0.752399	0.680601	0.676902	0.661678	0.643183	0.797658	0.920392
Magnetospirillum_magneticum_AMB_1_NC_007626.fna	4.96715	0.349058		0.525777	0.520235	0.498949	0.43458	0.388505	0.328022	-0.499619
Mannheimia_succiniciproducens_MBEL55E_NC_006300.fna	2.31408	0.57462		0.520656	0.398184	0.378459	0.350471	0.319805	0.498785	0.785834
Mesoplasma_florum_L1_NC_006055.fna	0.793224	0.729795		0.654432	0.634142	0.671929	0.685101	0.649595	0.774659	0.969889
Mesorhizobium_BNC1_NC_008242.fna	0.343931	0.382641		0.425968	0.426551	0.396068	0.342981	0.298193	0.300795	-0.502103
Mesorhizobium_BNC1_NC_008243.fna	0.131247	0.397868		0.450545	0.448729	0.414324	0.357422	0.303427	0.285224	-0.467602
Mesorhizobium_BNC1_NC_008244.fna	0.047561	0.384706		0.389765	0.389004	0.363915	0.303308	0.239885	0.285536	-0.485301
Mesorhizobium_BNC1_NC_008254.fna	4.41245	0.389332		0.479974	0.466509	0.430503	0.377711	0.334638	0.303599	-0.454306
Mesorhizobium_loti_NC_002678.fna	7.03607	0.372529		0.522072	0.509994	0.468448	0.402057	0.351558	0.294381	-0.445419
Mesorhizobium_loti_NC_002679.fna	0.351911	0.407137		0.519678	0.50612	0.463589	0.404797	0.354055	0.345496	-0.455008
Mesorhizobium_loti_NC_002682.fna	0.208315	0.401243		0.535419	0.521948	0.477062	0.415339	0.359267	0.349133	-0.458876
Methanobacterium_thermoautotrophicum_NC_000916.fna	1.75138	0.504561		0.0448985	0.0355667	0.0872195	0.0926302	0.0831579	0.303831	0.0631808
Methanococcoides_burtonii_DSM_6242_NC_007955.fna	2.57503	0.592419		0.479722	0.435344	0.431005	0.406354	0.375357	0.423158	0.80023
Methanococcus_jannaschii_NC_000909.fna	1.66497	0.685729		0.189423	0.0707794	0.151051	0.172124	0.15933	0.599801	0.913921
Methanococcus_jannaschii_NC_001732.fna	0.058407	0.718065		0.118363	-0.00467341	0.0907048	0.0989236	0.0884359	0.503592	0.932282
Methanococcus_jannaschii_NC_001733.fna	0.01655	0.711118		0.10751	0.0873696	0.166158	0.139871	0.0869599	0.348753	0.874248
Methanococcus_maripaludis_S2_NC_005791.fna	1.66114	0.668997		0.563541	0.434261	0.43934	0.44068	0.421204	0.614518	0.918272
Methanopyrus_kandleri_NC_003551.fna	1.69497	0.388408		-0.51568	-0.363629	-0.231057	-0.175581	-0.143614	0.251938	-0.655763
Methanosarcina_acetivorans_NC_003552.fna	5.75149	0.573191		0.234564	0.0941425	0.0977921	0.0973004	0.0799047	0.213972	0.702096
Methanosarcina_barkeri_fusaro_NC_007349.fna	0.036358	0.664063		0.22771	0.188198	0.166676	0.128564	0.0803437	0.0955674	0.869053
Methanosarcina_barkeri_fusaro_NC_007355.fna	4.83741	0.60724		0.30307	0.173648	0.164033	0.156919	0.134095	0.205748	0.833246
Methanosarcina_mazei_NC_003901.fna	4.09635	0.585151		0.26911	0.119309	0.118127	0.113348	0.093472	0.154945	0.732249
Methanosphaera_stadtmanae_NC_007681.fna	1.7674	0.723663		0.266186	0.3283	0.421948	0.471443	0.463735	0.441929	0.953857
Methanospirillum_hungatei_JF-1_NC_007796.fna	3.54474	0.54851		0.160313	0.109757	0.137124	0.142489	0.133962	0.39294	0.489803
Methylobacillus_flagellatus_KT_NC_007947.fna	2.97152	0.442809		0.842306	0.810112	0.72984	0.639069	0.569803	0.362442	-0.234794
Methylococcus_capsulatus_Bath_NC_002977.fna	3.30456	0.364154		0.477908	0.457987	0.417989	0.350812	0.303153	0.288711	-0.532117
Moorella_thermoacetica_ATCC_39073_NC_007644.fna	2.62878	0.442085		0.190196	0.153375	0.201813	0.191216	0.175939	0.488751	-0.152704
Mycobacterium_avium_paratuberculosis_NC_002944.fna	4.82978	0.307014		0.477065	0.482132	0.450011	0.388902	0.345286	0.242585	-0.526817
Mycobacterium_bovis_NC_002945.fna	4.34549	0.34367		0.560053	0.55203	0.523725	0.457044	0.402202	0.376202	-0.545369
Mycobacterium_leprae_NC_002677.fna	3.2682	0.422033		0.697448	0.648843	0.611125	0.536793	0.476525	0.457696	-0.503438
Mycobacterium_MCS_NC_008146.fna	5.70545	0.315466		0.219826	0.253123	0.261322	0.232845	0.206888	0.247186	-0.568883
Mycobacterium_MCS_NC_008147.fna	0.215075	0.333916		0.463043	0.465759	0.445489	0.385989	0.331073	0.368412	-0.575159
Mycobacterium_tuberculosis_CDC1551_NC_000962.fna	4.40384	0.343892		0.559919	0.552094	0.523693	0.457319	0.402584	0.375742	-0.545334
Mycobacterium_tuberculosis_H37Rv_NC_002755.fna	4.41153	0.343859		0.558901	0.551208	0.522773	0.456429	0.401807	0.375426	-0.545673
Mycoplasma_capricolum_ATCC_27343_NC_007633.fna	1.01002	0.762296		0.485775	0.492206	0.531479	0.545574	0.507117	0.593019	0.946504
Mycoplasma_gallisepticum_NC_004829.fna	0.996422	0.6855		0.588058	0.548091	0.543737	0.535978	0.504998	0.551948	0.92993
Mycoplasma_genitalium_NC_000908.fna	0.580076	0.683109		0.516184	0.510694	0.520502	0.515332	0.482957	0.621033	0.900607
Mycoplasma_hyopneumoniae_232_NC_006360.fna	0.892758	0.714388		0.49725	0.304755	0.248662	0.22291	0.189625	0.420063	0.860482
Mycoplasma_hyopneumoniae_7448_NC_007332.fna	0.920079	0.715111		0.510849	0.317148	0.262079	0.235442	0.197998	0.432945	0.862625
Mycoplasma_hyopneumoniae_J_NC_007295.fna	0.897405	0.714778		0.509586	0.319723	0.26445	0.239608	0.20499	0.432359	0.862998
Mycoplasma_mobile_163K_NC_006908.fna	0.777079	0.750487		0.57238	0.498645	0.503665	0.516438	0.492083	0.682158	0.925843
Mycoplasma_mycoides_NC_005364.fna	1.2117	0.760343		0.502844	0.504685	0.530233	0.526776	0.460943	0.490955	0.949487
Mycoplasma_penetrans_NC_004432.fna	1.35863	0.742825		0.394554	0.420682	0.497164	0.545997	0.5366	0.544321	0.963303
Mycoplasma_pneumonia_NC_000912.fna	0.816394	0.59992		0.535084	0.54907	0.53531	0.500718	0.460675	0.412766	0.78366
Mycoplasma_pulmonis_NC_002771.fna	0.963879	0.733635		0.500708	0.404032	0.371948	0.364726	0.327193	0.542945	0.898044
Mycoplasma_synoviae_53_NC_007294.fna	0.799476	0.715048		0.613302	0.590009	0.572785	0.537634	0.47182	0.646083	0.923536
Myxococcus_xanthus_DK_1622_NC_008095.fna	9.13976	0.311088		0.475638	0.415855	0.441563	0.415101	0.393378	0.332727	-0.593686
Nanoarchaeum_equitans_NC_005213.fna	0.490885	0.684405		0.120409	0.011701	0.0249302	0.0568438	0.0582878	0.374627	0.869984
Natronomonas_pharaonis_NC_007426.fna	2.59522	0.365598		-0.0695865	-0.0348914	0.0705859	0.087163	0.0788581	0.522333	-0.519921
Natronomonas_pharaonis_NC_007427.fna	0.130989	0.427784		0.0384088	0.0555559	0.134921	0.14097	0.126736	0.581119	-0.493341
Natronomonas_pharaonis_NC_007428.fna	0.023486	0.394065		0.0560191	0.0714643	0.142683	0.137834	0.111862	0.443688	-0.509069
Neisseria_gonorrhoeae_FA_1090_NC_002946.fna	2.15392	0.473103		0.62429	0.515316	0.450486	0.395069	0.342798	0.389401	0.120409
Neisseria_meningitidis_MC58_NC_003112.fna	2.27236	0.484722		0.648695	0.540135	0.474181	0.416879	0.361436	0.395639	0.19414
Neisseria_meningitidis_Z2491_NC_003116.fna	2.18441	0.481909		0.644084	0.538304	0.4724	0.415234	0.359558	0.389905	0.172524
Neorickettsia_sennetsu_Miyayama_NC_007798.fna	0.859006	0.589157		0.537017	0.468844	0.473298	0.462835	0.441751	0.514888	0.813584
Nitrobacter_hamburgensis_X14_NC_007959.fna	0.294829	0.39587		0.518678	0.514483	0.475012	0.418874	0.368998	0.339846	-0.458247
Nitrobacter_hamburgensis_X14_NC_007960.fna	0.188318	0.388078		0.421139	0.430425	0.404518	0.353839	0.304588	0.342162	-0.47357
Nitrobacter_hamburgensis_X14_NC_007961.fna	0.121408	0.383006		0.416783	0.423294	0.396279	0.346914	0.296623	0.299314	-0.466081
Nitrobacter_hamburgensis_X14_NC_007964.fna	4.40697	0.382862		0.444142	0.449176	0.418765	0.367254	0.324306	0.354021	-0.436186
Nitrobacter_winogradskyi_Nb_255_NC_007406.fna	3.40209	0.37951		0.397247	0.405149	0.377557	0.328805	0.287963	0.311073	-0.440651
Nitrosococcus_oceani_ATCC_19707_NC_007483.fna	0.04042	0.475656		0.60886	0.551815	0.510971	0.431723	0.326836	0.348911	-0.0111067
Nitrosococcus_oceani_ATCC_19707_NC_007484.fna	3.48169	0.496824		0.480505	0.422482	0.422625	0.394883	0.355357	0.514709	0.279373
Nitrosomonas_europaea_NC_004757.fna	2.81209	0.492818		0.807783	0.657248	0.578553	0.507273	0.455261	0.29647	0.142682
Nitrosospira_multiformis_ATCC_25196_NC_007614.fna	3.18424	0.460574		0.658879	0.580072	0.523034	0.464995	0.416851	0.349153	-0.14305
Nitrosospira_multiformis_ATCC_25196_NC_007615.fna	0.018871	0.504637		0.619843	0.529648	0.451383	0.357606	0.255633	0.196899	0.328882
Nitrosospira_multiformis_ATCC_25196_NC_007616.fna	0.017036	0.500293		0.574619	0.482057	0.38895	0.298561	0.205975	0.089904	0.265802
Nitrosospira_multiformis_ATCC_25196_NC_007617.fna	0.014159	0.503708		0.646812	0.578391	0.497103	0.397673	0.282914	0.191665	0.266329
Nocardia_farcinica_IFM10152_NC_006361.fna	6.02123	0.291666		0.272695	0.289768	0.282528	0.243318	0.219363	0.194098	-0.54873
Nocardia_farcinica_IFM10152_NC_006362.fna	0.184026	0.328464		0.307786	0.31631	0.311515	0.265532	0.223509	0.293067	-0.591703
Nocardia_farcinica_IFM10152_NC_006363.fna	0.087093	0.315858		0.290799	0.309271	0.293497	0.247517	0.205122	0.198651	-0.593293
Nostoc_sp_NC_003240.fna	0.186614	0.59772		0.726022	0.638702	0.625725	0.573786	0.507254	0.623001	0.850102
Nostoc_sp_NC_003267.fna	0.101965	0.589742		0.609124	0.530641	0.552775	0.503017	0.420491	0.630124	0.845545
Nostoc_sp_NC_003270.fna	0.04034	0.591448		0.707541	0.586275	0.565863	0.476423	0.36955	0.555303	0.867607
Nostoc_sp_NC_003272.fna	6.41377	0.586525		0.651944	0.574843	0.590589	0.543529	0.479807	0.615683	0.878437
Nostoc_sp_NC_003273.fna	0.055414	0.583896		0.65603	0.572163	0.556295	0.47804	0.386077	0.531609	0.845864
Nostoc_sp_NC_003276.fna	0.408101	0.594858		0.731672	0.642776	0.639906	0.581521	0.508365	0.655605	0.891393
Novosphingobium_aromaticivorans_DSM_12444_NC_007794.fna	3.56158	0.348472		0.490606	0.479947	0.437221	0.357673	0.305685	0.220317	-0.524777
Oceanobacillus_iheyensis_NC_004193.fna	3.63053	0.643187		0.57854	0.521714	0.585374	0.613111	0.610138	0.869851	0.963015
Onion_yellows_phytoplasma_NC_005303.fna	0.860631	0.72263		0.462264	0.397219	0.417415	0.418097	0.371068	0.580844	0.90288
Parachlamydia_sp_UWE25_NC_005861.fna	2.41446	0.652819		0.567059	0.448484	0.440729	0.44159	0.414065	0.645796	0.909621
Pasteurella_multocida_NC_002663.fna	2.25749	0.595951		0.893555	0.836078	0.775226	0.717274	0.666453	0.545507	0.912174
Pelobacter_carbinolicus_NC_007498.fna	3.66589	0.448863		0.635084	0.533887	0.480402	0.423083	0.376255	0.45125	-0.181364
Pelodictyon_luteolum_DSM_273_NC_007512.fna	2.36484	0.4267		0.482364	0.405142	0.40596	0.368148	0.329007	0.450901	-0.409593
Photobacterium_profundum_SS9_NC_005871.fna	0.080033	0.559732		0.848789	0.683472	0.608576	0.499374	0.359795	0.387309	0.791536
Photobacterium_profundum_SS9_NC_006370.fna	4.0853	0.580309		0.960855	0.908468	0.857168	0.803717	0.761849	0.604603	0.892657
Photobacterium_profundum_SS9_NC_006371.fna	2.23794	0.587766		0.971211	0.901321	0.842989	0.783052	0.73112	0.579129	0.919042
Photorhabdus_luminescens_NC_005126.fna	5.68899	0.571746		0.837336	0.670453	0.642238	0.587026	0.532532	0.633264	0.876945
Picrophilus_torridus_DSM_9790_NC_005877.fna	1.5459	0.640296		0.548958	0.366305	0.319261	0.285008	0.231952	0.297797	0.88541
Pirellula_sp_NC_005027.fna	7.14558	0.445967		0.521668	0.508999	0.460745	0.41735	0.37749	0.389696	-0.258939
Polaromonas_JS666_NC_007948.fna	5.20026	0.375277		0.849974	0.801457	0.699234	0.596364	0.5305	0.260786	-0.428981
Polaromonas_JS666_NC_007949.fna	0.360405	0.43094		0.814598	0.78306	0.714093	0.632702	0.564648	0.424231	-0.374833
Polaromonas_JS666_NC_007950.fna	0.338007	0.402782		0.794602	0.75954	0.679814	0.591045	0.522665	0.327152	-0.431796
Porphyromonas_gingivalis_W83_NC_002950.fna	2.34348	0.517121		0.373258	0.247276	0.252445	0.230912	0.209357	0.385899	0.281868
Prochlorococcus_marinus_CCMP1375_NC_005042.fna	1.75108	0.635579		0.429065	0.412256	0.423997	0.439271	0.427225	0.736094	0.898427
Prochlorococcus_marinus_MED4_NC_005072.fna	1.65799	0.692008		0.261428	0.226812	0.278083	0.325419	0.324417	0.733132	0.935588
Prochlorococcus_marinus_MIT_9312_NC_007577.fna	1.7092	0.687895		0.304385	0.273902	0.319163	0.36087	0.359886	0.748307	0.933255
Prochlorococcus_marinus_NATL2A_NC_007335.fna	1.8429	0.64877		0.390728	0.372007	0.39517	0.418177	0.40777	0.716728	0.917991
Propionibacterium_acnes_KPA171202_NC_006085.fna	2.56026	0.399893		0.3103	0.3711	0.372235	0.328394	0.283798	0.362689	-0.630765
Pseudoalteromonas_atlantica_T6c_NC_008228.fna	5.18701	0.553839		0.902376	0.846406	0.78419	0.714164	0.661014	0.520445	0.795278
Pseudoalteromonas_haloplanktis_TAC125_NC_007481.fna	3.21494	0.597652		0.666105	0.635077	0.610858	0.581196	0.550602	0.543423	0.843436
Pseudoalteromonas_haloplanktis_TAC125_NC_007482.fna	0.635328	0.606328		0.653034	0.609493	0.580118	0.546681	0.508002	0.503078	0.84564
Pseudomonas_aeruginosa_NC_002516.fna	6.2644	0.334443		0.577622	0.514165	0.499001	0.411602	0.367073	0.282339	-0.527411
Pseudomonas_entomophila_L48_NC_008027.fna	5.88878	0.358403		0.798922	0.732328	0.668541	0.561829	0.50075	0.282315	-0.513908
Pseudomonas_fluorescens_Pf-5_NC_004129.fna	7.07489	0.366951		0.796301	0.734339	0.657428	0.549213	0.488175	0.284677	-0.491796
Pseudomonas_fluorescens_PfO-1_NC_007492.fna	6.43841	0.394788		0.741498	0.691512	0.620437	0.528787	0.467844	0.272181	-0.436051
Pseudomonas_putida_KT2440_NC_002947.fna	6.18186	0.384759		0.8704	0.815866	0.741912	0.631874	0.563442	0.298328	-0.474926
Pseudomonas_syringae_phaseolicola_1448A_NC_005773.fna	5.92879	0.41985		0.840132	0.789988	0.700999	0.599265	0.53113	0.234949	-0.379099
Pseudomonas_syringae_phaseolicola_1448A_NC_007274.fna	0.13195	0.458916		0.867036	0.798103	0.698036	0.5939	0.494644	0.322573	-0.198981
Pseudomonas_syringae_phaseolicola_1448A_NC_007275.fna	0.051711	0.440409		0.852388	0.787801	0.702073	0.596641	0.486389	0.336858	-0.311869
Pseudomonas_syringae_pv_B728a_NC_007005.fna	6.0937	0.407672		0.801361	0.755472	0.672313	0.572246	0.505788	0.24682	-0.424909
Pseudomonas_syringae_tomato_DC3000_NC_004578.fna	6.39713	0.416011		0.839001	0.791203	0.703455	0.601359	0.53304	0.250886	-0.380354
Pseudomonas_syringae_tomato_DC3000_NC_004632.fna	0.067473	0.438338		0.882668	0.807354	0.704934	0.600321	0.507746	0.339524	-0.319599
Pseudomonas_syringae_tomato_DC3000_NC_004633.fna	0.073661	0.448541		0.875328	0.805363	0.713004	0.612658	0.51674	0.386644	-0.267258
Psychrobacter_arcticum_273-4_NC_007204.fna	2.6507	0.571998		0.860341	0.795759	0.736517	0.67518	0.625722	0.468933	0.784607
Psychrobacter_cryohalolentis_K5_NC_007968.fna	0.041221	0.617355		0.693766	0.634087	0.589611	0.517673	0.408701	0.401195	0.90487
Psychrobacter_cryohalolentis_K5_NC_007969.fna	3.05988	0.577087		0.841814	0.786193	0.72512	0.667039	0.6221	0.448704	0.801191
Pyrobaculum_aerophilum_NC_003364.fna	2.22243	0.486375		0.0186687	-0.159489	-0.0472529	-0.0166165	-0.00576059	0.485108	0.0818565
Pyrococcus_abyssi_NC_000868.fna	1.76512	0.552861		-0.280026	-0.226385	-0.123177	-0.0850039	-0.0714968	0.383594	0.412933
Pyrococcus_furiosus_NC_003413.fna	1.90826	0.592301		-0.0313114	-0.0768323	-0.00617952	0.0209381	0.026307	0.495447	0.66951
Pyrococcus_horikoshii_NC_000961.fna	1.7385	0.58121		-0.232336	-0.215238	-0.124155	-0.0808641	-0.0639838	0.317912	0.594249
Ralstonia_eutropha_H16_NC_008313.fna	4.05203	0.335341		0.723486	0.719109	0.654708	0.548074	0.486352	0.253095	-0.479586
Ralstonia_eutropha_JMP134_NC_007336.fna	0.634917	0.394091		0.666614	0.653667	0.612822	0.541223	0.481088	0.433375	-0.519645
Ralstonia_eutropha_JMP134_NC_007337.fna	0.087688	0.353412		0.603011	0.572323	0.525323	0.442239	0.370453	0.285536	-0.494347
Ralstonia_eutropha_JMP134_NC_007347.fna	3.80653	0.353248		0.691385	0.677948	0.61319	0.518205	0.456161	0.224762	-0.488196
Ralstonia_eutropha_JMP134_NC_007348.fna	2.72615	0.350165		0.688051	0.682292	0.620892	0.528217	0.466625	0.246676	-0.495011
Ralstonia_metallidurans_CH34_NC_007971.fna	0.23372	0.398665		0.694782	0.67116	0.615692	0.533457	0.46034	0.398334	-0.532389
Ralstonia_metallidurans_CH34_NC_007972.fna	0.171459	0.394952		0.661079	0.645465	0.59966	0.520652	0.450074	0.405866	-0.522814
Ralstonia_metallidurans_CH34_NC_007973.fna	3.92809	0.361797		0.650266	0.633353	0.574903	0.492739	0.437068	0.252471	-0.507142
Ralstonia_metallidurans_CH34_NC_007974.fna	2.58008	0.364006		0.649988	0.641101	0.591825	0.51329	0.457225	0.319885	-0.51489
Ralstonia_solanacearum_NC_003295.fna	3.71641	0.32963		0.649343	0.646058	0.590813	0.501425	0.44599	0.232989	-0.4902
Ralstonia_solanacearum_NC_003296.fna	2.09451	0.331338		0.661271	0.670485	0.616634	0.527768	0.469051	0.266388	-0.494891
Rhizobium_etli_CFN_42_NC_007761.fna	4.38161	0.387278		0.418917	0.40969	0.386313	0.336831	0.292775	0.350846	-0.409416
Rhizobium_etli_CFN_42_NC_007762.fna	0.194229	0.419973		0.457064	0.442582	0.411111	0.362554	0.313942	0.407619	-0.406594
Rhizobium_etli_CFN_42_NC_007763.fna	0.184338	0.381929		0.395222	0.391195	0.367291	0.316926	0.271014	0.306077	-0.420731
Rhizobium_etli_CFN_42_NC_007764.fna	0.250948	0.384821		0.396295	0.392127	0.366861	0.315846	0.270968	0.313045	-0.417962
Rhizobium_etli_CFN_42_NC_007765.fna	0.505334	0.383333		0.401137	0.395435	0.376729	0.327213	0.283773	0.335902	-0.417136
Rhizobium_etli_CFN_42_NC_007766.fna	0.642517	0.387808		0.387474	0.386917	0.367882	0.320174	0.277753	0.342913	-0.437285
Rhodobacter_sphaeroides_2_4_1_NC_007488.fna	0.114178	0.299261		0.197952	0.2143	0.196554	0.163396	0.139556	0.129221	-0.521804
Rhodobacter_sphaeroides_2_4_1_NC_007489.fna	0.105284	0.362382		0.335398	0.329779	0.294736	0.251531	0.21306	0.209098	-0.569574
Rhodobacter_sphaeroides_2_4_1_NC_007490.fna	0.100828	0.361665		0.384376	0.38678	0.35932	0.309023	0.2616	0.233237	-0.559234
Rhodobacter_sphaeroides_2_4_1_NC_007493.fna	3.18861	0.309944		0.22801	0.239339	0.221298	0.189176	0.171763	0.140568	-0.536426
Rhodobacter_sphaeroides_2_4_1_NC_007494.fna	0.943016	0.309886		0.226295	0.241935	0.224013	0.191329	0.174144	0.154923	-0.539279
Rhodococcus_RHA1_NC_008268.fna	7.80476	0.324842		0.101217	0.13301	0.156139	0.147449	0.132625	0.2786	-0.598324
Rhodococcus_RHA1_NC_008269.fna	1.12308	0.349499		0.215819	0.239361	0.255309	0.233768	0.206309	0.380836	-0.613566
Rhodococcus_RHA1_NC_008270.fna	0.442536	0.359894		0.23015	0.25412	0.260899	0.235443	0.206392	0.376045	-0.62457
Rhodococcus_RHA1_NC_008271.fna	0.332361	0.350884		0.213015	0.235671	0.247101	0.22511	0.197915	0.370162	-0.61411
Rhodoferax_ferrireducens_T118_NC_007901.fna	0.257447	0.455896		0.81207	0.755441	0.672731	0.599132	0.532836	0.33971	-0.165303
Rhodoferax_ferrireducens_T118_NC_007908.fna	4.71234	0.401207		0.880058	0.831853	0.732034	0.639981	0.576961	0.277939	-0.349225
Rhodopseudomonas_palustris_BisB18_NC_007925.fna	5.51384	0.350428		0.470305	0.475499	0.442576	0.38458	0.340433	0.311143	-0.435421
Rhodopseudomonas_palustris_BisB5_NC_007958.fna	4.89272	0.351922		0.382733	0.393329	0.371687	0.322649	0.284234	0.285349	-0.445484
Rhodopseudomonas_palustris_CGA009_NC_005296.fna	5.45921	0.349619		0.410769	0.419006	0.399572	0.348037	0.308421	0.307937	-0.46757
Rhodopseudomonas_palustris_HaA2_NC_007778.fna	5.33166	0.339616		0.366025	0.377354	0.359654	0.313228	0.277386	0.27012	-0.452276
Rhodospirillum_rubrum_ATCC_11170_NC_007641.fna	0.053732	0.402293		0.443605	0.408555	0.376714	0.311593	0.247042	0.342696	-0.401933
Rhodospirillum_rubrum_ATCC_11170_NC_007643.fna	4.35283	0.34552		0.429823	0.416166	0.382419	0.317686	0.271566	0.253302	-0.452155
Rickettsia_bellii_RML369_C_NC_007940.fna	1.52208	0.683541		0.48733	0.384992	0.398578	0.398887	0.366155	0.599172	0.937879
Rickettsia_conorii_NC_003103.fna	1.26876	0.675612		0.424965	0.207815	0.232524	0.251701	0.237876	0.623679	0.933163
Rickettsia_felis_URRWXCal2_NC_007109.fna	1.48515	0.675496		0.378259	0.165963	0.19746	0.222924	0.211198	0.605416	0.929353
Rickettsia_felis_URRWXCal2_NC_007110.fna	0.062829	0.6642		0.423715	0.364614	0.369238	0.352249	0.294415	0.550077	0.920081
Rickettsia_felis_URRWXCal2_NC_007111.fna	0.039263	0.668084		0.39976	0.345121	0.344409	0.317576	0.249723	0.508365	0.911484
Rickettsia_prowazekii_NC_000963.fna	1.11152	0.709997		0.57866	0.530935	0.554163	0.566025	0.547839	0.739698	0.948083
Rickettsia_typhi_wilmington_NC_006142.fna	1.1115	0.710806		0.617162	0.575038	0.590055	0.595934	0.575039	0.735241	0.950583
Roseobacter_denitrificans_OCh_114_NC_008209.fna	4.1331	0.410313		0.739742	0.683517	0.58585	0.498872	0.436971	0.165971	-0.344349
Rubrobacter_xylanophilus_DSM_9941_NC_008148.fna	3.22575	0.295234		-0.274379	-0.16014	0.0199949	0.0564311	0.0841445	0.209648	-0.595805
Saccharophagus_degradans_2-40_NC_007912.fna	5.05753	0.541739		0.673504	0.644692	0.610672	0.5668	0.526232	0.497508	0.640257
Salinibacter_ruber_DSM_13855_NC_007677.fna	3.55182	0.337833		0.112699	0.130885	0.204867	0.215639	0.208863	0.361848	-0.619965
Salinibacter_ruber_DSM_13855_NC_007678.fna	0.035505	0.420589		0.0335776	0.0568596	0.136806	0.146559	0.117763	0.370646	-0.573028
Salmonella_enterica_Choleraesuis_NC_006855.fna	0.049558	0.478853		0.855349	0.464223	0.434296	0.379752	0.323399	0.507006	0.0661614
Salmonella_enterica_Choleraesuis_NC_006856.fna	0.138742	0.486911		0.870857	0.696066	0.647468	0.565663	0.47971	0.605856	0.152321
Salmonella_enterica_Choleraesuis_NC_006905.fna	4.7557	0.478433		0.695398	0.595092	0.575322	0.516344	0.466924	0.573857	0.12308
Salmonella_enterica_Paratypi_ATCC_9150_NC_006511.fna	4.58523	0.478356		0.69367	0.59467	0.575145	0.516099	0.466604	0.569657	0.123771
Salmonella_typhi_NC_003198.fna	4.80904	0.479073		0.703274	0.598733	0.578392	0.519134	0.469596	0.57649	0.127747
Salmonella_typhi_NC_003384.fna	0.21816	0.524189		0.833619	0.653532	0.608007	0.543031	0.472936	0.598214	0.592068
Salmonella_typhi_NC_003385.fna	0.106516	0.493935		0.702248	0.653981	0.611443	0.534255	0.453822	0.469209	0.103025
Salmonella_typhi_Ty2_NC_004631.fna	4.79196	0.479482		0.7024	0.597929	0.577809	0.518602	0.469152	0.576697	0.132503
Salmonella_typhimurium_LT2_NC_003197.fna	4.85743	0.477785		0.695267	0.593962	0.574519	0.515672	0.466408	0.571489	0.119808
Salmonella_typhimurium_LT2_NC_003277.fna	0.093939	0.468719		0.834016	0.438071	0.412964	0.362322	0.316776	0.493279	-0.00850357
Shewanella_denitrificans_OS217_NC_007954.fna	4.54591	0.548508		0.84186	0.734447	0.661861	0.591137	0.53152	0.368722	0.707576
Shewanella_MR-4_NC_008321.fna	4.70629	0.521055		0.852781	0.738202	0.661839	0.581894	0.520532	0.327499	0.521265
Shewanella_oneidensis_NC_004347.fna	4.9698	0.54039		0.884352	0.787575	0.718426	0.643097	0.584548	0.410888	0.691924
Shewanella_oneidensis_NC_004349.fna	0.161613	0.563117		0.927925	0.811442	0.742908	0.644328	0.530696	0.504741	0.845501
Shigella_boydii_Sb227_NC_007608.fna	0.126697	0.5259		0.883005	0.505996	0.464586	0.403375	0.341317	0.536507	0.522435
Shigella_boydii_Sb227_NC_007613.fna	4.51982	0.487872		0.862729	0.744105	0.701468	0.626537	0.567473	0.570888	0.180235
Shigella_dysenteriae_NC_007606.fna	4.36923	0.487503		0.862487	0.74708	0.705773	0.631401	0.567216	0.594608	0.176585
Shigella_dysenteriae_NC_007607.fna	0.182726	0.551958		0.864852	0.498155	0.476352	0.425588	0.365098	0.629742	0.737376
Shigella_flexneri_2a_2457T_NC_004741.fna	4.59935	0.490937		0.859666	0.744766	0.703037	0.629577	0.571907	0.576957	0.213415
Shigella_flexneri_2a_NC_004337.fna	4.6072	0.491104		0.860502	0.745072	0.703095	0.629339	0.571371	0.578466	0.214624
Shigella_flexneri_2a_NC_004851.fna	0.221618	0.54233		0.859122	0.484269	0.463566	0.412418	0.356394	0.619418	0.667532
Shigella_flexneri_5_8401_NC_008258.fna	4.57428	0.490823		0.857633	0.744787	0.703484	0.629864	0.572071	0.578801	0.212322
Shigella_sonnei_Ss046_NC_007384.fna	4.82526	0.489902		0.862446	0.742488	0.702323	0.629731	0.571391	0.57981	0.202536
Shigella_sonnei_Ss046_NC_007385.fna	0.214396	0.547338		0.87476	0.511568	0.488714	0.433661	0.373571	0.619859	0.707021
Silicibacter_pomeroyi_DSS-3_NC_003911.fna	4.10944	0.357771		0.571773	0.550861	0.472665	0.392251	0.337527	0.133869	-0.474875
Silicibacter_pomeroyi_DSS-3_NC_006569.fna	0.491611	0.372117		0.585967	0.559808	0.481768	0.401779	0.344169	0.131743	-0.464308
Silicibacter_TM1040_NC_008042.fna	0.130973	0.443038		0.727116	0.671186	0.599661	0.519787	0.442933	0.368814	-0.36427
Silicibacter_TM1040_NC_008043.fna	0.821788	0.406375		0.676967	0.626621	0.53838	0.460694	0.404947	0.20574	-0.429751
Silicibacter_TM1040_NC_008044.fna	3.20094	0.395871		0.676553	0.627525	0.538173	0.458935	0.403914	0.185093	-0.44181
Sinorhizobium_meliloti_NC_003037.fna	1.35423	0.396306		0.428192	0.424114	0.401683	0.355406	0.315036	0.383193	-0.488398
Sinorhizobium_meliloti_NC_003047.fna	3.65414	0.372711		0.332178	0.331901	0.31515	0.273415	0.236183	0.300025	-0.472063
Sinorhizobium_meliloti_NC_003078.fna	1.68333	0.375781		0.339132	0.33925	0.32204	0.278839	0.241106	0.296616	-0.481988
Sodalis_glossinidius_morsitans_NC_007712.fna	4.17115	0.45301		0.731496	0.631783	0.605299	0.544842	0.496098	0.626513	-0.0688102
Sodalis_glossinidius_morsitans_NC_007713.fna	0.083306	0.511188		0.816102	0.653149	0.635626	0.568799	0.489202	0.665427	0.467475
Sodalis_glossinidius_morsitans_NC_007714.fna	0.02724	0.553377		0.756363	0.580911	0.560208	0.475997	0.357554	0.618358	0.760333
Sodalis_glossinidius_morsitans_NC_007715.fna	0.01081	0.522294		0.705334	0.57343	0.474264	0.350111	0.228273	0.20891	0.523938
Sphingopyxis_alaskensis_RB2256_NC_008036.fna	0.028543	0.396314		0.646991	0.62383	0.540044	0.438172	0.338622	0.161309	-0.407472
Sphingopyxis_alaskensis_RB2256_NC_008048.fna	3.34517	0.344985		0.40312	0.409025	0.373566	0.311996	0.270561	0.257818	-0.423092
Staphylococcus_aureus_aureus_MRSA252_NC_002952.fna	2.90262	0.671928		0.99975	0.999539	0.999275	0.99845	0.995629	0.99826	0.999899
Staphylococcus_aureus_aureus_MSSA476_NC_002953.fna	2.7998	0.671496		0.999919	0.999793	0.999559	0.99899	0.997211	0.998779	0.999953
Staphylococcus_aureus_aureus_MSSA476_NC_005951.fna	0.020652	0.716347		0.666939	0.511938	0.490567	0.386201	0.225433	0.546996	0.953645
Staphylococcus_aureus_COL_NC_002951.fna	2.80942	0.671825		0.999836	0.999672	0.999437	0.99888	0.997059	0.998673	0.999925
Staphylococcus_aureus_Mu50_NC_002758.fna	2.87853	0.671222		1	1	1	1	1	1	1
Staphylococcus_aureus_Mu50_NC_002774.fna	0.025107	0.710678		0.730274	0.692482	0.612463	0.469376	0.293817	0.574153	0.957198
Staphylococcus_aureus_MW2_NC_003923.fna	2.82046	0.671704		0.999861	0.999703	0.999481	0.998915	0.997081	0.998686	0.999946
Staphylococcus_aureus_N315_NC_002745.fna	2.81482	0.671565		0.999957	0.999929	0.999874	0.99973	0.999404	0.999636	0.999967
Staphylococcus_aureus_N315_NC_003140.fna	0.024653	0.713017		0.67477	0.558666	0.533815	0.446376	0.280799	0.625992	0.953599
Staphylococcus_aureus_NCTC_8325_NC_007795.fna	2.82136	0.671317		0.999707	0.999544	0.999369	0.998884	0.997171	0.998621	0.999778
Staphylococcus_aureus_RF122_NC_007622.fna	2.74253	0.672213		0.999502	0.999274	0.99893	0.998098	0.995543	0.997922	0.999899
Staphylococcus_aureus_USA300_NC_007792.fna	0.037136	0.713324		0.590553	0.483968	0.444504	0.367619	0.271408	0.484663	0.90732
Staphylococcus_aureus_USA300_NC_007793.fna	2.87277	0.67249		0.9998	0.999652	0.999463	0.998997	0.997354	0.998904	0.999906
Staphylococcus_epidermidis_ATCC_12228_NC_004461.fna	2.49928	0.679048		0.915788	0.90703	0.921406	0.924835	0.910236	0.959073	0.994441
Staphylococcus_epidermidis_ATCC_12228_NC_005004.fna	0.024365	0.707285		0.508496	0.425072	0.476087	0.388928	0.257198	0.667963	0.958491
Staphylococcus_epidermidis_ATCC_12228_NC_005005.fna	0.017261	0.720121		0.524035	0.461938	0.510745	0.38783	0.231273	0.586728	0.958046
Staphylococcus_epidermidis_RP62A_NC_002976.fna	2.61653	0.678486		0.904564	0.896947	0.915028	0.920491	0.908882	0.964657	0.993723
Staphylococcus_epidermidis_RP62A_NC_006663.fna	0.02731	0.68074		0.750762	0.625717	0.57656	0.465669	0.294643	0.598755	0.961768
Staphylococcus_haemolyticus_NC_007168.fna	2.68501	0.672074		0.976351	0.958838	0.958073	0.952837	0.934154	0.967991	0.995182
Staphylococcus_saprophyticus_NC_007350.fna	2.51658	0.667601		0.990018	0.983363	0.977481	0.971036	0.952694	0.955218	0.997849
Staphylococcus_saprophyticus_NC_007351.fna	0.038454	0.692464		0.844225	0.824496	0.793322	0.662394	0.464198	0.721116	0.96685
Staphylococcus_saprophyticus_NC_007352.fna	0.02287	0.686576		0.753995	0.691278	0.62159	0.501513	0.321866	0.575703	0.968984
Streptococcus_agalactiae_2603_NC_004116.fna	2.16027	0.643534		0.601023	0.609258	0.652722	0.6655	0.654098	0.816522	0.953457
Streptococcus_agalactiae_A909_NC_007432.fna	2.12784	0.643776		0.600273	0.610753	0.655355	0.668824	0.656485	0.813843	0.953913
Streptococcus_agalactiae_NEM316_NC_004368.fna	2.21149	0.643726		0.584311	0.593683	0.640361	0.656343	0.648047	0.815813	0.951198
Streptococcus_mutans_NC_004350.fna	2.03092	0.63175		0.693563	0.656883	0.649058	0.625612	0.594764	0.628172	0.915913
Streptococcus_pneumoniae_R6_NC_003098.fna	2.03862	0.60284		0.449108	0.488374	0.498823	0.484175	0.463888	0.507701	0.822177
Streptococcus_pneumoniae_TIGR4_NC_003028.fna	2.16084	0.603029		0.456463	0.492566	0.50491	0.489823	0.467668	0.534584	0.82462
Streptococcus_pyogenes_M1_GAS_NC_002737.fna	1.85244	0.614865		0.662727	0.647737	0.635904	0.621238	0.596727	0.607222	0.892356
Streptococcus_pyogenes_MGAS10270_NC_008022.fna	1.92825	0.615701		0.657759	0.644577	0.63408	0.620583	0.597052	0.610358	0.895508
Streptococcus_pyogenes_MGAS10394_NC_006086.fna	1.89988	0.613149		0.656455	0.643742	0.632354	0.617844	0.593842	0.607467	0.890437
Streptococcus_pyogenes_MGAS10750_NC_008024.fna	1.93711	0.616841		0.648808	0.637816	0.629851	0.618092	0.595065	0.615348	0.897032
Streptococcus_pyogenes_MGAS2096_NC_008023.fna	1.86035	0.612708		0.661487	0.645112	0.63377	0.617324	0.591376	0.59667	0.890728
Streptococcus_pyogenes_MGAS315_NC_004070.fna	1.90052	0.614073		0.672415	0.652236	0.6387	0.623162	0.598009	0.61161	0.892257
Streptococcus_pyogenes_MGAS5005_NC_007297.fna	1.83855	0.614656		0.663228	0.647865	0.636297	0.621928	0.597216	0.611385	0.892963
Streptococcus_pyogenes_MGAS6180_NC_007296.fna	1.89757	0.616468		0.650196	0.638562	0.630096	0.617591	0.594698	0.612499	0.895196
Streptococcus_pyogenes_MGAS8232_NC_003485.fna	1.89502	0.614534		0.667827	0.649231	0.636539	0.621183	0.595746	0.61111	0.893404
Streptococcus_pyogenes_MGAS9429_NC_008021.fna	1.83647	0.61462		0.659997	0.644979	0.633806	0.619366	0.594591	0.606163	0.892433
Streptococcus_pyogenes_SSI-1_NC_004606.fna	1.89427	0.614497		0.673909	0.653385	0.638813	0.622991	0.5977	0.606702	0.89227
Streptococcus_thermophilus_CNRZ1066_NC_006449.fna	1.79623	0.609186		0.487119	0.534474	0.552184	0.548084	0.534007	0.600086	0.871843
Streptococcus_thermophilus_LMG_18311_NC_006448.fna	1.79685	0.609083		0.485686	0.533143	0.550634	0.546171	0.532103	0.600838	0.871752
Streptomyces_avermitilis_NC_003155.fna	9.02561	0.292834		0.0814936	0.130446	0.175026	0.176289	0.169655	0.169095	-0.608151
Streptomyces_avermitilis_NC_004719.fna	0.094287	0.30754		0.28313	0.292891	0.309737	0.281953	0.243033	0.179491	-0.625138
Streptomyces_coelicolor_NC_003888.fna	8.66751	0.278813		0.0543344	0.111948	0.174743	0.178164	0.175557	0.16637	-0.592694
Streptomyces_coelicolor_NC_003903.fna	0.356023	0.309407		0.256464	0.277727	0.299824	0.274391	0.24529	0.222666	-0.630692
Streptomyces_coelicolor_NC_003904.fna	0.031317	0.278826		0.0115589	0.0754428	0.131143	0.113262	0.0909054	0.078789	-0.574887
Sulfolobus_acidocaldarius_DSM_639_NC_007181.fna	2.22596	0.632924		-0.29792	-0.249101	-0.0965785	-0.0254734	0.00378731	0.559191	0.848859
Sulfolobus_solfataricus_NC_002754.fna	2.99225	0.642128		-0.313526	-0.2549	-0.0959894	-0.0168793	0.0112495	0.49048	0.865811
Sulfolobus_tokodaii_NC_003106.fna	2.69476	0.672133		-0.159261	-0.142823	0.0100711	0.0986535	0.130466	0.582405	0.901419
Symbiobacterium_thermophilum_IAM14863_NC_006177.fna	3.56614	0.313316		0.31248	0.315249	0.338382	0.310583	0.294214	0.248701	-0.597536
Synechococcus_CC9311_NC_008319.fna	2.60675	0.475527		0.713872	0.687894	0.634044	0.580984	0.533541	0.467984	-0.0725104
Synechococcus_CC9605_NC_007516.fna	2.51066	0.407824		0.683135	0.664045	0.619757	0.560564	0.515409	0.398479	-0.445351
Synechococcus_CC9902_NC_007513.fna	2.23483	0.458355		0.730314	0.694419	0.644143	0.587014	0.538221	0.505793	-0.180355
Synechococcus_elongatus_PCC_6301_NC_006576.fna	2.69625	0.445157		0.692782	0.610514	0.51985	0.427596	0.348836	0.344594	-0.291843
Synechococcus_elongatus_PCC_7942_NC_007595.fna	0.046366	0.471121		0.618588	0.556354	0.48909	0.397291	0.300723	0.350813	-0.157643
Synechococcus_elongatus_PCC_7942_NC_007604.fna	2.6959	0.4453		0.692988	0.610713	0.519693	0.427372	0.348487	0.342054	-0.290672
Synechococcus_sp_WH8102_NC_005070.fna	2.43443	0.405874		0.66489	0.645704	0.608025	0.551687	0.509147	0.423552	-0.458751
Synechocystis_PCC6803_NC_000911.fna	3.57347	0.522797		0.408521	0.324961	0.33188	0.298302	0.256529	0.531025	0.470624
Synechocystis_PCC6803_NC_005229.fna	0.119895	0.570499		0.428857	0.332989	0.350116	0.320133	0.259904	0.574452	0.790646
Synechocystis_PCC6803_NC_005230.fna	0.103307	0.555209		0.323728	0.224741	0.259914	0.229981	0.169565	0.527916	0.696213
Synechocystis_PCC6803_NC_005231.fna	0.044343	0.513813		0.386557	0.368291	0.396915	0.333067	0.246252	0.517251	0.323366
Synechocystis_PCC6803_NC_005232.fna	0.106004	0.572846		0.359729	0.247886	0.27832	0.254426	0.20375	0.552532	0.773174
Syntrophus_aciditrophicus_SB_NC_007759.fna	3.1793	0.4854		0.353641	0.256523	0.252032	0.228761	0.196985	0.422393	0.0965487
Thermoanaerobacter_tengcongensis_NC_003869.fna	2.68945	0.624291		0.242932	0.128366	0.200478	0.229069	0.228297	0.620623	0.820471
Thermobifida_fusca_YX_NC_007333.fna	3.64225	0.324971		0.316392	0.325276	0.335714	0.287647	0.247187	0.307214	-0.642998
Thermococcus_kodakaraensis_KOD1_NC_006624.fna	2.08874	0.480045		-0.156096	-0.134423	-0.0236071	-0.0076206	-0.00543257	0.433052	-0.173682
Thermoplasma_acidophilum_NC_002578.fna	1.56491	0.540056		0.265941	0.239179	0.239368	0.216011	0.181486	0.302353	0.427015
Thermoplasma_volcanium_NC_002689.fna	1.5848	0.600815		0.229563	0.195951	0.237248	0.246764	0.22501	0.524746	0.838092
Thermosynechococcus_elongatus_NC_004113.fna	2.59386	0.460821		0.706319	0.625336	0.563224	0.482961	0.41279	0.399837	-0.142628
Thermotoga_maritima_NC_000853.fna	1.86072	0.537523		-0.0583343	-0.0105527	0.0672365	0.0820396	0.0826247	0.349331	0.235119
Thermus_thermophilus_HB27_NC_005835.fna	1.89488	0.305627		-0.139832	-0.0655605	0.0376391	0.0578316	0.0731877	0.127052	-0.521946
Thermus_thermophilus_HB27_NC_005838.fna	0.232605	0.308373		-0.117444	-0.0696104	0.0225625	0.0471037	0.0615976	0.144324	-0.521833
Thermus_thermophilus_HB8_NC_006461.fna	1.84974	0.304818		-0.143407	-0.0675265	0.0354457	0.0551128	0.0702052	0.122714	-0.52194
Thermus_thermophilus_HB8_NC_006462.fna	0.256992	0.306438		-0.128837	-0.0724984	0.0200712	0.0425401	0.05701	0.132076	-0.527441
Thiobacillus_denitrificans_ATCC_25259_NC_007404.fna	2.90981	0.339328		0.399499	0.406301	0.360381	0.299006	0.258001	0.1663	-0.474388
Thiomicrospira_crunogena_XCL-2_NC_007520.fna	2.42773	0.5687		0.803252	0.737957	0.687929	0.649038	0.602156	0.491926	0.794541
Thiomicrospira_denitrificans_ATCC_33889_NC_007575.fna	2.20156	0.65538		0.513166	0.346412	0.388101	0.394851	0.381189	0.621961	0.847683
Treponema_denticola_ATCC_35405_NC_002967.fna	2.8432	0.621262		0.339988	0.0972131	0.0810714	0.0892768	0.0731976	0.316934	0.810994
Treponema_pallidum_NC_000919.fna	1.13801	0.47222		0.846349	0.602662	0.499742	0.434624	0.391723	0.39243	-0.0872062
Trichodesmium_erythraeum_IMS101_NC_008312.fna	7.75011	0.658566		0.219287	0.158331	0.242997	0.272022	0.258275	0.616977	0.922693
Tropheryma_whipplei_TW08_27_NC_004551.fna	0.925938	0.53686		0.854262	0.613671	0.492778	0.422989	0.376191	0.00511534	0.616241
Tropheryma_whipplei_Twist_NC_004572.fna	0.927303	0.53668		0.854474	0.612991	0.491343	0.420793	0.373366	0.00265147	0.612725
Ureaplasma_urealyticum_NC_002162.fna	0.751719	0.745003		0.917137	0.881129	0.829219	0.782112	0.724747	0.693599	0.955577
Vibrio_cholerae_NC_002505.fna	2.96115	0.523041		0.912074	0.847971	0.765971	0.685494	0.626671	0.413569	0.472729
Vibrio_cholerae_NC_002506.fna	1.07231	0.530861		0.924324	0.846788	0.756564	0.674109	0.607098	0.382559	0.546099
Vibrio_fischeri_ES114_NC_006840.fna	2.90618	0.610373		0.937504	0.894906	0.856814	0.821996	0.787327	0.69457	0.938819
Vibrio_fischeri_ES114_NC_006841.fna	1.33202	0.62975		0.95558	0.9014	0.855296	0.817201	0.774412	0.687644	0.970415
Vibrio_fischeri_ES114_NC_006842.fna	0.045849	0.615848		0.920153	0.812318	0.696998	0.577479	0.457016	0.403342	0.874249
Vibrio_parahaemolyticus_NC_004603.fna	3.28856	0.546144		0.830225	0.838071	0.791484	0.734325	0.693518	0.548812	0.628104
Vibrio_parahaemolyticus_NC_004605.fna	1.87721	0.546485		0.854833	0.836236	0.782116	0.719673	0.671229	0.556171	0.641969
Vibrio_vulnificus_CMCP6_NC_004459.fna	3.28194	0.535501		0.893187	0.855744	0.794426	0.72789	0.677881	0.542478	0.562741
Vibrio_vulnificus_CMCP6_NC_004460.fna	1.84485	0.528808		0.908829	0.849982	0.781956	0.709276	0.652173	0.517527	0.50612
Vibrio_vulnificus_YJ016_NC_005128.fna	0.048508	0.550734		0.820865	0.736682	0.654751	0.556967	0.452602	0.356483	0.60461
Vibrio_vulnificus_YJ016_NC_005139.fna	3.35451	0.535887		0.895993	0.857824	0.796536	0.729488	0.679587	0.544568	0.567537
Vibrio_vulnificus_YJ016_NC_005140.fna	1.85707	0.527859		0.908942	0.852025	0.783002	0.710288	0.653719	0.507029	0.494118
Wigglesworthia_brevipalpis_NC_004344.fna	0.697724	0.775211		0.342826	0.244798	0.215252	0.22291	0.184245	0.501678	0.892882
Wolbachia_endosymbiont_of_Brugia_malayi_TRS_NC_006833.fna	1.08008	0.658209		0.583156	0.570356	0.577739	0.567954	0.53764	0.646265	0.942613
Wolbachia_endosymbiont_of_Drosophila_melanogaster_NC_002978.fna	1.26778	0.647652		0.662876	0.632472	0.62637	0.599666	0.548999	0.603331	0.94095
Wolinella_succinogenes_NC_005090.fna	2.11036	0.51542		0.279201	0.184334	0.200356	0.191435	0.170688	0.361445	0.200043
Xanthomonas_axonopodis_pv_citri_str_306.fna	5.17555	0.352281		0.776248	0.778154	0.711032	0.614448	0.550758	0.274295	-0.467512
Xanthomonas_campestris_8004_NC_007086.fna	5.14871	0.35043		0.808539	0.815463	0.745908	0.643836	0.578437	0.26945	-0.467134
Xanthomonas_campestris_NC_003902.fna	5.07619	0.349313		0.807395	0.814588	0.744953	0.642651	0.577154	0.266728	-0.466574
Xanthomonas_campestris_vesicatoria_85-10_NC_007505.fna	0.019146	0.402382		0.744158	0.718539	0.621554	0.468308	0.330958	0.204258	-0.471241
Xanthomonas_campestris_vesicatoria_85-10_NC_007506.fna	0.038116	0.39267		0.722064	0.698139	0.603789	0.491909	0.381816	0.182154	-0.462059
Xanthomonas_campestris_vesicatoria_85-10_NC_007507.fna	0.182572	0.395072		0.713769	0.706808	0.657812	0.581874	0.510727	0.411109	-0.529642
Xanthomonas_campestris_vesicatoria_85-10_NC_007508.fna	5.17847	0.352517		0.787051	0.788883	0.719967	0.621485	0.556596	0.269115	-0.464804
Xanthomonas_citri_NC_003921.fna	0.0337	0.381335		0.848613	0.829647	0.72008	0.552517	0.38809	0.286309	-0.479326
Xanthomonas_citri_NC_003922.fna	0.06492	0.386075		0.793546	0.770891	0.686499	0.564323	0.43814	0.283812	-0.490206
Xanthomonas_oryzae_KACC10331_NC_006834.fna	4.94144	0.363067		0.799627	0.8019	0.732419	0.63813	0.572803	0.302041	-0.461211
Xanthomonas_oryzae_MAFF_311018_NC_007705.fna	4.94022	0.362987		0.800531	0.803277	0.733703	0.639218	0.573607	0.302764	-0.460959
Xylella_fastidiosa_NC_002488.fna	2.67931	0.473259		0.916888	0.894466	0.836969	0.75388	0.684974	0.61844	-0.0541337
Xylella_fastidiosa_NC_002490.fna	0.051158	0.50432		0.840609	0.79713	0.712897	0.610002	0.497865	0.374926	0.309499
Xylella_fastidiosa_Temecula1_NC_004556.fna	2.5198	0.482236		0.92636	0.901114	0.841784	0.758464	0.69035	0.608	0.0347332
Yersinia_pestis_Antiqua_NC_008120.fna	0.096471	0.4976		0.777591	0.688917	0.652852	0.571866	0.491197	0.552865	0.18242
Yersinia_pestis_Antiqua_NC_008121.fna	0.010777	0.545606		0.709422	0.3641	0.305479	0.233794	0.164022	0.32083	0.556806
Yersinia_pestis_Antiqua_NC_008122.fna	0.070299	0.551672		0.872837	0.66762	0.627869	0.545532	0.438958	0.613587	0.806019
Yersinia_pestis_Antiqua_NC_008150.fna	4.70229	0.522988		0.883792	0.743962	0.698503	0.629205	0.571236	0.578355	0.580674
Yersinia_pestis_biovar_Mediaevails_NC_005810.fna	4.59506	0.523499		0.88099	0.742716	0.696585	0.626932	0.56879	0.574508	0.586088
Yersinia_pestis_biovar_Mediaevails_NC_005813.fna	0.070159	0.551533		0.872786	0.667533	0.62815	0.545806	0.43886	0.614278	0.806035
Yersinia_pestis_biovar_Mediaevails_NC_005814.fna	0.021742	0.509337		0.699901	0.52017	0.485116	0.394471	0.295213	0.442945	0.407112
Yersinia_pestis_biovar_Mediaevails_NC_005815.fna	0.106642	0.496887		0.762982	0.678256	0.640584	0.561995	0.483858	0.52694	0.165413
Yersinia_pestis_CO92_NC_003131.fna	0.070305	0.551639		0.866931	0.663801	0.625227	0.543957	0.438431	0.61916	0.80835
Yersinia_pestis_CO92_NC_003134.fna	0.09621	0.497724		0.780914	0.696059	0.660262	0.578838	0.495547	0.555198	0.19248
Yersinia_pestis_CO92_NC_003143.fna	4.65373	0.523639		0.881904	0.742722	0.697017	0.627846	0.569992	0.576451	0.586876
Yersinia_pestis_KIM_NC_004088.fna	4.60076	0.523588		0.881944	0.743263	0.697229	0.627892	0.569812	0.575813	0.586804
Yersinia_pestis_KIM_NC_004838.fna	0.10099	0.498376		0.77954	0.691583	0.652078	0.571709	0.49155	0.523721	0.190381
Yersinia_pestis_Nepal516_NC_008118.fna	0.100918	0.498375		0.77853	0.691567	0.653082	0.572199	0.491242	0.542465	0.192998
Yersinia_pestis_Nepal516_NC_008119.fna	0.010778	0.545649		0.709923	0.364362	0.3051	0.23327	0.163349	0.319648	0.556776
Yersinia_pestis_Nepal516_NC_008149.fna	4.53459	0.52416		0.881431	0.743367	0.696897	0.627445	0.569346	0.572199	0.591279
Yersinia_pseudotuberculosis_IP32953_NC_006153.fna	0.068525	0.554017		0.8593	0.657334	0.614908	0.530178	0.423607	0.6022	0.820305
Yersinia_pseudotuberculosis_IP32953_NC_006154.fna	0.027702	0.554148		0.747734	0.490401	0.463183	0.385598	0.290027	0.454614	0.745629
Yersinia_pseudotuberculosis_IP32953_NC_006155.fna	4.74467	0.523896		0.878313	0.740077	0.694324	0.624918	0.566298	0.577345	0.590932
Zymomonas_mobilis_ZM4_NC_006526.fna	2.05642	0.536717		0.614055	0.517607	0.478295	0.431374	0.383877	0.370783	0.579563
