# Supplementary material for: Reliability and applications of statistical methods based on oligonucleotide frequencies in bacterial and archaeal genomes
Source: BMC Genomics. 2008 Feb 28;9:104. doi: 10.1186/1471-2164-9-104 (PMC2289816; doi:10.1186/1471-2164-9-104)
Supplement: Additional file 6 — T.maritima compared with sequenced bacterial and archaeal genomes using ZOMs. A detailed Excel table and plot containing labels of all chromosomes and plasmids (column A) correlated with T. maritima using di- to hexanucleotide ZOM (columns E-I, respectively), MCM and ROF measures (columns J and K, respectively). DNA sequence size and AT content is respectively found in columns B and C. [file 1471-2164-9-104-S6.xls]

## Sheet: Fake_vs_All_gc
Acidobacteria_bacterium_Ellin345_NC_008009.fna	5.65037	0.416162		0.517917	0.540867	0.546088	0.541987	0.531508	0.646581	0.0943145
Acinetobacter_sp_ADP1_NC_005966.fna	3.59862	0.595704		0.055891	0.073702	0.0879135	0.0880004	0.0848501	0.21895	0.306213
Aeropyrum_pernix_NC_000854.fna	1.66969	0.436887		0.0567049	0.128957	0.16719	0.181099	0.183544	0.431675	-0.0265344
Agrobacterium_tumefaciens_C58_UWash_NC_003304.fna	2.84149	0.406248		0.405241	0.459439	0.476279	0.46655	0.450632	0.580792	0.066073
Agrobacterium_tumefaciens_C58_UWash_NC_003305.fna	2.07556	0.407239		0.393255	0.440975	0.458546	0.450417	0.435913	0.595429	0.0547144
Agrobacterium_tumefaciens_C58_UWash_NC_003306.fna	0.54278	0.426679		0.49833	0.479455	0.480561	0.471067	0.456561	0.634392	0.107134
Agrobacterium_tumefaciens_C58_UWash_NC_003308.fna	0.214234	0.433302		0.537797	0.507003	0.502059	0.487879	0.465313	0.614163	0.150421
Alcanivorax_borkumensis_SK2_NC_008260.fna	3.12014	0.452722		0.0714682	0.183377	0.246758	0.268321	0.274646	0.561533	0.0294293
Anabaena_variabilis_ATCC_29413.fna	0.366354	0.594668		0.233057	0.16899	0.172405	0.164727	0.142658	0.338445	0.339353
Anabaena_variabilis_ATCC_29413_NC_007411.fna	0.035762	0.61501		0.243594	0.171363	0.160954	0.142172	0.107456	0.254592	0.315005
Anabaena_variabilis_ATCC_29413_NC_007412.fna	0.300758	0.580467		0.301016	0.230036	0.228955	0.21895	0.192608	0.363411	0.377951
Anabaena_variabilis_ATCC_29413_NC_007413.fna	6.36573	0.585786		0.149033	0.0831764	0.105302	0.111428	0.102346	0.346001	0.295178
Anaeromyxobacter_dehalogenans_2CP-C_NC_007760.fna	5.01348	0.250947		0.514563	0.500437	0.468249	0.463771	0.444429	0.20647	-0.205972
Anaplasma_marginale_St_Maries_NC_004842.fna	1.19769	0.502373		-0.131064	0.0863704	0.164777	0.195146	0.207613	0.477717	0.204705
Anaplasma_phagocytophilum_HZ_NC_007797.fna	1.47128	0.583641		-0.129708	0.114256	0.201511	0.230681	0.238423	0.438586	0.354896
Aquifex_aeolicus_NC_000918.fna	1.55133	0.565238		0.659532	0.672509	0.662968	0.645654	0.626262	0.579231	0.699384
Aquifex_aeolicus_NC_001880.fna	0.039456	0.635619		0.636135	0.649142	0.632082	0.600533	0.541979	0.358661	0.618787
Archaeoglobus_fulgidus_NC_000917.fna	2.1784	0.514183		0.819293	0.758921	0.712305	0.673112	0.634916	0.641274	0.72139
Aster_yellows_witches-broom_phytoplasma_AYWB_NC_007716.fna	0.706569	0.731137		0.179058	0.139149	0.137441	0.124032	0.111958	0.246662	0.301106
Azoarcus_sp_EbN1_NC_006513.fna	4.29623	0.348785		0.441148	0.433477	0.431523	0.432651	0.423076	0.522818	-0.123277
Azoarcus_sp_EbN1_NC_006823.fna	0.207355	0.42367		0.665916	0.622322	0.606319	0.584948	0.552174	0.590463	0.163686
Azoarcus_sp_EbN1_NC_006824.fna	0.22367	0.368945		0.479934	0.469431	0.467309	0.460715	0.436952	0.546075	-0.110653
Bacillus_anthracis_Ames_0581_NC_007322.fna	0.181677	0.674703		0.391163	0.516677	0.530513	0.484487	0.409178	0.471537	0.3651
Bacillus_anthracis_Ames_0581_NC_007323.fna	0.09483	0.669567		0.364036	0.45336	0.428735	0.377084	0.304099	0.302655	0.377386
Bacillus_anthracis_Ames_0581_NC_007530.fna	5.22742	0.646228		0.234956	0.407362	0.447523	0.429626	0.401863	0.433991	0.403967
Bacillus_anthracis_str_Sterne_NC_005945.fna	5.22866	0.646206		0.235245	0.40761	0.447783	0.42987	0.402067	0.434237	0.404017
Bacillus_cereus_ATCC_10987_NC_003909.fna	5.22428	0.644167		0.246006	0.415493	0.454266	0.435822	0.407786	0.432838	0.409288
Bacillus_cereus_ATCC14579_NC_004721.fna	0.015274	0.619746		0.0545644	0.11526	0.149009	0.131117	0.0995175	0.251334	0.351626
Bacillus_cereus_ATCC14579_NC_004722.fna	5.41181	0.647194		0.254052	0.421619	0.457267	0.437321	0.409188	0.433045	0.401759
Bacillus_cereus_ZK_NC_006274.fna	5.30091	0.646481		0.244996	0.414974	0.453262	0.434256	0.405844	0.434158	0.40458
Bacillus_cereus_ZK_NC_007103.fna	0.46637	0.668778		0.386581	0.478564	0.486537	0.450345	0.405515	0.456373	0.374584
Bacillus_cereus_ZK_NC_007105.fna	0.053501	0.680548		0.419648	0.490096	0.468115	0.397401	0.286724	0.286437	0.346405
Bacillus_clausii_KSM-K16_NC_006582.fna	4.30387	0.552467		0.206847	0.217382	0.240479	0.240093	0.23611	0.368214	0.416454
Bacillus_halodurans_NC_002570.fna	4.20235	0.563145		0.628132	0.595354	0.576605	0.543498	0.513688	0.427828	0.619519
Bacillus_licheniformis_ATCC_14580_NC_006270.fna	4.22233	0.538042		0.47657	0.448192	0.440132	0.426595	0.414033	0.464431	0.567463
Bacillus_licheniformis_DSM_13_NC_006322.fna	4.22264	0.538053		0.476539	0.448091	0.440042	0.426522	0.413971	0.464709	0.567397
Bacillus_subtilis_NC_000964.fna	4.21463	0.564822		0.420699	0.425782	0.420364	0.405466	0.392157	0.369899	0.565946
Bacillus_thuringiensis_konkukian_NC_005957.fna	5.23768	0.645946		0.233096	0.407746	0.44863	0.431107	0.403502	0.43713	0.403534
Bacillus_thuringiensis_konkukian_NC_006578.fna	0.077112	0.673592		0.408944	0.487088	0.482783	0.406044	0.315565	0.349789	0.373909
Bacteroides_fragilis_NCTC_9434_NC_003228.fna	5.20514	0.568094		0.502212	0.482518	0.478968	0.460738	0.44394	0.623348	0.573458
Bacteroides_fragilis_NCTC_9434_NC_006873.fna	0.03656	0.677626		0.308097	0.40274	0.399068	0.33521	0.259283	0.310474	0.405593
Bacteroides_fragilis_YCH46_NC_006297.fna	0.033716	0.66461		0.23384	0.324488	0.341226	0.295872	0.225263	0.364021	0.401984
Bacteroides_fragilis_YCH46_NC_006347.fna	5.27727	0.56734		0.495197	0.481733	0.479571	0.461469	0.444654	0.624641	0.573838
Bacteroides_thetaiotaomicron_VPI-5482_NC_004663.fna	6.26036	0.571628		0.557171	0.502071	0.494954	0.47311	0.452195	0.606381	0.577642
Bacteroides_thetaiotaomicron_VPI-5482_NC_004703.fna	0.033038	0.527605		0.279003	0.358928	0.357448	0.327196	0.278185	0.328302	0.461509
Bartonella_henselae_Houston_1_NC_005956.fna	1.93105	0.617697		0.254787	0.337206	0.362638	0.356221	0.345454	0.437144	0.470753
Bartonella_quintana_Toulouse_NC_005955.fna	1.58138	0.612032		0.251737	0.327952	0.354029	0.349959	0.340403	0.421677	0.472024
Baumannia_cicadellinicola_Homalodisca_coagulata_NC_007984.fna	0.686194	0.66761		-0.616948	-0.36586	-0.217191	-0.150206	-0.114333	0.303921	0.068372
Bdellovibrio_bacteriovorus_NC_005363.fna	3.78295	0.493545		0.623905	0.609677	0.599151	0.577258	0.557034	0.557961	0.595466
Bifidobacterium_longum_NC_004307.fna	2.25664	0.398802		0.318706	0.352863	0.348162	0.347386	0.335405	0.444752	-0.0757658
Bordetella_bronchiseptica_NC_002927.fna	5.33918	0.31923		0.0773584	0.231123	0.280743	0.309946	0.317798	0.428588	-0.217936
Bordetella_parapertussis_NC_002928.fna	4.77355	0.319		0.0703819	0.222619	0.272293	0.301841	0.309827	0.428021	-0.219081
Bordetella_pertussis_NC_002929.fna	4.08619	0.322794		0.0791131	0.222309	0.271386	0.298371	0.301407	0.427136	-0.218569
Borrelia_afzelii_PKo_NC_008273.fna	0.030017	0.707832		0.0405337	0.0264117	0.0132658	-0.00241049	-0.00386422	0.132196	0.262006
Borrelia_afzelii_PKo_NC_008274.fna	0.026533	0.741115		0.0944455	0.149971	0.143827	0.109573	0.0680749	0.184818	0.258457
Borrelia_afzelii_PKo_NC_008277.fna	0.905394	0.716889		0.255964	0.262634	0.264433	0.251263	0.23576	0.383024	0.328783
Borrelia_burgdorferi_NC_000956.fna	0.052971	0.727115		0.100132	0.0935547	0.0880727	0.0654751	0.0428703	0.248126	0.269423
Borrelia_burgdorferi_NC_001318.fna	0.910724	0.71402		0.227852	0.231871	0.232881	0.222592	0.209059	0.369024	0.329951
Borrelia_burgdorferi_NC_001849.fna	0.016823	0.76871		-0.00311192	-0.0317823	-0.0335445	-0.0269788	-0.0217982	0.196329	0.20213
Borrelia_burgdorferi_NC_001857.fna	0.053561	0.718377		0.13447	0.14605	0.145341	0.141439	0.11907	0.140596	0.307788
Borrelia_garinii_PBi_NC_006128.fna	0.027108	0.743987		0.0981065	0.153963	0.157296	0.12421	0.0791215	0.264816	0.259029
Borrelia_garinii_PBi_NC_006129.fna	0.05556	0.735349		0.15367	0.171757	0.172751	0.159427	0.123868	0.142859	0.286152
Borrelia_garinii_PBi_NC_006156.fna	0.904246	0.716952		0.241497	0.24857	0.254695	0.246137	0.230695	0.393374	0.324505
Bradyrhizobium_japonicum_NC_004463.fna	9.10583	0.359406		0.442146	0.41708	0.408224	0.400762	0.388429	0.477612	-0.101056
Brucella_abortus_9_941_NC_006932.fna	2.12424	0.428442		0.288028	0.367224	0.395559	0.392986	0.380799	0.595175	0.0979217
Brucella_abortus_9_941_NC_006933.fna	1.1622	0.426645		0.252719	0.334425	0.366452	0.367605	0.357828	0.598973	0.0722015
Brucella_melitensis_biovar_Abortus_NC_007618.fna	2.12136	0.42843		0.288088	0.367229	0.395571	0.393037	0.380866	0.594443	0.0978959
Brucella_melitensis_biovar_Abortus_NC_007624.fna	1.15695	0.426592		0.252556	0.334421	0.366451	0.36758	0.357792	0.597965	0.0721026
Brucella_melitensis_NC_003317.fna	2.11714	0.428416		0.287475	0.367072	0.395522	0.392993	0.380795	0.595307	0.098502
Brucella_melitensis_NC_003318.fna	1.17779	0.42662		0.250356	0.332551	0.365092	0.366318	0.356625	0.598599	0.0708829
Brucella_suis_1330_NC_004310.fna	2.10779	0.42786		0.287652	0.36726	0.395592	0.392947	0.380629	0.594395	0.0961939
Brucella_suis_1330_NC_004311.fna	1.20738	0.426836		0.251434	0.333227	0.365572	0.366825	0.356999	0.602148	0.0703207
Buchnera_aphidicola_NC_004545.fna	0.61598	0.746586		-0.0606468	0.0673477	0.121384	0.112088	0.0954762	0.190744	0.182585
Buchnera_aphidicola_Sg_NC_004061.fna	0.641454	0.746694		0.294919	0.384438	0.369337	0.314383	0.282103	0.297845	0.281463
Buchnera_sp_NC_002252.fna	0.640681	0.736875		0.547517	0.346338	0.218126	0.115969	0.0603405	0.125424	0.367631
Burkholderia_383_NC_007509.fna	1.39507	0.347252		0.248066	0.275412	0.289401	0.299191	0.296568	0.480768	-0.161822
Burkholderia_383_NC_007510.fna	3.69413	0.337949		0.279909	0.31064	0.320029	0.330708	0.326281	0.413215	-0.154702
Burkholderia_383_NC_007511.fna	3.58708	0.332702		0.231849	0.269776	0.282448	0.29366	0.291388	0.445982	-0.173116
Burkholderia_cenocepacia_AU_1054_NC_008060.fna	3.29456	0.330643		0.272984	0.309848	0.319407	0.330328	0.325402	0.39526	-0.161483
Burkholderia_cenocepacia_AU_1054_NC_008061.fna	2.78846	0.331386		0.223891	0.266417	0.278959	0.291188	0.289924	0.427004	-0.172587
Burkholderia_cenocepacia_AU_1054_NC_008062.fna	1.19609	0.329553		0.255985	0.287696	0.297219	0.30768	0.303648	0.427656	-0.168247
Burkholderia_mallei_ATCC_23344_NC_006348.fna	3.51015	0.318458		0.28151	0.323392	0.331927	0.343877	0.338362	0.411496	-0.16015
Burkholderia_mallei_ATCC_23344_NC_006349.fna	2.32538	0.310144		0.229097	0.273582	0.282664	0.295094	0.291503	0.410266	-0.178493
Burkholderia_pseudomallei_1710b_NC_007434.fna	4.12629	0.32394		0.272634	0.309902	0.320374	0.333367	0.329466	0.410848	-0.158369
Burkholderia_pseudomallei_1710b_NC_007435.fna	3.18176	0.315392		0.221144	0.261927	0.272341	0.284874	0.282323	0.425975	-0.177973
Burkholderia_pseudomallei_K96243_NC_006350.fna	4.07454	0.322801		0.275529	0.314408	0.324827	0.337649	0.333812	0.410594	-0.15795
Burkholderia_pseudomallei_K96243_NC_006351.fna	3.173	0.315062		0.22358	0.264761	0.275472	0.288192	0.28611	0.42508	-0.176898
Burkholderia_thailandensis_E264_NC_007650.fna	2.91477	0.31925		0.250949	0.275935	0.283433	0.294336	0.291249	0.429335	-0.169795
Burkholderia_thailandensis_E264_NC_007651.fna	3.8092	0.327138		0.298339	0.320392	0.327189	0.338156	0.333429	0.416984	-0.150608
Burkholderia_xenovorans_LB400_NC_007951.fna	4.89584	0.372441		0.272319	0.334363	0.351739	0.360968	0.358415	0.55501	-0.11209
Burkholderia_xenovorans_LB400_NC_007952.fna	3.36352	0.371645		0.239389	0.303639	0.324588	0.336616	0.337039	0.584326	-0.122833
Burkholderia_xenovorans_LB400_NC_007953.fna	1.47178	0.382729		0.258317	0.298662	0.321121	0.333889	0.335214	0.64177	-0.119147
Campylobacter_jejuni_NC_002163.fna	1.64148	0.694514		0.0618346	0.122372	0.143947	0.145377	0.13743	0.264491	0.336353
Campylobacter_jejuni_RM1221_NC_003912.fna	1.77783	0.696939		0.0586342	0.119178	0.141719	0.144316	0.136634	0.264473	0.334459
Candidatus_Blochmannia_floridanus_NC_005061.fna	0.705557	0.726168		-0.0865947	0.077745	0.121052	0.121585	0.121617	0.229789	0.137787
Candidatus_Blochmannia_pennsylvanicus_BPEN_NC_007292.fna	0.791654	0.704353		-0.307824	-0.164465	-0.0729037	-0.0474336	-0.0380844	0.247625	0.148845
Candidatus_Pelagibacter_ubique_HTCC1062_NC_007205.fna	1.30876	0.703169		0.255511	0.279051	0.299343	0.267579	0.243852	0.437019	0.322119
Carboxydothermus_hydrogenoformans_Z2901_NC_007503.fna	2.40152	0.579503		0.129345	0.165326	0.204514	0.211023	0.208294	0.598806	0.357226
Caulobacter_crescentus_NC_002696.fna	4.01695	0.32786		0.579685	0.530899	0.495565	0.468436	0.444674	0.364075	-0.141446
Chlamydia_muridarum_NC_002620.fna	1.07295	0.596617		0.65258	0.642372	0.630139	0.605569	0.578445	0.465917	0.642824
Chlamydia_trachomatis_A_HAR-13_NC_007429.fna	1.04446	0.586974		0.682074	0.682032	0.668086	0.641727	0.613827	0.434667	0.680161
Chlamydia_trachomatis_NC_000117.fna	1.04252	0.586927		0.680624	0.680732	0.666844	0.640638	0.612794	0.431611	0.679899
Chlamydophila_abortus_S26_3_NC_004552.fna	1.14438	0.601336		0.656576	0.680196	0.666999	0.630317	0.588994	0.427202	0.600963
Chlamydophila_caviae_NC_003361.fna	1.17339	0.607771		0.563868	0.592526	0.590577	0.563862	0.53058	0.467294	0.57557
Chlamydophila_felis_Fe_C-56_NC_007899.fna	1.16624	0.606246		0.612787	0.626014	0.618211	0.590513	0.55742	0.416109	0.588196
Chlamydophila_pneumoniae_AR39_NC_002179.fna	1.22985	0.594218		0.694667	0.683486	0.664762	0.631876	0.596124	0.402044	0.655048
Chlamydophila_pneumoniae_CWL029_NC_000922.fna	1.23023	0.594223		0.694934	0.683729	0.665075	0.632209	0.596332	0.403566	0.655588
Chlamydophila_pneumoniae_J138_NC_002491.fna	1.22656	0.594185		0.694766	0.683504	0.66488	0.632115	0.596405	0.40164	0.655461
Chlamydophila_pneumoniae_TW_183_NC_005043.fna	1.22593	0.594238		0.695516	0.683988	0.665259	0.632344	0.596447	0.403608	0.655438
Chlorobium_chlorochromatii_CaD3_NC_007514.fna	2.57208	0.557218		-0.148712	-0.0429321	0.0213596	0.0422183	0.0487642	0.512439	0.210472
Chlorobium_tepidum_TLS_NC_002932.fna	2.15495	0.4347		0.566686	0.555944	0.543242	0.52515	0.50196	0.662946	0.226301
Chromobacterium_violaceum_NC_005085.fna	4.75108	0.351663		0.228938	0.327713	0.354232	0.365681	0.35856	0.50754	-0.146157
Chromohalobacter_salexigens_DSM_3043_NC_007963.fna	3.69665	0.360881		0.322576	0.344805	0.363326	0.368084	0.363249	0.536256	-0.144293
Clostridium_acetobutylicum_NC_001988.fna	0.192	0.690885		-0.0546922	0.106053	0.180622	0.187424	0.174606	0.370072	0.24105
Clostridium_acetobutylicum_NC_003030.fna	3.94088	0.690742		0.10665	0.271711	0.326185	0.327349	0.319074	0.462962	0.301817
Clostridium_perfringens_ATCC_13124_NC_008261.fna	3.25668	0.716208		0.204891	0.318379	0.358501	0.351796	0.334595	0.404031	0.285939
Clostridium_perfringens_NC_003042.fna	0.05431	0.745038		0.300144	0.385717	0.379784	0.313876	0.191822	0.297162	0.291423
Clostridium_perfringens_NC_003366.fna	3.03143	0.714339		0.201968	0.316493	0.356816	0.350156	0.332347	0.400601	0.286373
Clostridium_perfringens_SM101_NC_008262.fna	2.89739	0.71751		0.198931	0.315416	0.35679	0.349544	0.331315	0.387325	0.280961
Clostridium_perfringens_SM101_NC_008263.fna	0.012397	0.733161		0.00533281	0.150644	0.198496	0.155973	0.0995589	0.0819236	0.233648
Clostridium_perfringens_SM101_NC_008264.fna	0.012206	0.741766		0.00727723	0.110692	0.14694	0.111157	0.0728578	0.0657881	0.219103
Clostridium_perfringens_SM101_NC_008265.fna	0.038092	0.718707		0.0755972	0.210549	0.247147	0.229573	0.181401	0.205567	0.281701
Clostridium_tetani_E88_NC_004557.fna	2.79925	0.712507		0.135229	0.264346	0.32166	0.325877	0.313951	0.478712	0.281553
Clostridium_tetani_E88_NC_004565.fna	0.074082	0.754718		0.00193792	0.104592	0.159279	0.16437	0.127526	0.269665	0.176786
Colwellia_psychrerythraea_34H_NC_003910.fna	5.37318	0.619946		-0.252105	-0.19593	-0.118731	-0.0811158	-0.0592559	0.419379	0.179833
Corynebacterium_diphtheriae_NC_002935.fna	2.48863	0.465215		0.332945	0.362642	0.381352	0.381055	0.371675	0.406577	0.168405
Corynebacterium_efficiens_YS-314_NC_004369.fna	3.14709	0.3686		0.439818	0.466673	0.467101	0.464605	0.448519	0.461771	-0.0491382
Corynebacterium_glutamicum_ATCC_13032_Bielefeld_NC_006958.fna	3.28271	0.461582		0.509277	0.503044	0.49891	0.482228	0.462374	0.389317	0.274989
Corynebacterium_glutamicum_ATCC_13032_Kitasato_NC_003450.fna	3.3094	0.461897		0.508385	0.502161	0.498141	0.481592	0.461878	0.390346	0.275562
Corynebacterium_jeikeium_K411_NC_003080.fna	0.014323	0.462263		0.629593	0.635095	0.531799	0.398808	0.274523	0.327815	0.199962
Corynebacterium_jeikeium_K411_NC_007164.fna	2.4625	0.386046		0.554464	0.584385	0.580578	0.557621	0.531033	0.463966	-0.0764029
Coxiella_burnetii_NC_002971.fna	1.99528	0.573395		0.134179	0.120891	0.152115	0.163372	0.164865	0.53435	0.350182
Coxiella_burnetii_NC_004704.fna	0.037393	0.606905		0.343781	0.338058	0.337927	0.305236	0.237665	0.423743	0.447888
Cyanobacteria_bacterium_Yellowstone_A-Prime_NC_007775.fna	2.93277	0.397627		0.483732	0.472044	0.471598	0.451576	0.427144	0.544311	0.017756
Cyanobacteria_bacterium_Yellowstone_B-Prime_NC_007776.fna	3.04668	0.415496		0.491235	0.473908	0.465798	0.440128	0.411312	0.547896	0.0814842
Cytophaga_hutchinsonii_ATCC_33406_NC_008255.fna	4.43322	0.611535		-0.113322	0.0806453	0.143376	0.154686	0.154183	0.499712	0.35007
Dechloromonas_aromatica_RCB_NC_007298.fna	4.5011	0.407528		0.412355	0.385109	0.383142	0.376036	0.364942	0.558333	-0.0142872
Dehalococcoides_CBDB1_NC_007356.fna	1.3955	0.529741		-0.0861853	0.0785284	0.129639	0.14805	0.156007	0.365339	0.249178
Dehalococcoides_ethenogenes_195_NC_002936.fna	1.46972	0.511497		-0.118813	0.0613845	0.116747	0.137306	0.146386	0.386477	0.182372
Deinococcus_geothermalis_DSM_11300_NC_008010.fna	0.574127	0.342962		0.57122	0.638045	0.624666	0.604179	0.572617	0.471938	-0.138167
Deinococcus_geothermalis_DSM_11300_NC_008025.fna	2.4672	0.333638		0.532098	0.612067	0.605972	0.587949	0.563301	0.435627	-0.1611
Deinococcus_radiodurans_NC_000958.fna	0.177466	0.368071		0.533524	0.51515	0.49983	0.482668	0.454561	0.44526	-0.10584
Deinococcus_radiodurans_NC_000959.fna	0.045704	0.437883		0.770346	0.72666	0.680727	0.603817	0.489809	0.429897	0.225674
Deinococcus_radiodurans_NC_001263.fna	2.64864	0.329873		0.505873	0.519716	0.501733	0.493658	0.480065	0.434936	-0.177175
Deinococcus_radiodurans_NC_001264.fna	0.412348	0.333109		0.493378	0.497781	0.478309	0.470484	0.452137	0.435621	-0.177835
Desulfitobacterium_hafniense_Y51_NC_007907.fna	5.72753	0.526401		0.406852	0.420032	0.433062	0.427217	0.417626	0.657033	0.507947
Desulfotalea_psychrophila_LSv54_NC_006138.fna	3.52338	0.531888		0.421639	0.422571	0.434657	0.42715	0.412821	0.668677	0.531467
Desulfotalea_psychrophila_LSv54_NC_006139.fna	0.121587	0.563934		0.267217	0.286417	0.324755	0.322025	0.292445	0.632937	0.456448
Desulfotalea_psychrophila_LSv54_NC_006140.fna	0.014664	0.714403		0.276512	0.249258	0.211332	0.153497	0.0852479	0.189435	0.341909
Desulfovibrio_desulfuricans_G20_NC_007519.fna	3.73023	0.421639		0.103931	0.292897	0.348771	0.363832	0.363762	0.674186	0.0207079
Desulfovibrio_vulgaris_Hildenborough_NC_002937.fna	3.57086	0.368574		0.421101	0.454685	0.468912	0.470512	0.453196	0.583016	-0.102404
Desulfovibrio_vulgaris_Hildenborough_NC_005863.fna	0.202301	0.343152		0.284413	0.364987	0.389089	0.400092	0.380627	0.50647	-0.178694
Ecoli_plasmid_pAPEC.fna	0.174241	0.503544		0.151148	0.233194	0.276521	0.282295	0.275803	0.562924	0.309992
Ehrlichia_canis_Jake_NC_007354.fna	1.31503	0.710423		-0.131312	0.01284	0.0867824	0.1059	0.105545	0.336921	0.174584
Ehrlichia_chaffeensis_Arkansas_NC_007799.fna	1.17625	0.698993		-0.101242	0.0513696	0.127607	0.147471	0.1467	0.400264	0.194534
Ehrlichia_ruminantium_Gardel_NC_006831.fna	1.49992	0.724874		-0.214662	-0.0346491	0.0528287	0.0828122	0.091769	0.318308	0.121352
Ehrlichia_ruminantium_str_Welgevonden_NC_006832.fna	1.51298	0.725211		-0.217389	-0.0355816	0.0513402	0.0808527	0.0902947	0.312154	0.120554
Ehrlichia_ruminantium_Welgevonden_NC_005295.fna	1.51635	0.725212		-0.216914	-0.0347699	0.0521722	0.0817353	0.0908912	0.312077	0.120694
Enterococcus_faecalis_V583_NC_004668.fna	3.21803	0.624726		0.289491	0.278814	0.294345	0.281501	0.265004	0.368702	0.427939
Enterococcus_faecalis_V583_NC_004669.fna	0.06632	0.65585		0.410617	0.427227	0.412975	0.356835	0.278719	0.366821	0.421171
Enterococcus_faecalis_V583_NC_004670.fna	0.017963	0.666759		0.463696	0.448402	0.409578	0.288245	0.174803	0.18262	0.399316
Enterococcus_faecalis_V583_NC_004671.fna	0.05766	0.661048		0.374884	0.389569	0.378676	0.329902	0.263821	0.209833	0.425825
Erwinia_carotovora_atroseptica_SCRI1043_NC_004547.fna	5.06402	0.490327		0.0178232	0.120364	0.184451	0.206182	0.211123	0.617388	0.170776
Erythrobacter_litoralis_HTCC2594_NC_007722.fna	3.0524	0.369315		0.40633	0.396053	0.396281	0.392466	0.380835	0.512181	-0.0874208
Escherichia_coli_536_NC_008253.fna	4.93892	0.494825		0.00512192	0.110931	0.180154	0.2003	0.205095	0.648626	0.186597
Escherichia_coli_CFT073_NC_004431.fna	5.23143	0.495198		0.00816299	0.115412	0.184424	0.204415	0.209242	0.649777	0.192865
Escherichia_coli_K-12_NC_000913.fna	4.64633	0.492004		0.00552881	0.107975	0.176521	0.196554	0.201364	0.651862	0.172343
Escherichia_coli_O157H7_EDL933_NC_002655.fna	5.52844	0.494969		0.0189188	0.123112	0.190341	0.208548	0.211168	0.650625	0.204263
Escherichia_coli_O157H7_EDL933_NC_007414.fna	0.092077	0.523649		0.133454	0.2124	0.251601	0.252826	0.238181	0.548137	0.345736
Escherichia_coli_O157H7_NC_002128.fna	0.092721	0.524002		0.137582	0.215145	0.25402	0.254916	0.239965	0.548267	0.348827
Escherichia_coli_O157H7_NC_002695.fna	5.49845	0.494629		0.0176043	0.121926	0.189306	0.208286	0.212377	0.65209	0.19591
Escherichia_coli_UTI89_NC_007941.fna	0.11423	0.489749		0.193332	0.26195	0.295534	0.295097	0.280818	0.600177	0.277358
Escherichia_coli_UTI89_NC_007946.fna	5.06574	0.493958		0.00719957	0.111918	0.180705	0.20072	0.205545	0.649704	0.183577
FakeEcoli.fna	5.3	0.499489		0.394934	0.218203	0.0795839	0.0287548	0.0135065	-0.143766	0.0299148
Francisella_tularensis_FSC_198_NC_008245.fna	1.89262	0.6774		-0.0909036	-0.020679	0.0241779	0.0346008	0.0400045	0.281153	0.211454
Francisella_tularensis_holarctica_NC_007880.fna	1.89599	0.678474		-0.097488	-0.0253418	0.0199305	0.0306558	0.036682	0.269916	0.208323
Francisella_tularensis_tularensis_NC_006570.fna	1.89282	0.677407		-0.0908935	-0.0206446	0.0242002	0.0346087	0.0400031	0.281196	0.211477
Frankia_alni_ACN14a_NC_008278.fna	7.49793	0.271719		0.439986	0.381129	0.371286	0.379631	0.379807	0.40495	-0.232258
Frankia_CcI3_NC_007777.fna	5.43363	0.299212		0.464629	0.434282	0.428826	0.431682	0.429307	0.480595	-0.204029
Fusobacterium_nucleatum_NC_003454.fna	2.1745	0.728484		0.29214	0.389744	0.400656	0.370521	0.338287	0.299924	0.349784
Geobacillus_kaustophilus_HTA426_NC_006509.fna	0.04789	0.558488		0.544827	0.521886	0.511152	0.46883	0.39205	0.467055	0.593078
Geobacillus_kaustophilus_HTA426_NC_006510.fna	3.54478	0.479138		0.331456	0.335056	0.341569	0.336263	0.32758	0.398785	0.295319
Geobacter_metallireducens_GS_15_NC_007515.fna	0.013762	0.475222		0.376867	0.337545	0.333241	0.303052	0.249374	0.440681	0.280232
Geobacter_metallireducens_GS_15_NC_007517.fna	3.99742	0.404905		0.762495	0.766721	0.740176	0.704523	0.674017	0.692788	0.156758
Geobacter_sulfurreducens_NC_002939.fna	3.81414	0.390627		0.694927	0.708936	0.692925	0.66495	0.641909	0.689428	0.0563803
Gloeobacter_violaceus_NC_005125.fna	4.65902	0.380021		0.51283	0.455461	0.434636	0.414215	0.397353	0.625596	-0.0834782
Gluconobacter_oxydans_621H_NC_006672.fna	0.163186	0.416758		0.601111	0.597904	0.586504	0.561293	0.524158	0.589218	0.109517
Gluconobacter_oxydans_621H_NC_006673.fna	0.026568	0.438949		0.652442	0.627276	0.593166	0.536833	0.436074	0.33464	0.246427
Gluconobacter_oxydans_621H_NC_006674.fna	0.014547	0.440297		0.443031	0.47122	0.462153	0.403561	0.30449	0.355175	0.174032
Gluconobacter_oxydans_621H_NC_006675.fna	0.013223	0.45625		0.628043	0.579166	0.541774	0.457855	0.341193	0.261681	0.306633
Gluconobacter_oxydans_621H_NC_006677.fna	2.70217	0.389278		0.514831	0.556189	0.552163	0.526558	0.501569	0.560638	0.0240153
Haemophilus_ducreyi_35000HP_NC_002940.fna	1.69895	0.617795		-0.25163	-0.21437	-0.147043	-0.109013	-0.0845586	0.269563	0.165859
Haemophilus_influenzae_86_028NP_NC_007146.fna	1.91343	0.618477		-0.034466	0.0150362	0.0476633	0.0618595	0.0662122	0.233218	0.302959
Haemophilus_influenzae_NC_000907.fna	1.83014	0.618458		-0.0409687	0.0120721	0.045578	0.0600316	0.0646598	0.232812	0.301337
Haemophilus_somnus_129PT_NC_008309.fna	2.0077	0.628026		0.0161326	0.0493654	0.0869102	0.0977381	0.0976382	0.322995	0.297188
Hahella_chejuensis_KCTC_2396_NC_007645.fna	7.21527	0.461303		0.278211	0.301782	0.319801	0.320205	0.315111	0.584294	0.133382
Haloarcula_marismortui_ATCC_43049_NC_006389.fna	0.033303	0.457466		0.67094	0.503145	0.44564	0.382256	0.304302	0.321609	0.183085
Haloarcula_marismortui_ATCC_43049_NC_006390.fna	0.033452	0.44374		0.559257	0.419179	0.381408	0.346846	0.288009	0.397979	0.0903867
Haloarcula_marismortui_ATCC_43049_NC_006391.fna	0.039521	0.399813		0.56146	0.384607	0.339962	0.299188	0.233626	0.407408	-0.0465912
Haloarcula_marismortui_ATCC_43049_NC_006392.fna	0.05006	0.426508		0.573745	0.427563	0.383373	0.333494	0.252806	0.405368	0.0479874
Haloarcula_marismortui_ATCC_43049_NC_006393.fna	0.132678	0.455177		0.657942	0.52013	0.486478	0.457423	0.416569	0.510065	0.212319
Haloarcula_marismortui_ATCC_43049_NC_006394.fna	0.1553	0.416671		0.625624	0.514776	0.479188	0.459742	0.433269	0.472616	0.107823
Haloarcula_marismortui_ATCC_43049_NC_006395.fna	0.410554	0.408809		0.492836	0.380359	0.351393	0.338334	0.320826	0.528656	-0.0284829
Haloarcula_marismortui_ATCC_43049_NC_006396.fna	3.13172	0.376361		0.521875	0.388001	0.360359	0.352252	0.336284	0.542054	-0.0856606
Haloarcula_marismortui_ATCC_43049_NC_006397.fna	0.28805	0.42771		0.552185	0.430921	0.400253	0.384131	0.361348	0.548707	0.0433881
Halobacterium_sp_NC_001869.fna	0.191346	0.420913		0.597067	0.496707	0.461194	0.440421	0.410686	0.429326	0.09179
Halobacterium_sp_NC_002607.fna	2.01424	0.32087		0.411287	0.347368	0.336841	0.342742	0.330945	0.371615	-0.177112
Halobacterium_sp_NC_002608.fna	0.365425	0.407758		0.583563	0.490205	0.459837	0.443272	0.418677	0.468473	0.0460207
Haloquadratum_walsbyi_NC_008212.fna	3.13249	0.521361		0.424695	0.320795	0.294826	0.275225	0.256982	0.387885	0.327073
Haloquadratum_walsbyi_NC_008213.fna	0.046867	0.523268		0.641975	0.525315	0.466144	0.417645	0.35618	0.232071	0.482064
Helicobacter_acinonychis_Sheeba_NC_008229.fna	1.55393	0.618225		0.098312	0.0702414	0.0637649	0.0548744	0.0534861	0.126865	0.335066
Helicobacter_hepaticus_NC_004917.fna	1.79915	0.640687		-0.0496915	0.0474824	0.0517127	0.0554169	0.0547331	0.145061	0.289237
Helicobacter_pylori_HPAG1_NC_008086.fna	1.59637	0.609175		0.103261	0.0756819	0.072745	0.065227	0.0641341	0.163878	0.342207
Idiomarina_loihiensis_L2TR_NC_006512.fna	2.83932	0.529598		-0.0501258	0.00646136	0.0623637	0.0855966	0.0979284	0.519247	0.202997
Jannaschia_CCS1_NC_007801.fna	0.086072	0.421856		0.382567	0.403425	0.398233	0.380558	0.351536	0.378496	0.0282474
Jannaschia_CCS1_NC_007802.fna	4.31798	0.376678		0.352929	0.39496	0.401758	0.400964	0.391236	0.49663	-0.0963751
Lactobacillus_acidophilus_NCFM_NC_006814.fna	1.99356	0.652853		0.101741	0.0958294	0.144723	0.143942	0.138277	0.411278	0.294478
Lactobacillus_delbrueckii_bulgaricus_NC_008054.fna	1.865	0.50281		0.49864	0.367513	0.355207	0.334257	0.31545	0.494241	0.391886
Lactobacillus_johnsonii_NCC_533_NC_005362.fna	1.99268	0.653888		0.240132	0.21356	0.2402	0.223877	0.206358	0.405838	0.327278
Lactobacillus_plantarum_NC_004567.fna	3.30827	0.555333		-0.000957083	-0.12336	-0.101208	-0.0868077	-0.0710849	0.233136	0.116933
Lactobacillus_plantarum_NC_006377.fna	0.036069	0.591699		0.0541873	-0.037129	-0.00913867	-0.00319168	0.00167957	0.228364	0.246902
Lactobacillus_sakei_23K_NC_007576.fna	1.88466	0.587424		0.0661399	-0.0371656	-0.0158719	-0.00945136	-0.00114594	0.25687	0.236062
Lactobacillus_salivarius_UCC118_NC_006529.fna	0.020417	0.608904		0.248178	0.0911225	0.0781738	0.0626245	0.0425101	0.122824	0.295671
Lactobacillus_salivarius_UCC118_NC_006530.fna	0.044013	0.604185		0.205647	0.0312621	0.0395207	0.0382833	0.0342255	0.270701	0.268531
Lactobacillus_salivarius_UCC118_NC_007929.fna	1.82711	0.670588		0.250883	0.273989	0.298787	0.27712	0.252169	0.379518	0.315857
Lactobacillus_salivarius_UCC118_NC_007930.fna	0.242436	0.679103		0.295665	0.296084	0.310102	0.283876	0.248432	0.367134	0.311284
Lactococcus_lactis_NC_002662.fna	2.36559	0.646706		0.495538	0.421653	0.390548	0.352661	0.321189	0.331448	0.432147
Lawsonia_intracellularis_PHE_MN1_00_NC_008011.fna	1.45762	0.667155		0.0926757	0.235213	0.289232	0.290736	0.280885	0.390828	0.314026
Lawsonia_intracellularis_PHE_MN1_00_NC_008012.fna	0.027048	0.709516		0.0745817	0.200281	0.239708	0.203377	0.122047	0.1898	0.267891
Lawsonia_intracellularis_PHE_MN1_00_NC_008013.fna	0.039794	0.707669		0.00227078	0.136373	0.193918	0.176162	0.119156	0.300947	0.234116
Lawsonia_intracellularis_PHE_MN1_00_NC_008014.fna	0.194553	0.670907		0.191379	0.328396	0.382276	0.379911	0.352995	0.397295	0.365548
Legionella_pneumophila_Lens_NC_006366.fna	0.059832	0.616142		0.139479	0.177732	0.189337	0.163728	0.118854	0.313659	0.350258
Legionella_pneumophila_Lens_NC_006369.fna	3.34569	0.615814		0.16611	0.168477	0.195896	0.198751	0.196591	0.615014	0.341642
Legionella_pneumophila_Paris_NC_006365.fna	0.131885	0.625613		0.224892	0.242046	0.248123	0.233307	0.207706	0.360065	0.367851
Legionella_pneumophila_Paris_NC_006368.fna	3.50361	0.61625		0.173584	0.173426	0.198857	0.201058	0.198524	0.603875	0.342601
Legionella_pneumophila_Philadelphia_1_NC_002942.fna	3.39775	0.617305		0.171804	0.173357	0.199282	0.201782	0.199516	0.609682	0.342052
Leifsonia_xyli_xyli_CTCB0_NC_006087.fna	2.58416	0.32324		0.626544	0.585572	0.560139	0.545262	0.525013	0.47562	-0.129745
Leptospira_interrogans_serovar_Copenhageni_NC_005823.fna	4.27719	0.649505		0.754785	0.689099	0.63371	0.590035	0.54856	0.223707	0.561586
Leptospira_interrogans_serovar_Copenhageni_NC_005824.fna	0.350181	0.650189		0.75062	0.684336	0.623484	0.577731	0.529297	0.198436	0.560401
Leptospira_interrogans_serovar_Lai_NC_004342.fna	4.33224	0.649948		0.756829	0.690654	0.634936	0.591482	0.550097	0.226246	0.56134
Leptospira_interrogans_serovar_Lai_NC_004343.fna	0.358943	0.648557		0.757605	0.689612	0.628443	0.582752	0.534222	0.206053	0.565138
Listeria_innocua_NC_003212.fna	3.01121	0.62561		0.194578	0.23904	0.267523	0.264447	0.25366	0.341159	0.409226
Listeria_innocua_NC_003383.fna	0.081905	0.644796		0.549614	0.555218	0.544091	0.473465	0.372629	0.445013	0.440471
Listeria_monocytogenes_4b_F2365_NC_002973.fna	2.90519	0.619588		0.202495	0.248931	0.277779	0.275385	0.265555	0.337322	0.42012
Listeria_monocytogenes_NC_003210.fna	2.94453	0.62019		0.204617	0.25115	0.280097	0.277574	0.267658	0.346923	0.419516
Magnetospirillum_magneticum_AMB_1_NC_007626.fna	4.96715	0.349058		0.401966	0.430628	0.430634	0.422618	0.407498	0.513506	-0.119641
Mannheimia_succiniciproducens_MBEL55E_NC_006300.fna	2.31408	0.57462		-0.0863216	-0.0527191	-0.0139714	0.00604065	0.018245	0.391652	0.215667
Mesoplasma_florum_L1_NC_006055.fna	0.793224	0.729795		0.267327	0.3075	0.325057	0.285555	0.25581	0.339682	0.299215
Mesorhizobium_BNC1_NC_008242.fna	0.343931	0.382641		0.513816	0.487479	0.480407	0.468884	0.451834	0.594883	-0.0392502
Mesorhizobium_BNC1_NC_008243.fna	0.131247	0.397868		0.422129	0.430348	0.433716	0.421312	0.394845	0.566697	-0.0230518
Mesorhizobium_BNC1_NC_008244.fna	0.047561	0.384706		0.524842	0.478752	0.469849	0.452787	0.401659	0.553037	-0.0410524
Mesorhizobium_BNC1_NC_008254.fna	4.41245	0.389332		0.450509	0.503456	0.521757	0.518326	0.508171	0.623467	0.00347388
Mesorhizobium_loti_NC_002678.fna	7.03607	0.372529		0.418545	0.411894	0.413173	0.407682	0.396072	0.515452	-0.077013
Mesorhizobium_loti_NC_002679.fna	0.351911	0.407137		0.491612	0.453637	0.445589	0.432797	0.415325	0.586377	0.00283601
Mesorhizobium_loti_NC_002682.fna	0.208315	0.401243		0.502662	0.452596	0.440484	0.424606	0.402134	0.577363	-0.0171901
Methanobacterium_thermoautotrophicum_NC_000916.fna	1.75138	0.504561		0.483862	0.473458	0.462368	0.449143	0.43039	0.649154	0.432577
Methanococcoides_burtonii_DSM_6242_NC_007955.fna	2.57503	0.592419		0.550325	0.577922	0.578427	0.566628	0.548178	0.545292	0.576785
Methanococcus_jannaschii_NC_000909.fna	1.66497	0.685729		0.310793	0.355457	0.363983	0.350719	0.330071	0.451257	0.356383
Methanococcus_jannaschii_NC_001732.fna	0.058407	0.718065		0.327923	0.326042	0.321427	0.287159	0.241407	0.28841	0.299749
Methanococcus_jannaschii_NC_001733.fna	0.01655	0.711118		0.205901	0.255301	0.256732	0.203596	0.140467	0.228049	0.263205
Methanococcus_maripaludis_S2_NC_005791.fna	1.66114	0.668997		0.405572	0.418116	0.400936	0.380669	0.357912	0.392371	0.410207
Methanopyrus_kandleri_NC_003551.fna	1.69497	0.388408		0.621845	0.578884	0.555958	0.542396	0.523776	0.368352	0.046532
Methanosarcina_acetivorans_NC_003552.fna	5.75149	0.573191		0.670645	0.631177	0.606772	0.587058	0.568231	0.631527	0.669634
Methanosarcina_barkeri_fusaro_NC_007349.fna	0.036358	0.664063		0.395541	0.414551	0.362693	0.282997	0.179616	0.0327556	0.384545
Methanosarcina_barkeri_fusaro_NC_007355.fna	4.83741	0.60724		0.594945	0.589301	0.571291	0.551284	0.53254	0.570793	0.577147
Methanosarcina_mazei_NC_003901.fna	4.09635	0.585151		0.600223	0.577339	0.553463	0.534395	0.516741	0.577268	0.626423
Methanosphaera_stadtmanae_NC_007681.fna	1.7674	0.723663		0.13319	0.245029	0.285092	0.273045	0.247155	0.177734	0.237497
Methanospirillum_hungatei_JF-1_NC_007796.fna	3.54474	0.54851		0.623909	0.572128	0.54418	0.52533	0.506195	0.599675	0.616091
Methylobacillus_flagellatus_KT_NC_007947.fna	2.97152	0.442809		0.107836	0.151397	0.184789	0.197787	0.201891	0.499158	-0.025418
Methylococcus_capsulatus_Bath_NC_002977.fna	3.30456	0.364154		0.550344	0.57824	0.570731	0.553551	0.536431	0.631281	-0.0564891
Moorella_thermoacetica_ATCC_39073_NC_007644.fna	2.62878	0.442085		0.0781484	0.159537	0.22207	0.23457	0.235976	0.646354	0.0372551
Mycobacterium_avium_paratuberculosis_NC_002944.fna	4.82978	0.307014		0.346472	0.326652	0.33363	0.346836	0.340705	0.388253	-0.219276
Mycobacterium_bovis_NC_002945.fna	4.34549	0.34367		0.260088	0.231252	0.252881	0.271875	0.274816	0.432872	-0.218046
Mycobacterium_leprae_NC_002677.fna	3.2682	0.422033		0.122671	0.0684939	0.100229	0.121869	0.133538	0.361209	-0.181682
Mycobacterium_MCS_NC_008146.fna	5.70545	0.315466		0.403548	0.351106	0.341156	0.34758	0.33777	0.404272	-0.192091
Mycobacterium_MCS_NC_008147.fna	0.215075	0.333916		0.373298	0.341803	0.348673	0.35179	0.335165	0.531557	-0.199229
Mycobacterium_tuberculosis_CDC1551_NC_000962.fna	4.40384	0.343892		0.260914	0.231901	0.253308	0.272174	0.274988	0.433938	-0.217656
Mycobacterium_tuberculosis_H37Rv_NC_002755.fna	4.41153	0.343859		0.261892	0.232587	0.253922	0.272667	0.27543	0.435036	-0.217555
Mycoplasma_capricolum_ATCC_27343_NC_007633.fna	1.01002	0.762296		0.208299	0.215934	0.236826	0.196927	0.176511	0.250508	0.225495
Mycoplasma_gallisepticum_NC_004829.fna	0.996422	0.6855		0.538369	0.268762	0.248101	0.213006	0.193897	0.170819	0.291986
Mycoplasma_genitalium_NC_000908.fna	0.580076	0.683109		0.200741	0.164275	0.177231	0.172045	0.165489	0.395852	0.3076
Mycoplasma_hyopneumoniae_232_NC_006360.fna	0.892758	0.714388		0.295727	0.164741	0.12726	0.10683	0.0934288	0.184749	0.3258
Mycoplasma_hyopneumoniae_7448_NC_007332.fna	0.920079	0.715111		0.293339	0.162201	0.12593	0.106808	0.0935642	0.181604	0.324555
Mycoplasma_hyopneumoniae_J_NC_007295.fna	0.897405	0.714778		0.29697	0.168208	0.13095	0.110509	0.0973968	0.186504	0.325892
Mycoplasma_mobile_163K_NC_006908.fna	0.777079	0.750487		0.380818	0.410868	0.409142	0.350476	0.312703	0.272184	0.32849
Mycoplasma_mycoides_NC_005364.fna	1.2117	0.760343		0.255997	0.250592	0.260982	0.21304	0.180032	0.214356	0.235328
Mycoplasma_penetrans_NC_004432.fna	1.35863	0.742825		0.277723	0.280306	0.295647	0.261361	0.23158	0.196933	0.277901
Mycoplasma_pneumonia_NC_000912.fna	0.816394	0.59992		0.115637	0.0839933	0.104851	0.110456	0.109724	0.328665	0.288355
Mycoplasma_pulmonis_NC_002771.fna	0.963879	0.733635		0.406386	0.369978	0.361101	0.334108	0.305757	0.313271	0.366434
Mycoplasma_synoviae_53_NC_007294.fna	0.799476	0.715048		0.125094	0.147046	0.168954	0.155323	0.140365	0.289944	0.304448
Myxococcus_xanthus_DK_1622_NC_008095.fna	9.13976	0.311088		0.584521	0.553233	0.524198	0.512864	0.487702	0.474532	-0.163144
Nanoarchaeum_equitans_NC_005213.fna	0.490885	0.684405		-0.0168591	0.0314752	0.066662	0.0768111	0.070874	0.354009	0.25941
Natronomonas_pharaonis_NC_007426.fna	2.59522	0.365598		0.536627	0.385563	0.355406	0.347864	0.328754	0.535421	-0.0889775
Natronomonas_pharaonis_NC_007427.fna	0.130989	0.427784		0.606335	0.486703	0.45174	0.429871	0.39804	0.463361	0.098015
Natronomonas_pharaonis_NC_007428.fna	0.023486	0.394065		0.624973	0.453622	0.402712	0.362091	0.296721	0.440655	-0.00430832
Neisseria_gonorrhoeae_FA_1090_NC_002946.fna	2.15392	0.473103		0.140635	0.181089	0.184743	0.182571	0.177332	0.330464	0.133294
Neisseria_meningitidis_MC58_NC_003112.fna	2.27236	0.484722		0.134529	0.172819	0.174907	0.171138	0.165763	0.29626	0.168637
Neisseria_meningitidis_Z2491_NC_003116.fna	2.18441	0.481909		0.14295	0.180928	0.182471	0.178185	0.172104	0.294917	0.163357
Neorickettsia_sennetsu_Miyayama_NC_007798.fna	0.859006	0.589157		0.541103	0.608763	0.621245	0.607753	0.583783	0.521747	0.601809
Nitrobacter_hamburgensis_X14_NC_007959.fna	0.294829	0.39587		0.431779	0.421429	0.426624	0.423015	0.410632	0.617066	-0.0452451
Nitrobacter_hamburgensis_X14_NC_007960.fna	0.188318	0.388078		0.48158	0.444356	0.435143	0.422694	0.401639	0.546419	-0.0416874
Nitrobacter_hamburgensis_X14_NC_007961.fna	0.121408	0.383006		0.480659	0.438223	0.43447	0.419972	0.394385	0.588284	-0.049159
Nitrobacter_hamburgensis_X14_NC_007964.fna	4.40697	0.382862		0.407439	0.399036	0.401474	0.398213	0.390747	0.597763	-0.0622459
Nitrobacter_winogradskyi_Nb_255_NC_007406.fna	3.40209	0.37951		0.444534	0.458611	0.459177	0.451512	0.440304	0.587923	-0.0326411
Nitrosococcus_oceani_ATCC_19707_NC_007483.fna	0.04042	0.475656		0.245024	0.316498	0.348079	0.33152	0.282104	0.512939	0.21921
Nitrosococcus_oceani_ATCC_19707_NC_007484.fna	3.48169	0.496824		0.161686	0.20559	0.244104	0.256096	0.25829	0.579093	0.253971
Nitrosomonas_europaea_NC_004757.fna	2.81209	0.492818		0.287787	0.322861	0.34112	0.336937	0.328932	0.620132	0.319858
Nitrosospira_multiformis_ATCC_25196_NC_007614.fna	3.18424	0.460574		0.390113	0.440627	0.457906	0.453833	0.44452	0.703825	0.260576
Nitrosospira_multiformis_ATCC_25196_NC_007615.fna	0.018871	0.504637		0.177624	0.248301	0.278283	0.260945	0.211889	0.476705	0.325839
Nitrosospira_multiformis_ATCC_25196_NC_007616.fna	0.017036	0.500293		0.381681	0.390497	0.37161	0.317423	0.239905	0.236675	0.384636
Nitrosospira_multiformis_ATCC_25196_NC_007617.fna	0.014159	0.503708		0.27642	0.288619	0.292026	0.250072	0.187548	0.254006	0.328739
Nocardia_farcinica_IFM10152_NC_006361.fna	6.02123	0.291666		0.367955	0.359386	0.350395	0.363689	0.359068	0.389765	-0.214423
Nocardia_farcinica_IFM10152_NC_006362.fna	0.184026	0.328464		0.418069	0.379085	0.367577	0.365311	0.34747	0.450003	-0.183257
Nocardia_farcinica_IFM10152_NC_006363.fna	0.087093	0.315858		0.459695	0.401566	0.384047	0.373534	0.343809	0.436013	-0.197299
Nostoc_sp_NC_003240.fna	0.186614	0.59772		0.224554	0.162342	0.167635	0.16195	0.140754	0.3559	0.324604
Nostoc_sp_NC_003267.fna	0.101965	0.589742		0.245252	0.16968	0.16534	0.15393	0.124505	0.324689	0.329086
Nostoc_sp_NC_003270.fna	0.04034	0.591448		0.162052	0.101957	0.104222	0.100592	0.0780447	0.289346	0.304964
Nostoc_sp_NC_003272.fna	6.41377	0.586525		0.151506	0.0856581	0.107189	0.113107	0.104168	0.34202	0.295126
Nostoc_sp_NC_003273.fna	0.055414	0.583896		0.272266	0.181107	0.170513	0.152154	0.117563	0.372212	0.336334
Nostoc_sp_NC_003276.fna	0.408101	0.594858		0.255588	0.16754	0.167736	0.160191	0.138282	0.331355	0.329382
Novosphingobium_aromaticivorans_DSM_12444_NC_007794.fna	3.56158	0.348472		0.462566	0.4594	0.448787	0.432708	0.410767	0.545375	-0.125353
Oceanobacillus_iheyensis_NC_004193.fna	3.63053	0.643187		0.466297	0.510967	0.523254	0.49508	0.465221	0.455615	0.399536
Onion_yellows_phytoplasma_NC_005303.fna	0.860631	0.72263		0.218534	0.172512	0.167846	0.151917	0.136232	0.259801	0.311742
Parachlamydia_sp_UWE25_NC_005861.fna	2.41446	0.652819		0.447247	0.421842	0.429425	0.415277	0.397324	0.496708	0.426317
Pasteurella_multocida_NC_002663.fna	2.25749	0.595951		-0.0120302	0.0161524	0.0532916	0.0735465	0.0834534	0.26882	0.303954
Pelobacter_carbinolicus_NC_007498.fna	3.66589	0.448863		0.391763	0.40183	0.416075	0.411371	0.405105	0.735022	0.181912
Pelodictyon_luteolum_DSM_273_NC_007512.fna	2.36484	0.4267		0.68737	0.652946	0.636756	0.611543	0.587751	0.665038	0.228267
Photobacterium_profundum_SS9_NC_005871.fna	0.080033	0.559732		0.130532	0.121747	0.13659	0.127937	0.101629	0.301807	0.320675
Photobacterium_profundum_SS9_NC_006370.fna	4.0853	0.580309		-0.106854	-0.0247031	0.0354253	0.058826	0.0706501	0.325483	0.271737
Photobacterium_profundum_SS9_NC_006371.fna	2.23794	0.587766		-0.0765232	-0.0159894	0.0381689	0.0601916	0.0711643	0.341019	0.276509
Photorhabdus_luminescens_NC_005126.fna	5.68899	0.571746		0.0243981	0.0654002	0.125376	0.143282	0.148211	0.56547	0.311079
Picrophilus_torridus_DSM_9790_NC_005877.fna	1.5459	0.640296		-0.0665511	0.0537546	0.113986	0.135493	0.140682	0.540363	0.252778
Pirellula_sp_NC_005027.fna	7.14558	0.445967		0.589497	0.463374	0.413996	0.385926	0.364085	0.411752	0.207191
Polaromonas_JS666_NC_007948.fna	5.20026	0.375277		0.244548	0.309925	0.336413	0.346403	0.345833	0.580486	-0.132706
Polaromonas_JS666_NC_007949.fna	0.360405	0.43094		0.404229	0.389513	0.393094	0.390498	0.377812	0.632803	0.0459136
Polaromonas_JS666_NC_007950.fna	0.338007	0.402782		0.387067	0.392821	0.400547	0.401982	0.392392	0.583205	-0.0488449
Porphyromonas_gingivalis_W83_NC_002950.fna	2.34348	0.517121		0.640788	0.610847	0.577394	0.549712	0.522465	0.532799	0.633045
Prochlorococcus_marinus_CCMP1375_NC_005042.fna	1.75108	0.635579		0.380033	0.351729	0.359013	0.34745	0.327227	0.455397	0.421996
Prochlorococcus_marinus_MED4_NC_005072.fna	1.65799	0.692008		0.416142	0.401942	0.404319	0.377155	0.350248	0.459981	0.356613
Prochlorococcus_marinus_MIT_9312_NC_007577.fna	1.7092	0.687895		0.415288	0.396381	0.397579	0.371981	0.345733	0.44738	0.369069
Prochlorococcus_marinus_NATL2A_NC_007335.fna	1.8429	0.64877		0.493077	0.440026	0.43452	0.411517	0.385145	0.469626	0.429649
Propionibacterium_acnes_KPA171202_NC_006085.fna	2.56026	0.399893		0.593337	0.419857	0.395231	0.381474	0.364292	0.456619	-0.0738483
Pseudoalteromonas_atlantica_T6c_NC_008228.fna	5.18701	0.553839		-0.187792	-0.143223	-0.10251	-0.0747459	-0.0557647	0.265858	0.151925
Pseudoalteromonas_haloplanktis_TAC125_NC_007481.fna	3.21494	0.597652		-0.499923	-0.415021	-0.34232	-0.291375	-0.252221	0.329591	-0.0327027
Pseudoalteromonas_haloplanktis_TAC125_NC_007482.fna	0.635328	0.606328		-0.523379	-0.437078	-0.365089	-0.312234	-0.26972	0.31576	-0.0438975
Pseudomonas_aeruginosa_NC_002516.fna	6.2644	0.334443		0.478739	0.475452	0.472142	0.463484	0.44695	0.503601	-0.14724
Pseudomonas_entomophila_L48_NC_008027.fna	5.88878	0.358403		0.290511	0.329524	0.346634	0.353934	0.348601	0.502815	-0.154729
Pseudomonas_fluorescens_Pf-5_NC_004129.fna	7.07489	0.366951		0.32672	0.373303	0.392215	0.391567	0.381793	0.552225	-0.12298
Pseudomonas_fluorescens_PfO-1_NC_007492.fna	6.43841	0.394788		0.412335	0.405845	0.405905	0.399831	0.388822	0.590469	-0.0434225
Pseudomonas_putida_KT2440_NC_002947.fna	6.18186	0.384759		0.201944	0.272159	0.305303	0.318762	0.319168	0.566108	-0.130876
Pseudomonas_syringae_phaseolicola_1448A_NC_005773.fna	5.92879	0.41985		0.283245	0.293408	0.309234	0.311027	0.30695	0.620136	-0.0367493
Pseudomonas_syringae_phaseolicola_1448A_NC_007274.fna	0.13195	0.458916		0.257075	0.245081	0.253494	0.249	0.22727	0.467905	0.0550205
Pseudomonas_syringae_phaseolicola_1448A_NC_007275.fna	0.051711	0.440409		0.340011	0.350801	0.360696	0.344748	0.304969	0.451885	0.0747544
Pseudomonas_syringae_pv_B728a_NC_007005.fna	6.0937	0.407672		0.321123	0.328522	0.340915	0.340874	0.334141	0.615971	-0.0558951
Pseudomonas_syringae_tomato_DC3000_NC_004578.fna	6.39713	0.416011		0.294217	0.30401	0.320301	0.322604	0.318099	0.605696	-0.0415638
Pseudomonas_syringae_tomato_DC3000_NC_004632.fna	0.067473	0.438338		0.270748	0.297333	0.309771	0.301195	0.274474	0.526028	0.026139
Pseudomonas_syringae_tomato_DC3000_NC_004633.fna	0.073661	0.448541		0.308601	0.303276	0.309864	0.299162	0.272629	0.541837	0.0645176
Psychrobacter_arcticum_273-4_NC_007204.fna	2.6507	0.571998		-0.3384	-0.277353	-0.212959	-0.177957	-0.149943	0.341956	0.0496862
Psychrobacter_cryohalolentis_K5_NC_007968.fna	0.041221	0.617355		-0.100785	-0.068926	-0.0372871	-0.0167606	-0.0014554	0.283492	0.243713
Psychrobacter_cryohalolentis_K5_NC_007969.fna	3.05988	0.577087		-0.332003	-0.275939	-0.215072	-0.180322	-0.153373	0.310224	0.0557837
Pyrobaculum_aerophilum_NC_003364.fna	2.22243	0.486375		-0.0327882	0.0367504	0.0796565	0.104728	0.116205	0.37531	0.0515414
Pyrococcus_abyssi_NC_000868.fna	1.76512	0.552861		0.606811	0.562793	0.550261	0.534772	0.510963	0.536001	0.59079
Pyrococcus_furiosus_NC_003413.fna	1.90826	0.592301		0.56803	0.559899	0.564181	0.555857	0.535912	0.564823	0.622036
Pyrococcus_horikoshii_NC_000961.fna	1.7385	0.58121		0.519232	0.51543	0.517639	0.507904	0.490147	0.474542	0.564237
Ralstonia_eutropha_H16_NC_008313.fna	4.05203	0.335341		0.146461	0.272967	0.313819	0.33862	0.342544	0.450036	-0.196547
Ralstonia_eutropha_JMP134_NC_007336.fna	0.634917	0.394091		0.355059	0.364452	0.375781	0.37954	0.373238	0.581014	-0.102471
Ralstonia_eutropha_JMP134_NC_007337.fna	0.087688	0.353412		0.410997	0.431637	0.430513	0.421423	0.387621	0.38113	-0.131819
Ralstonia_eutropha_JMP134_NC_007347.fna	3.80653	0.353248		0.19721	0.291989	0.318873	0.33639	0.337632	0.478147	-0.176002
Ralstonia_eutropha_JMP134_NC_007348.fna	2.72615	0.350165		0.148171	0.248077	0.279178	0.301062	0.306614	0.510651	-0.196158
Ralstonia_metallidurans_CH34_NC_007971.fna	0.23372	0.398665		0.410678	0.394852	0.395549	0.389469	0.367242	0.48532	-0.090611
Ralstonia_metallidurans_CH34_NC_007972.fna	0.171459	0.394952		0.398345	0.404347	0.412744	0.409242	0.388524	0.555926	-0.0877307
Ralstonia_metallidurans_CH34_NC_007973.fna	3.92809	0.361797		0.254693	0.336636	0.352758	0.362046	0.358348	0.497735	-0.150176
Ralstonia_metallidurans_CH34_NC_007974.fna	2.58008	0.364006		0.211768	0.290896	0.313201	0.327273	0.328482	0.529869	-0.16686
Ralstonia_solanacearum_NC_003295.fna	3.71641	0.32963		0.2244	0.32942	0.362022	0.381202	0.380802	0.432593	-0.192204
Ralstonia_solanacearum_NC_003296.fna	2.09451	0.331338		0.196908	0.291138	0.326139	0.345763	0.346754	0.444977	-0.204525
Rhizobium_etli_CFN_42_NC_007761.fna	4.38161	0.387278		0.454619	0.452166	0.455915	0.447807	0.434027	0.563807	-0.00141626
Rhizobium_etli_CFN_42_NC_007762.fna	0.194229	0.419973		0.527607	0.488336	0.47879	0.460911	0.435364	0.599407	0.0799825
Rhizobium_etli_CFN_42_NC_007763.fna	0.184338	0.381929		0.4329	0.430141	0.434282	0.425119	0.406215	0.568504	-0.0196332
Rhizobium_etli_CFN_42_NC_007764.fna	0.250948	0.384821		0.447412	0.434263	0.432844	0.421935	0.403365	0.595798	-0.0117228
Rhizobium_etli_CFN_42_NC_007765.fna	0.505334	0.383333		0.434296	0.434803	0.439628	0.434049	0.419775	0.560005	-0.016119
Rhizobium_etli_CFN_42_NC_007766.fna	0.642517	0.387808		0.484454	0.467807	0.467066	0.457299	0.442654	0.579336	0.00210105
Rhodobacter_sphaeroides_2_4_1_NC_007488.fna	0.114178	0.299261		0.421451	0.498681	0.486687	0.468124	0.433505	0.417899	-0.139753
Rhodobacter_sphaeroides_2_4_1_NC_007489.fna	0.105284	0.362382		0.61944	0.634499	0.613297	0.581419	0.530852	0.497852	-0.0476094
Rhodobacter_sphaeroides_2_4_1_NC_007490.fna	0.100828	0.361665		0.542467	0.546984	0.528844	0.50398	0.459909	0.434549	-0.0801449
Rhodobacter_sphaeroides_2_4_1_NC_007493.fna	3.18861	0.309944		0.491037	0.548696	0.530266	0.512854	0.489739	0.418279	-0.126737
Rhodobacter_sphaeroides_2_4_1_NC_007494.fna	0.943016	0.309886		0.475267	0.537479	0.523334	0.509248	0.489017	0.431969	-0.133974
Rhodococcus_RHA1_NC_008268.fna	7.80476	0.324842		0.49989	0.424343	0.40529	0.403393	0.391909	0.441363	-0.152919
Rhodococcus_RHA1_NC_008269.fna	1.12308	0.349499		0.503374	0.433329	0.422745	0.41944	0.408656	0.53968	-0.139115
Rhodococcus_RHA1_NC_008270.fna	0.442536	0.359894		0.540606	0.465573	0.448852	0.439966	0.423195	0.558906	-0.11752
Rhodococcus_RHA1_NC_008271.fna	0.332361	0.350884		0.516254	0.453433	0.43907	0.432869	0.416049	0.502442	-0.132413
Rhodoferax_ferrireducens_T118_NC_007901.fna	0.257447	0.455896		0.420299	0.36456	0.352657	0.342877	0.326359	0.609871	0.160278
Rhodoferax_ferrireducens_T118_NC_007908.fna	4.71234	0.401207		0.216842	0.233287	0.251284	0.260184	0.261031	0.57296	-0.106708
Rhodopseudomonas_palustris_BisB18_NC_007925.fna	5.51384	0.350428		0.365644	0.351583	0.347121	0.348103	0.342156	0.460845	-0.126917
Rhodopseudomonas_palustris_BisB5_NC_007958.fna	4.89272	0.351922		0.40115	0.379468	0.368245	0.363633	0.353522	0.458156	-0.109405
Rhodopseudomonas_palustris_CGA009_NC_005296.fna	5.45921	0.349619		0.396396	0.374386	0.362725	0.360049	0.350285	0.45227	-0.121087
Rhodopseudomonas_palustris_HaA2_NC_007778.fna	5.33166	0.339616		0.378729	0.361874	0.351132	0.349527	0.340208	0.42717	-0.130805
Rhodospirillum_rubrum_ATCC_11170_NC_007641.fna	0.053732	0.402293		0.481775	0.481708	0.483498	0.462764	0.418007	0.599857	0.0314776
Rhodospirillum_rubrum_ATCC_11170_NC_007643.fna	4.35283	0.34552		0.413215	0.443899	0.442209	0.431491	0.414704	0.497062	-0.106426
Rickettsia_bellii_RML369_C_NC_007940.fna	1.52208	0.683541		-0.161014	-0.0699761	0.0199288	0.0442175	0.0439792	0.356293	0.202551
Rickettsia_conorii_NC_003103.fna	1.26876	0.675612		-0.227075	-0.121102	-0.0329592	-0.00426087	0.00497068	0.348361	0.186721
Rickettsia_felis_URRWXCal2_NC_007109.fna	1.48515	0.675496		-0.182332	-0.0822022	0.000543512	0.0244435	0.0280686	0.345264	0.200867
Rickettsia_felis_URRWXCal2_NC_007110.fna	0.062829	0.6642		-0.0351993	0.0717298	0.126039	0.127473	0.10487	0.252968	0.237913
Rickettsia_felis_URRWXCal2_NC_007111.fna	0.039263	0.668084		-0.0558844	0.0497981	0.103981	0.104482	0.0813898	0.244301	0.209461
Rickettsia_prowazekii_NC_000963.fna	1.11152	0.709997		-0.237904	-0.123851	-0.0272163	0.00115089	0.00891251	0.334071	0.162065
Rickettsia_typhi_wilmington_NC_006142.fna	1.1115	0.710806		-0.250079	-0.127742	-0.0297514	0.000406745	0.0100379	0.331952	0.15818
Roseobacter_denitrificans_OCh_114_NC_008209.fna	4.1331	0.410313		0.293779	0.338484	0.349364	0.351187	0.343888	0.53289	-0.0189741
Rubrobacter_xylanophilus_DSM_9941_NC_008148.fna	3.22575	0.295234		0.733062	0.713697	0.625883	0.587611	0.554818	0.482943	-0.140323
Saccharophagus_degradans_2-40_NC_007912.fna	5.05753	0.541739		-0.434848	-0.303102	-0.232109	-0.186153	-0.156657	0.349979	-0.0372914
Salinibacter_ruber_DSM_13855_NC_007677.fna	3.55182	0.337833		0.792933	0.70361	0.659868	0.636122	0.615529	0.419607	-0.113474
Salinibacter_ruber_DSM_13855_NC_007678.fna	0.035505	0.420589		0.880543	0.804301	0.746403	0.678746	0.558492	0.38283	0.200498
Salmonella_enterica_Choleraesuis_NC_006855.fna	0.049558	0.478853		0.242389	0.271597	0.296695	0.293945	0.270329	0.516509	0.218551
Salmonella_enterica_Choleraesuis_NC_006856.fna	0.138742	0.486911		0.230055	0.292088	0.326364	0.323312	0.300437	0.614091	0.28425
Salmonella_enterica_Choleraesuis_NC_006905.fna	4.7557	0.478433		-0.0837128	0.0390017	0.112871	0.138568	0.148085	0.67187	0.0632044
Salmonella_enterica_Paratypi_ATCC_9150_NC_006511.fna	4.58523	0.478356		-0.0881066	0.0355999	0.110138	0.136112	0.145851	0.67332	0.0603263
Salmonella_typhi_NC_003198.fna	4.80904	0.479073		-0.0796403	0.04411	0.117753	0.143159	0.152492	0.673595	0.0696845
Salmonella_typhi_NC_003384.fna	0.21816	0.524189		0.294656	0.286549	0.30739	0.302133	0.285783	0.624153	0.425252
Salmonella_typhi_NC_003385.fna	0.106516	0.493935		0.4353	0.446504	0.445856	0.420456	0.378994	0.551369	0.405906
Salmonella_typhi_Ty2_NC_004631.fna	4.79196	0.479482		-0.0810228	0.0429541	0.116985	0.142565	0.152029	0.675007	0.0712046
Salmonella_typhimurium_LT2_NC_003197.fna	4.85743	0.477785		-0.0823543	0.0413534	0.115493	0.141164	0.150578	0.676175	0.0632371
Salmonella_typhimurium_LT2_NC_003277.fna	0.093939	0.468719		0.208887	0.253708	0.283574	0.284817	0.272048	0.566224	0.178413
Shewanella_denitrificans_OS217_NC_007954.fna	4.54591	0.548508		-0.141515	-0.141013	-0.116325	-0.0913038	-0.071919	0.278203	0.0894481
Shewanella_MR-4_NC_008321.fna	4.70629	0.521055		-0.0910252	-0.0915244	-0.0706268	-0.0470154	-0.0296068	0.228257	0.0568755
Shewanella_oneidensis_NC_004347.fna	4.9698	0.54039		-0.133413	-0.128488	-0.100592	-0.0759157	-0.057473	0.280119	0.0914777
Shewanella_oneidensis_NC_004349.fna	0.161613	0.563117		-0.0523125	-0.0589346	-0.028554	-0.0133645	-0.00398558	0.359599	0.218716
Shigella_boydii_Sb227_NC_007608.fna	0.126697	0.5259		0.221014	0.292167	0.320327	0.31435	0.289785	0.494206	0.418294
Shigella_boydii_Sb227_NC_007613.fna	4.51982	0.487872		0.0238141	0.132054	0.196943	0.21555	0.218639	0.637191	0.171697
Shigella_dysenteriae_NC_007606.fna	4.36923	0.487503		0.0203386	0.124943	0.188487	0.206298	0.208994	0.627324	0.16156
Shigella_dysenteriae_NC_007607.fna	0.182726	0.551958		0.21858	0.267465	0.300689	0.295372	0.275488	0.488522	0.437385
Shigella_flexneri_2a_2457T_NC_004741.fna	4.59935	0.490937		0.0271164	0.131457	0.196254	0.214669	0.218009	0.636831	0.184414
Shigella_flexneri_2a_NC_004337.fna	4.6072	0.491104		0.0271308	0.130873	0.195184	0.213468	0.216764	0.632656	0.183936
Shigella_flexneri_2a_NC_004851.fna	0.221618	0.54233		0.253292	0.298867	0.328789	0.322153	0.301785	0.511801	0.451789
Shigella_flexneri_5_8401_NC_008258.fna	4.57428	0.490823		0.0271059	0.130847	0.195478	0.213984	0.217326	0.635056	0.1833
Shigella_sonnei_Ss046_NC_007384.fna	4.82526	0.489902		0.0255993	0.129357	0.19481	0.212898	0.216261	0.649898	0.178595
Shigella_sonnei_Ss046_NC_007385.fna	0.214396	0.547338		0.19754	0.258851	0.296032	0.29237	0.274002	0.547272	0.431748
Silicibacter_pomeroyi_DSS-3_NC_003911.fna	4.10944	0.357771		0.318763	0.387786	0.402052	0.404092	0.393632	0.44724	-0.120518
Silicibacter_pomeroyi_DSS-3_NC_006569.fna	0.491611	0.372117		0.347548	0.400348	0.414174	0.41396	0.402349	0.454855	-0.0875143
Silicibacter_TM1040_NC_008042.fna	0.130973	0.443038		0.447971	0.443712	0.439712	0.42143	0.38883	0.400233	0.102998
Silicibacter_TM1040_NC_008043.fna	0.821788	0.406375		0.44116	0.455297	0.453055	0.444595	0.430104	0.512788	0.0104956
Silicibacter_TM1040_NC_008044.fna	3.20094	0.395871		0.428072	0.45692	0.458234	0.453964	0.44167	0.508341	-0.0162572
Sinorhizobium_meliloti_NC_003037.fna	1.35423	0.396306		0.531264	0.507972	0.504445	0.49347	0.479872	0.601445	0.00224161
Sinorhizobium_meliloti_NC_003047.fna	3.65414	0.372711		0.519731	0.524243	0.523791	0.510877	0.493767	0.580006	-0.0163149
Sinorhizobium_meliloti_NC_003078.fna	1.68333	0.375781		0.515562	0.517348	0.516912	0.504372	0.488045	0.591587	-0.0188105
Sodalis_glossinidius_morsitans_NC_007712.fna	4.17115	0.45301		-0.0973236	-0.00278593	0.0742675	0.10624	0.120554	0.670085	-0.0644586
Sodalis_glossinidius_morsitans_NC_007713.fna	0.083306	0.511188		-0.0793965	0.0159343	0.0957781	0.12272	0.127089	0.591902	0.180079
Sodalis_glossinidius_morsitans_NC_007714.fna	0.02724	0.553377		0.0659849	0.126012	0.173275	0.18349	0.159649	0.492345	0.369633
Sodalis_glossinidius_morsitans_NC_007715.fna	0.01081	0.522294		0.192547	0.239657	0.247386	0.215625	0.165054	0.303017	0.359448
Sphingopyxis_alaskensis_RB2256_NC_008036.fna	0.028543	0.396314		0.330469	0.347959	0.342144	0.321946	0.279971	0.355201	-0.0455453
Sphingopyxis_alaskensis_RB2256_NC_008048.fna	3.34517	0.344985		0.320093	0.311334	0.313439	0.310699	0.303155	0.513264	-0.142496
Staphylococcus_aureus_aureus_MRSA252_NC_002952.fna	2.90262	0.671928		-0.0593764	-0.0126118	0.0647485	0.0803258	0.0811329	0.343708	0.234821
Staphylococcus_aureus_aureus_MSSA476_NC_002953.fna	2.7998	0.671496		-0.0662677	-0.0198897	0.0588582	0.0744922	0.0757626	0.348224	0.233089
Staphylococcus_aureus_aureus_MSSA476_NC_005951.fna	0.020652	0.716347		0.28026	0.235844	0.201101	0.145483	0.0788056	0.121362	0.279089
Staphylococcus_aureus_COL_NC_002951.fna	2.80942	0.671825		-0.0673754	-0.0204028	0.0578209	0.073465	0.0747499	0.345376	0.232237
Staphylococcus_aureus_Mu50_NC_002758.fna	2.87853	0.671222		-0.0583343	-0.0105527	0.0672365	0.0820396	0.0826247	0.349331	0.235119
Staphylococcus_aureus_Mu50_NC_002774.fna	0.025107	0.710678		0.225224	0.221679	0.216461	0.163968	0.104306	0.150089	0.258103
Staphylococcus_aureus_MW2_NC_003923.fna	2.82046	0.671704		-0.0672101	-0.0205114	0.0582108	0.0738432	0.0750455	0.34666	0.232537
Staphylococcus_aureus_N315_NC_002745.fna	2.81482	0.671565		-0.0625658	-0.0148184	0.0638728	0.0790209	0.0797489	0.349475	0.232942
Staphylococcus_aureus_N315_NC_003140.fna	0.024653	0.713017		0.204121	0.196101	0.187425	0.148945	0.0909319	0.227954	0.280611
Staphylococcus_aureus_NCTC_8325_NC_007795.fna	2.82136	0.671317		-0.065814	-0.0184823	0.0598629	0.0752432	0.0762495	0.343851	0.232648
Staphylococcus_aureus_RF122_NC_007622.fna	2.74253	0.672213		-0.0810183	-0.0326999	0.0489512	0.0663961	0.0686645	0.337868	0.227931
Staphylococcus_aureus_USA300_NC_007792.fna	0.037136	0.713324		0.119715	0.123882	0.126408	0.0930262	0.0596275	0.117857	0.281874
Staphylococcus_aureus_USA300_NC_007793.fna	2.87277	0.67249		-0.0617972	-0.014756	0.0628957	0.0782805	0.0790501	0.347421	0.233332
Staphylococcus_epidermidis_ATCC_12228_NC_004461.fna	2.49928	0.679048		0.185223	0.207504	0.240289	0.224341	0.206374	0.385662	0.259842
Staphylococcus_epidermidis_ATCC_12228_NC_005004.fna	0.024365	0.707285		0.402972	0.317537	0.257718	0.172732	0.0989076	0.238881	0.269677
Staphylococcus_epidermidis_ATCC_12228_NC_005005.fna	0.017261	0.720121		0.543485	0.381569	0.301144	0.204406	0.112331	0.180641	0.271245
Staphylococcus_epidermidis_RP62A_NC_002976.fna	2.61653	0.678486		0.199568	0.223475	0.25728	0.240525	0.221611	0.387023	0.263689
Staphylococcus_epidermidis_RP62A_NC_006663.fna	0.02731	0.68074		0.0606041	0.150738	0.203834	0.167992	0.113401	0.339541	0.264779
Staphylococcus_haemolyticus_NC_007168.fna	2.68501	0.672074		0.0975663	0.108656	0.164482	0.162295	0.150373	0.37768	0.246824
Staphylococcus_saprophyticus_NC_007350.fna	2.51658	0.667601		-0.0938301	-0.0172933	0.0606881	0.0791959	0.0801377	0.358068	0.237842
Staphylococcus_saprophyticus_NC_007351.fna	0.038454	0.692464		0.028892	0.0812474	0.126471	0.110937	0.0731012	0.207948	0.246893
Staphylococcus_saprophyticus_NC_007352.fna	0.02287	0.686576		0.0651336	0.15564	0.192286	0.160033	0.103719	0.210365	0.273727
Streptococcus_agalactiae_2603_NC_004116.fna	2.16027	0.643534		0.410099	0.36189	0.361572	0.342269	0.319515	0.373876	0.37706
Streptococcus_agalactiae_A909_NC_007432.fna	2.12784	0.643776		0.402812	0.356933	0.358267	0.339081	0.316666	0.373082	0.37479
Streptococcus_agalactiae_NEM316_NC_004368.fna	2.21149	0.643726		0.420137	0.375727	0.376062	0.355884	0.333464	0.376498	0.384564
Streptococcus_mutans_NC_004350.fna	2.03092	0.63175		0.358116	0.318031	0.310206	0.289988	0.272017	0.356659	0.423824
Streptococcus_pneumoniae_R6_NC_003098.fna	2.03862	0.60284		0.658578	0.564452	0.520601	0.480933	0.448024	0.379728	0.566124
Streptococcus_pneumoniae_TIGR4_NC_003028.fna	2.16084	0.603029		0.655848	0.564286	0.52047	0.480252	0.446533	0.375136	0.565046
Streptococcus_pyogenes_M1_GAS_NC_002737.fna	1.85244	0.614865		0.361766	0.284816	0.283003	0.269155	0.255028	0.371307	0.411415
Streptococcus_pyogenes_MGAS10270_NC_008022.fna	1.92825	0.615701		0.365052	0.287741	0.2865	0.272652	0.258392	0.370318	0.409475
Streptococcus_pyogenes_MGAS10394_NC_006086.fna	1.89988	0.613149		0.366822	0.289303	0.286103	0.272367	0.258449	0.372428	0.412583
Streptococcus_pyogenes_MGAS10750_NC_008024.fna	1.93711	0.616841		0.370786	0.295885	0.293806	0.279298	0.264295	0.375453	0.414387
Streptococcus_pyogenes_MGAS2096_NC_008023.fna	1.86035	0.612708		0.368633	0.297728	0.296209	0.283011	0.268961	0.370161	0.418633
Streptococcus_pyogenes_MGAS315_NC_004070.fna	1.90052	0.614073		0.353733	0.275557	0.274763	0.262324	0.248854	0.372057	0.404795
Streptococcus_pyogenes_MGAS5005_NC_007297.fna	1.83855	0.614656		0.364022	0.285962	0.28383	0.269999	0.255599	0.370438	0.41091
Streptococcus_pyogenes_MGAS6180_NC_007296.fna	1.89757	0.616468		0.367441	0.292142	0.290592	0.275993	0.261141	0.369754	0.411471
Streptococcus_pyogenes_MGAS8232_NC_003485.fna	1.89502	0.614534		0.357729	0.279447	0.2774	0.263838	0.250168	0.379182	0.406971
Streptococcus_pyogenes_MGAS9429_NC_008021.fna	1.83647	0.61462		0.366423	0.288409	0.286373	0.27248	0.258312	0.376549	0.412717
Streptococcus_pyogenes_SSI-1_NC_004606.fna	1.89427	0.614497		0.352805	0.274729	0.273691	0.261249	0.24798	0.368307	0.405804
Streptococcus_thermophilus_CNRZ1066_NC_006449.fna	1.79623	0.609186		0.615829	0.49745	0.463023	0.430604	0.400706	0.398536	0.502092
Streptococcus_thermophilus_LMG_18311_NC_006448.fna	1.79685	0.609083		0.617148	0.497916	0.463374	0.431097	0.401415	0.394281	0.501764
Streptomyces_avermitilis_NC_003155.fna	9.02561	0.292834		0.535203	0.481863	0.468931	0.467744	0.448665	0.391407	-0.208138
Streptomyces_avermitilis_NC_004719.fna	0.094287	0.30754		0.613778	0.558454	0.544142	0.524051	0.467772	0.411908	-0.19654
Streptomyces_coelicolor_NC_003888.fna	8.66751	0.278813		0.523725	0.451903	0.439115	0.44114	0.425457	0.347839	-0.222316
Streptomyces_coelicolor_NC_003903.fna	0.356023	0.309407		0.554518	0.508469	0.49786	0.488158	0.461556	0.45085	-0.201261
Streptomyces_coelicolor_NC_003904.fna	0.031317	0.278826		0.626788	0.517883	0.463827	0.401155	0.313652	0.339939	-0.218719
Sulfolobus_acidocaldarius_DSM_639_NC_007181.fna	2.22596	0.632924		0.356741	0.394016	0.412494	0.409719	0.396742	0.414033	0.35881
Sulfolobus_solfataricus_NC_002754.fna	2.99225	0.642128		0.323309	0.37063	0.393224	0.390713	0.379203	0.3769	0.326578
Sulfolobus_tokodaii_NC_003106.fna	2.69476	0.672133		0.286581	0.370756	0.40375	0.399857	0.385399	0.413875	0.318031
Symbiobacterium_thermophilum_IAM14863_NC_006177.fna	3.56614	0.313316		0.602692	0.610694	0.57671	0.551003	0.522358	0.40272	-0.155418
Synechococcus_CC9311_NC_008319.fna	2.60675	0.475527		0.578359	0.488829	0.462455	0.435782	0.413086	0.508374	0.34804
Synechococcus_CC9605_NC_007516.fna	2.51066	0.407824		0.555556	0.512536	0.495599	0.471105	0.448821	0.542151	0.0753681
Synechococcus_CC9902_NC_007513.fna	2.23483	0.458355		0.568328	0.474256	0.446999	0.419883	0.396261	0.511974	0.256443
Synechococcus_elongatus_PCC_6301_NC_006576.fna	2.69625	0.445157		0.511085	0.319725	0.276715	0.241339	0.206111	0.444568	0.0557821
Synechococcus_elongatus_PCC_7942_NC_007595.fna	0.046366	0.471121		0.52058	0.340445	0.291133	0.24461	0.187838	0.440071	0.155571
Synechococcus_elongatus_PCC_7942_NC_007604.fna	2.6959	0.4453		0.510431	0.319385	0.276501	0.241107	0.205685	0.444687	0.0566085
Synechococcus_sp_WH8102_NC_005070.fna	2.43443	0.405874		0.536971	0.476145	0.45948	0.436647	0.415316	0.523089	0.047676
Synechocystis_PCC6803_NC_000911.fna	3.57347	0.522797		0.20276	0.12473	0.136498	0.13965	0.131233	0.428819	0.226187
Synechocystis_PCC6803_NC_005229.fna	0.119895	0.570499		0.319553	0.196547	0.188936	0.181849	0.158286	0.427935	0.34797
Synechocystis_PCC6803_NC_005230.fna	0.103307	0.555209		0.350387	0.232585	0.231903	0.215357	0.17145	0.4193	0.372459
Synechocystis_PCC6803_NC_005231.fna	0.044343	0.513813		0.454399	0.377449	0.373345	0.34229	0.280347	0.512819	0.438747
Synechocystis_PCC6803_NC_005232.fna	0.106004	0.572846		0.321266	0.206263	0.202215	0.18981	0.162917	0.417185	0.3786
Syntrophus_aciditrophicus_SB_NC_007759.fna	3.1793	0.4854		0.677824	0.646596	0.641379	0.626808	0.611443	0.792643	0.588426
Thermoanaerobacter_tengcongensis_NC_003869.fna	2.68945	0.624291		0.356018	0.420579	0.454728	0.460174	0.453276	0.595934	0.509648
Thermobifida_fusca_YX_NC_007333.fna	3.64225	0.324971		0.687211	0.670071	0.652227	0.628301	0.599018	0.475334	-0.158288
Thermococcus_kodakaraensis_KOD1_NC_006624.fna	2.08874	0.480045		0.883026	0.807261	0.763065	0.726422	0.689066	0.723864	0.622625
Thermoplasma_acidophilum_NC_002578.fna	1.56491	0.540056		0.440248	0.534782	0.558975	0.561779	0.552657	0.681236	0.604901
Thermoplasma_volcanium_NC_002689.fna	1.5848	0.600815		0.323273	0.442771	0.487551	0.498407	0.492267	0.636695	0.482189
Thermosynechococcus_elongatus_NC_004113.fna	2.59386	0.460821		0.305334	0.228498	0.218792	0.207969	0.1895	0.454279	0.0649358
Thermotoga_maritima_NC_000853.fna	1.86072	0.537523		1	1	1	1	1	1	1
Thermus_thermophilus_HB27_NC_005835.fna	1.89488	0.305627		0.760927	0.680684	0.635384	0.588084	0.523741	0.206726	-0.0270627
Thermus_thermophilus_HB27_NC_005838.fna	0.232605	0.308373		0.702704	0.677545	0.652813	0.613826	0.551944	0.232047	-0.0207392
Thermus_thermophilus_HB8_NC_006461.fna	1.84974	0.304818		0.758203	0.676322	0.631337	0.58328	0.518157	0.205149	-0.0295687
Thermus_thermophilus_HB8_NC_006462.fna	0.256992	0.306438		0.712847	0.678603	0.647987	0.604498	0.540318	0.262007	-0.0311705
Thiobacillus_denitrificans_ATCC_25259_NC_007404.fna	2.90981	0.339328		0.447084	0.427277	0.420593	0.421725	0.411534	0.419007	-0.146759
Thiomicrospira_crunogena_XCL-2_NC_007520.fna	2.42773	0.5687		0.274531	0.238947	0.237327	0.227193	0.217622	0.191765	0.418524
Thiomicrospira_denitrificans_ATCC_33889_NC_007575.fna	2.20156	0.65538		0.238392	0.279493	0.287514	0.274199	0.25779	0.395989	0.388448
Treponema_denticola_ATCC_35405_NC_002967.fna	2.8432	0.621262		0.210217	0.229952	0.229299	0.222855	0.212609	0.392763	0.422263
Treponema_pallidum_NC_000919.fna	1.13801	0.47222		0.163217	0.334871	0.368918	0.374708	0.37139	0.439403	0.246416
Trichodesmium_erythraeum_IMS101_NC_008312.fna	7.75011	0.658566		0.256706	0.213541	0.230402	0.229001	0.211785	0.380228	0.299005
Tropheryma_whipplei_TW08_27_NC_004551.fna	0.925938	0.53686		0.17902	0.25428	0.261059	0.257333	0.245795	0.170057	0.412624
Tropheryma_whipplei_Twist_NC_004572.fna	0.927303	0.53668		0.178763	0.254113	0.261081	0.257633	0.245929	0.169587	0.411246
Ureaplasma_urealyticum_NC_002162.fna	0.751719	0.745003		-0.0185005	-0.0134671	0.046036	0.0413161	0.0384769	0.247742	0.186306
Vibrio_cholerae_NC_002505.fna	2.96115	0.523041		0.160398	0.177958	0.185762	0.185248	0.182705	0.268527	0.313213
Vibrio_cholerae_NC_002506.fna	1.07231	0.530861		0.139894	0.147821	0.150903	0.150978	0.148135	0.241157	0.304742
Vibrio_fischeri_ES114_NC_006840.fna	2.90618	0.610373		0.0629218	0.123939	0.166951	0.172299	0.170754	0.351224	0.330444
Vibrio_fischeri_ES114_NC_006841.fna	1.33202	0.62975		0.029806	0.0879549	0.132325	0.141071	0.141065	0.377161	0.294519
Vibrio_fischeri_ES114_NC_006842.fna	0.045849	0.615848		0.179222	0.180598	0.18134	0.16664	0.135009	0.273037	0.338129
Vibrio_parahaemolyticus_NC_004603.fna	3.28856	0.546144		0.220972	0.234935	0.243978	0.242722	0.237974	0.245341	0.424093
Vibrio_parahaemolyticus_NC_004605.fna	1.87721	0.546485		0.202728	0.204088	0.20844	0.207568	0.203769	0.2642	0.391256
Vibrio_vulnificus_CMCP6_NC_004459.fna	3.28194	0.535501		0.23893	0.241115	0.249919	0.248941	0.244502	0.299922	0.405685
Vibrio_vulnificus_CMCP6_NC_004460.fna	1.84485	0.528808		0.222447	0.220231	0.226828	0.227999	0.225396	0.330397	0.363689
Vibrio_vulnificus_YJ016_NC_005128.fna	0.048508	0.550734		0.218671	0.194777	0.192201	0.18198	0.160501	0.278138	0.348908
Vibrio_vulnificus_YJ016_NC_005139.fna	3.35451	0.535887		0.23263	0.236335	0.245841	0.2454	0.241446	0.294507	0.402513
Vibrio_vulnificus_YJ016_NC_005140.fna	1.85707	0.527859		0.217652	0.21607	0.222774	0.224066	0.221305	0.329792	0.3565
Wigglesworthia_brevipalpis_NC_004344.fna	0.697724	0.775211		0.134367	0.237775	0.246914	0.217487	0.196533	0.241463	0.231015
Wolbachia_endosymbiont_of_Brugia_malayi_TRS_NC_006833.fna	1.08008	0.658209		0.0491546	0.170743	0.231526	0.247947	0.245322	0.571084	0.323509
Wolbachia_endosymbiont_of_Drosophila_melanogaster_NC_002978.fna	1.26778	0.647652		0.0941998	0.210526	0.268607	0.282245	0.269611	0.546387	0.360319
Wolinella_succinogenes_NC_005090.fna	2.11036	0.51542		0.695085	0.559471	0.488192	0.443549	0.404545	0.241333	0.529526
Xanthomonas_axonopodis_pv_citri_str_306.fna	5.17555	0.352281		0.0914247	0.179387	0.222856	0.255758	0.267148	0.513739	-0.202546
Xanthomonas_campestris_8004_NC_007086.fna	5.14871	0.35043		0.0707469	0.179125	0.228488	0.26398	0.276676	0.508198	-0.2041
Xanthomonas_campestris_NC_003902.fna	5.07619	0.349313		0.0638751	0.174429	0.224758	0.260968	0.274078	0.510477	-0.205755
Xanthomonas_campestris_vesicatoria_85-10_NC_007505.fna	0.019146	0.402382		0.330384	0.363719	0.364809	0.326263	0.258667	0.359794	-0.0734162
Xanthomonas_campestris_vesicatoria_85-10_NC_007506.fna	0.038116	0.39267		0.313238	0.330972	0.335162	0.327249	0.285229	0.376727	-0.106469
Xanthomonas_campestris_vesicatoria_85-10_NC_007507.fna	0.182572	0.395072		0.352374	0.349605	0.351845	0.350535	0.328441	0.4452	-0.116448
Xanthomonas_campestris_vesicatoria_85-10_NC_007508.fna	5.17847	0.352517		0.0947588	0.181605	0.224706	0.25735	0.268685	0.517933	-0.201347
Xanthomonas_citri_NC_003921.fna	0.0337	0.381335		0.201999	0.251143	0.262511	0.248236	0.192264	0.292204	-0.163518
Xanthomonas_citri_NC_003922.fna	0.06492	0.386075		0.258527	0.287088	0.299594	0.297439	0.253787	0.400377	-0.145723
Xanthomonas_oryzae_KACC10331_NC_006834.fna	4.94144	0.363067		0.0980798	0.176687	0.21788	0.24768	0.257231	0.514903	-0.192776
Xanthomonas_oryzae_MAFF_311018_NC_007705.fna	4.94022	0.362987		0.0974825	0.17603	0.217374	0.247293	0.256705	0.514857	-0.193029
Xylella_fastidiosa_NC_002488.fna	2.67931	0.473259		0.0475044	0.093358	0.131312	0.144755	0.149113	0.376667	0.034359
Xylella_fastidiosa_NC_002490.fna	0.051158	0.50432		0.234542	0.251576	0.261063	0.249404	0.218775	0.402865	0.318099
Xylella_fastidiosa_Temecula1_NC_004556.fna	2.5198	0.482236		0.0250891	0.0745662	0.113826	0.127173	0.131616	0.347109	0.0560474
Yersinia_pestis_Antiqua_NC_008120.fna	0.096471	0.4976		0.353825	0.391353	0.407335	0.392001	0.356283	0.585653	0.393432
Yersinia_pestis_Antiqua_NC_008121.fna	0.010777	0.545606		0.54732	0.472115	0.424085	0.348485	0.252246	0.377477	0.508989
Yersinia_pestis_Antiqua_NC_008122.fna	0.070299	0.551672		0.127219	0.148412	0.188597	0.193129	0.171537	0.454789	0.351579
Yersinia_pestis_Antiqua_NC_008150.fna	4.70229	0.522988		-0.11445	-0.0313857	0.0406635	0.0695039	0.0828829	0.533293	0.161679
Yersinia_pestis_biovar_Mediaevails_NC_005810.fna	4.59506	0.523499		-0.124753	-0.0418462	0.0305428	0.0599837	0.073994	0.530795	0.15453
Yersinia_pestis_biovar_Mediaevails_NC_005813.fna	0.070159	0.551533		0.126007	0.147964	0.188465	0.192809	0.171168	0.453689	0.351578
Yersinia_pestis_biovar_Mediaevails_NC_005814.fna	0.021742	0.509337		0.0561186	0.171631	0.221987	0.219154	0.190389	0.510653	0.300288
Yersinia_pestis_biovar_Mediaevails_NC_005815.fna	0.106642	0.496887		0.347966	0.389295	0.404299	0.388839	0.353892	0.575112	0.387945
Yersinia_pestis_CO92_NC_003131.fna	0.070305	0.551639		0.127347	0.149009	0.189122	0.193061	0.169628	0.461134	0.34858
Yersinia_pestis_CO92_NC_003134.fna	0.09621	0.497724		0.351771	0.394769	0.412857	0.39774	0.360449	0.595908	0.403124
Yersinia_pestis_CO92_NC_003143.fna	4.65373	0.523639		-0.120387	-0.0373178	0.0348471	0.0640836	0.0778384	0.532931	0.159345
Yersinia_pestis_KIM_NC_004088.fna	4.60076	0.523588		-0.122227	-0.0397103	0.0324362	0.0617379	0.075622	0.531363	0.157058
Yersinia_pestis_KIM_NC_004838.fna	0.10099	0.498376		0.348168	0.388237	0.404466	0.388995	0.355063	0.594056	0.412322
Yersinia_pestis_Nepal516_NC_008118.fna	0.100918	0.498375		0.347595	0.39105	0.407712	0.392362	0.357165	0.588665	0.398598
Yersinia_pestis_Nepal516_NC_008119.fna	0.010778	0.545649		0.547515	0.471728	0.423434	0.347834	0.251746	0.376724	0.508426
Yersinia_pestis_Nepal516_NC_008149.fna	4.53459	0.52416		-0.123201	-0.0402919	0.0316994	0.0610741	0.0750028	0.528608	0.156514
Yersinia_pseudotuberculosis_IP32953_NC_006153.fna	0.068525	0.554017		0.12392	0.143698	0.18266	0.185402	0.16172	0.45285	0.345292
Yersinia_pseudotuberculosis_IP32953_NC_006154.fna	0.027702	0.554148		-0.0174356	-0.0140647	0.0318898	0.0513988	0.0507579	0.352951	0.261303
Yersinia_pseudotuberculosis_IP32953_NC_006155.fna	4.74467	0.523896		-0.134145	-0.0548062	0.0175843	0.0476789	0.0623041	0.534119	0.143757
Zymomonas_mobilis_ZM4_NC_006526.fna	2.05642	0.536717		0.230724	0.223484	0.243543	0.241273	0.234287	0.438075	0.402758
